# Supplementary material for: AutoXAI4Omics: an automated explainable AI tool for omics and tabular data
Source: Brief Bioinform. 2024 Nov 22;26(1):bbae593. doi: 10.1093/bib/bbae593 (PMC11583442; doi:10.1093/bib/bbae593)
Supplement: File-S1_bbae593 [file file-s1_bbae593.zip › File-S1_bbae593.json]

{
    "data": {
        "name": "50k_barley_rowtype_binary_SHAP",
        "file_path": "/data/File-S2.csv",
        "metadata_file": "/data/File-S3.csv",
        "save_path": "/experiments/",
        "target": "row_type_BRIDGE",
        "data_type": "tabular"
    },
    "ml": {
        "seed_num": 42,
        "test_size": 0.2,
        "problem_type": "classification",
        "hyper_tuning": "random",
        "hyper_budget": 50,
        "stratify_by_groups": "N",
        "groups": "",
        "balancing": "NONE",
        "fit_scorer": "f1_score",
        "scorer_list": [
            "accuracy_score",
            "f1_score"
        ],
        "model_list": [
            "RandomForestClassifier",
            "AdaBoostClassifier",
            "KNeighborsClassifier",
            "AutoXGBoost",
            "AutoLGBM",
            "AutoSKLearn",
            "AutoKeras"
        ],
        "autosklearn_config": {
            "verbose": true,
            "estimators": [
                "decision_tree",
                "extra_trees",
                "k_nearest_neighbors",
                "random_forest"
            ],
            "time_left_for_this_task": 120,
            "per_run_time_limit": 60,
            "memory_limit": 65536,
            "n_jobs": 1,
            "ensemble_size": 1
        },
        "autokeras_config": {
            "n_epochs": 100,
            "batch_size": 32,
            "verbose": true,
            "n_blocks": 3,
            "dropout": 0.3,
            "use_batchnorm": true,
            "n_trials": 4,
            "tuner": "bayesian"
        },
        "autolgbm_config": {
            "verbose": true,
            "n_trials": 5,
            "timeout": 60
        },
        "autoxgboost_config": {
            "verbose": true,
            "n_trials": 10,
            "timeout": 500
        },
        "feature_selection": {
            "k": 1000,
            "var_threshold": 0,
            "auto": {
                "min_features": 10,
                "interval": 1,
                "eval_model": "RandomForestClassifier",
                "eval_metric": "f1_score"
            },
            "method": {
                "name": "SelectKBest",
                "metric": "f_classif"
            }
        },
        "encoding": null
    },
    "plotting": {
        "plot_method": [
            "barplot_scorer",
            "boxplot_scorer",
            "conf_matrix",
            "shap_plots",
            "roc_curve"
        ],
        "top_feats_permImp": 15,
        "top_feats_shap": 15,
        "explanations_data": "all"
    },
    "tabular": {
        "filter_tabular_sample": 1000000,
        "filter_tabular_measurements": [
            0,
            1
        ],
        "output_file_tab": "/data/50k_barley_row_type_processed.csv",
        "output_metadata": "/data/50k_barley_row_type_processed_metadata.csv"
    }
}
