# Supplementary material for: AutoXAI4Omics: an automated explainable AI tool for omics and tabular data
Source: Brief Bioinform. 2024 Nov 22;26(1):bbae593. doi: 10.1093/bib/bbae593 (PMC11583442; doi:10.1093/bib/bbae593)
Supplement: File-S5_bbae593 [file file-s5_bbae593.zip › File-S5_bbae593.csv]

ID_REF	GSM1283463	GSM1283475	GSM1283523	GSM1283703	GSM1283715	GSM1283727	GSM1283739	GSM1283751	GSM1283991	GSM1284003	GSM1284015	GSM1284027	GSM1284039	GSM1284051	GSM1284351	GSM1284363	GSM1284375	GSM1284387	GSM1284399	GSM1284663	GSM1284675	GSM1284687	GSM1284723	GSM1284735	GSM1285023	GSM1285035	GSM1285047	GSM1285059	GSM1285071	GSM1285335	GSM1285347	GSM1285359	GSM1285371	GSM1285383	GSM1285599	GSM1285611	GSM1285683	GSM1285731	GSM1285755	GSM1285791	GSM1283355	GSM1283367	GSM1283439	GSM1283451	GSM1283511	GSM1283631	GSM1283643	GSM1283655	GSM1283667
ABCD2	5.251366945	7.669219558	5.907325663	4.312273115	4.509553258	6.051140577	6.331129113	6.760915425	5.701485453	6.352282708	4.276910546	6.71129916	6.502745119	6.156612697	6.469377142	6.901752516	5.353405191	6.879076433	5.494722566	6.117729275	6.601972295	5.565301844	6.377913228	5.768227784	4.012005991	6.138411988	5.706467696	5.36207876	4.161817836	5.867812631	4.828499686	5.494728892	6.984136693	6.144251865	6.284639658	6.837665045	1.969108211	6.920235715	5.905316538	5.861676893	1.012076021	0.517945244	4.295499632	-0.298590671	0.590887131	1.973568988	-3.305868028	1.5301888	2.005284621
ABCF1	7.806059145	8.469988187	8.107231369	8.313285888	7.888478913	7.914313762	8.67165289	8.6202519	8.205124464	8.669492254	8.291979868	8.344760179	8.409337914	8.29472896	8.377843593	8.542613342	8.444162884	8.465890917	8.521155974	8.188118603	8.751349919	7.966786114	8.197340982	8.20843173	8.172209886	8.457370046	8.652321447	8.419893395	8.455500612	8.693201475	8.372820202	8.639033775	8.121640216	8.341231867	8.567241432	8.161186398	6.859879141	8.298747338	8.165183665	7.713807061	8.38338595	8.395629493	8.244009316	8.268985198	8.042098243	8.163393547	8.233775478	8.367733745	8.150509182
ABHD10	4.997049756	4.730620103	5.950022591	5.487591375	5.990358527	6.096823392	4.908272109	5.228789915	4.891707869	5.850272996	6.369117984	4.698915436	5.109869269	5.196505424	5.538639805	5.034390285	4.816077262	4.653901571	3.451395134	4.849099406	4.5210523	5.335950565	5.563468881	3.836614759	5.689086693	5.156837463	5.089796336	5.32566812	5.022841423	5.296396662	4.774811815	4.669407424	6.984136693	5.133525458	4.816086649	4.991261396	4.969108211	4.787785419	5.479390723	5.021785036	5.802152952	0.517945244	6.834784558	5.268224483	4.643998468	5.305083131	4.743980522	3.549047827	4.766096957
ACP5	10.10106075	10.54311833	11.24250917	12.23401378	11.05425824	11.05897576	11.91104637	11.20701973	11.79817408	11.46498284	12.67104736	11.68210563	12.15204023	10.98072385	11.90605456	11.92132265	11.81809886	11.31365646	11.4045979	10.76654106	12.30593877	11.33906841	10.72924224	11.06150969	10.98285459	11.96242586	11.64040063	11.42964296	11.97140552	12.08375003	11.50666165	12.22789527	10.72829779	11.32452941	11.53543567	11.18213262	11.8088369	10.60343966	10.32930913	10.09743271	12.09159255	11.67766486	13.2721045	10.46909723	10.94381334	11.70318973	11.90301406	12.16971992	11.87616303
ADAMDEC1	5.978584563	5.26113482	2.41502109	5.598090916	3.19835157	5.702865611	8.784166111	8.217521737	5.537599368	4.825035705	8.90591738	6.440847283	6.821990793	7.316012518	6.239079523	5.497362261	6.148326163	6.024392631	6.797746703	8.344768061	7.534858099	5.019560653	7.716715141	5.589521897	4.852939505	5.76840532	5.46419185	6.304775952	4.886957995	7.732349213	6.731432268	5.375676221	6.247171098	4.493701023	8.141365953	5.204067769	0.38414571	7.073756636	3.97931712	6.039856609	7.542343001	8.25812597	3.581803817	4.674101983	5.010426023	7.302692584	4.786889113	8.514082465	7.248987549
ADCY3	5.185100645	6.889818698	5.722654849	6.36401669	6.415007622	6.639965718	6.094368401	6.363024491	6.161797032	6.037696588	6.325146732	6.71129916	5.942141824	6.65355045	6.153349649	6.234327855	5.544137303	5.711234746	5.012706367	5.875027871	6.405575082	6.714462188	5.512842808	5.05900718	5.839601705	5.98186887	6.653225675	5.5315043	5.558335247	6.220265592	5.588988003	6.819510984	6.984136693	5.808903254	5.83276539	6.449824183	6.33834202	5.731201891	5.357828743	5.138194528	6.30099701	4.936197875	7.546510487	6.16411608	5.428830373	6.63273243	6.614484828	5.590600316	6.724102869
ADORA3	4.077794167	3.63108443	3.578156926	6.872713296	7.133462039	6.748900089	4.157299657	5.077451811	2.569779774	2.116084487	4.990606361	2.162862536	-0.247682735	1.737073805	0.538639805	4.348498875	4.054237	1.7663763	3.451395134	2.301036488	2.405575082	6.615536147	4.290450387	5.231474376	3.3868544	3.801572184	5.678316656	1.123112114	1.717032993	5.184286295	3.282531317	3.880911529	8.121640216	2.974326864	0.974784395	3.307445509	4.191500632	3.157735029	3.97931712	4.193056463	4.964054506	0.517945244	9.196513661	3.310218572	3.223155347	6.290680066	6.875284229	3.940472769	5.244750556
AIM2	7.244468938	8.440890831	6.170660975	7.658313666	6.567585379	7.9520883	8.914791302	7.982124582	8.271850578	8.11087306	7.831744942	8.689557381	8.390149667	8.562350635	8.433457568	8.641920543	8.087564233	8.626842559	8.767152205	8.246036868	8.678593577	7.439770962	8.282916714	8.308139449	7.568954115	8.225656653	7.170327674	8.180944608	8.502757899	8.46031668	8.010088784	8.967087972	6.247171098	8.730994372	8.83897054	8.57861049	3.38414571	8.176928594	6.750900911	7.628804458	5.98826506	6.521160376	3.581803817	6.571774049	7.426305972	6.777484826	6.265884616	7.005068817	6.661908107
ALOX15B	9.001268342	7.244391556	6.818903264	6.28362291	7.285814411	7.596896996	7.733438307	8.259147975	6.8616953	6.759940677	6.662065443	8.228951726	7.106933978	7.475841642	8.259738994	6.813621606	6.738177503	7.846749717	7.266270638	8.328774973	7.601972295	7.448009072	7.934306576	6.281399602	6.467107356	6.849935206	6.532616991	5.846220908	6.254467124	7.151119431	6.308741196	8.187456591	6.247171098	7.539111482	8.863527644	7.806782538	8.946388134	9.047347633	6.412276527	9.10209873	8.473458019	9.106122876	5.27779763	9.613400443	8.452594418	7.701489442	6.9145103	9.008905208	8.537532305
AMPD2	4.216956914	5.896978489	5.120142353	4.656718646	5.623373158	5.347312545	3.844141772	4.136079541	4.315206947	4.68243131	5.294119836	4.795130751	4.908821751	5.392425634	5.3966208	5.316790016	4.484871354	5.243189997	3.926733144	4.267869624	4.2800442	5.789316183	5.460375388	4.367129476	5.926276116	4.405150363	4.807396605	4.567030733	5.465971229	4.997873171	4.537528404	4.945041866	6.984136693	5.133525458	5.272464944	5.204067769	4.471608551	5.635782325	5.357828743	3.908326986	7.076113014	5.936197875	7.357205593	5.793109163	6.095507524	6.015045624	6.122492145	5.353723649	5.603543944
ANKRD22	3.9873607	4.096748002	2.569054718	3.451249528	1.613389069	4.563391192	4.157299657	4.136079541	0.804245028	2.116084487	4.366408697	3.541374159	4.049997813	3.322036306	4.626102646	3.525376637	4.408419293	5.019357041	3.451395134	3.970887886	4.405575082	3.530813468	3.875412887	4.211010274	3.65395847	3.262706098	4.162727858	2.393201278	3.190964181	5.184286295	3.795179613	3.694498405	6.984136693	4.196719285	2.849253513	2.707052967	1.38414571	4.49333806	2.019959104	4.05770461	-1.058313307	0.517945244	2.482268143	1.466944076	3.023846538	3.020874702	1.738526091	2.140242281	3.083287133
ANKRD28	4.762698105	6.860818826	5.169155816	5.055708204	4.982622879	5.536014753	6.587650212	6.621962268	6.133368624	6.862727995	5.790906526	6.759797678	6.850349348	6.930845549	6.647164262	6.199976351	5.804936705	6.922880786	5.958029274	6.734400635	6.2800442	5.736488494	6.512842808	5.927217308	5.959538571	5.879081551	6.029789026	6.104427551	6.873537479	6.406678717	5.791804886	6.398759834	6.247171098	6.674766582	7.338189126	7.274457097	4.776463133	6.654160855	5.389192914	5.092751557	5.131511252	0.517945244	4.198475177	4.847086784	4.572739784	4.216425512	3.874041062	4.421812639	3.693340615
ANO5	4.688099515	2.939206725	1.219470281	4.802323968	2.83578149	2.552502876	5.399660495	4.136079541	4.41305427	4.825035705	3.419650718	5.050387806	5.200777766	4.700547929	5.293527307	4.869331039	5.085263895	5.375185543	6.18660027	4.076821331	5.727503177	3.100179113	5.027415981	5.385508005	4.13356797	5.373989431	4.520775379	5.896736179	5.465971229	5.75460202	4.087135628	5.436430252	8.121640216	5.044716191	5.367101818	5.065739612	1.38414571	3.157735029	4.059487468	4.785178756	1.829211964	0.517945244	0.812416745	4.199660197	4.335048227	3.739103734	0.601022568	5.885887631	3.879753739
ANXA3	4.725880923	5.428591566	4.816020756	5.167456562	7.147367641	5.904713538	4.73048499	5.904615214	3.340297928	5.850272996	4.677448476	4.88532856	1.626786383	5.985001319	6.062201761	5.974684039	4.626599464	5.375185543	4.56957656	5.07042356	4.990537583	4.928292596	5.953415399	2.988617852	6.359079734	4.829406392	5.04640374	5.085497822	5.022841423	4.336289389	3.996227132	5.10330395	6.984136693	5.133525458	3.637749408	5.268556495	6.165505423	6.022805449	3.894428222	4.947146235	3.490123318	0.517945244	3.860779766	4.249845954	2.175849632	5.100101394	3.40837749	2.491714652	4.507784962
AP2A2	7.181281183	7.70229138	6.764123177	7.738914798	7.49058798	7.203337048	7.46152575	7.526571922	7.984154118	7.868915403	7.213501376	7.6157215	7.009705108	6.832998225	7.833260554	6.964488272	7.382424085	7.63920506	7.47105366	7.116177155	7.908075423	7.397859662	7.525666848	7.9240776	6.823883471	7.552985822	7.662236916	7.961203713	7.678964952	8.260562063	8.033137822	7.926629829	6.247171098	7.348207038	7.450517826	6.97926885	6.810410465	7.354132241	6.942791244	7.030849119	10.41143025	10.06548089	8.069804588	7.976602663	7.718107682	7.972065397	8.540014006	8.302546787	8.601888528
APOBEC3A	5.812932408	6.204551291	-0.927371108	5.543898816	1.25081899	2.999961853	6.534457273	6.04721961	6.104368752	5.977887193	5.19986951	6.180784444	5.832690681	5.392425634	5.4455304	5.707579969	5.774800987	6.499730641	6.524295681	5.018193601	6.212930004	4.726364277	5.349344076	6.241598593	4.537634352	5.423528892	5.46419185	6.412859803	5.727017082	6.817024521	6.170056588	6.950259575	6.247171098	5.808903254	6.184237761	5.653723465	0.38414571	5.365330448	4.464743947	6.063605212	3.585542883	0.517945244	0.812416745	5.776086015	5.302382038	4.808145379	5.252552685	5.76204155	5.278303115
APOL3	10.18144053	8.869944062	8.622551045	9.464529468	7.440643549	8.391515743	10.43319703	10.00436946	9.733207468	9.25878068	8.985759923	10.56970529	9.684532017	9.925909878	9.791305237	10.49647799	10.61109288	10.295937	11.08695843	9.256994546	10.89742818	8.540958025	9.578931998	10.28813117	9.676326283	10.62968806	9.887577931	10.64309518	10.91806778	11.37809785	11.13611119	10.86476884	9.791491615	9.915276624	10.52617224	9.424839929	3.38414571	9.101924166	9.308440716	10.06028909	7.772677175	8.743552797	5.949174882	10.4544589	11.38253843	10.53402921	9.221853316	11.91554036	10.70302447
AQP9	6.261853452	6.058945969	5.47228829	6.379571504	6.437817504	8.582919218	8.888535891	8.388033183	5.98216282	5.850272996	9.730296427	7.812477995	8.75513228	8.93674615	8.006245355	7.259565147	8.22764257	8.382067236	8.781218813	8.78460801	8.328407222	8.033998036	7.446954872	7.997606636	8.274875243	7.530552794	7.983086629	7.680406865	8.646455802	8.906973101	7.895276974	8.205023871	9.4170961	8.007015482	9.517816215	7.646158188	5.998855554	7.228941979	6.198762257	6.41698612	7.9172481	7.743552797	7.516634802	6.289374318	8.061749331	8.654455908	4.455683205	7.973132295	8.544443432
ARL5B	9.455866733	9.876297558	6.413750552	9.431330802	8.384511674	6.56610048	9.201693776	9.158643759	10.1463197	9.452505215	8.043293687	10.00709752	9.13530147	9.945552047	9.615455402	10.08114561	9.223813482	8.374199759	9.208236184	6.972604359	10.15823448	7.995172569	8.716715141	10.15251907	8.431248519	9.461452273	9.369982831	8.719082566	9.77652768	9.554225062	9.407686448	10.67926059	9.4170961	9.488449124	8.453216976	10.4873546	6.084585428	8.941590755	7.540032074	9.626314906	8.233087653	9.521160376	5.688375481	8.953601669	9.400172941	7.792896551	6.463969816	8.960421244	8.608498826
ASPHD2	3.82277273	5.777925818	2.569054718	4.375698495	4.171384522	4.378473476	3.844141772	4.847282039	4.097026777	5.183829094	3.969337744	4.88532856	3.593619519	5.392425634	4.998071423	4.77913323	4.054237	5.243189997	4.433693132	4.267869624	5.464468771	4.210823177	4.164919505	4.636316108	2.789613569	4.500569928	3.794340452	4.899835418	4.569475805	4.929969107	3.119801817	4.669407424	6.247171098	5.133525458	5.764861326	4.991261396	1.38414571	4.787785419	3.708015098	3.908326986	2.728283055	4.936197875	2.482268143	4.710398112	4.776753676	2.590240348	3.705359228	4.904313106	4.120761838
ATF2	8.261652506	8.724596315	7.857263738	8.572095708	8.258847363	8.293561225	8.88322698	8.912556246	8.449543192	8.571727845	8.320255051	8.774625096	8.53695211	8.641557903	8.833260554	8.87750497	8.329632791	8.81876321	8.795149591	8.427193404	8.870461131	8.134399933	8.618377222	8.611157811	8.227872295	8.538303555	8.511829945	8.865768298	8.592867653	8.889202961	8.727463366	9.09978661	6.984136693	8.866717889	9.017355779	8.520213511	7.843577329	8.624952392	7.869624831	8.47237252	8.149677127	8.636637593	8.194549474	8.529863203	8.638556382	8.158113778	8.323943916	8.551972407	8.498917724
ATF3	11.7851533	14.48821383	12.34523785	13.13778579	11.95731501	12.83569649	13.89732718	13.76751417	13.33235723	13.54705966	12.92758895	13.84119858	14.35600156	14.33656828	13.71044209	13.85982184	13.09851232	14.06281459	13.71317475	13.43812466	13.65764913	12.97101286	13.55547933	13.29566683	12.26279894	13.01042409	13.76794651	13.00415858	13.40513757	13.52929945	13.05360255	14.24448218	13.50455894	13.82955873	14.31254565	14.05861562	11.24600805	14.07364997	12.18528487	11.89111319	10.92275444	11.52116038	8.479044242	10.8659392	10.81271589	10.73001412	11.1955338	11.07718477	11.10944653
ATG4C	5.072305149	5.26113482	5.016818029	5.842164233	5.719588473	6.126494259	5.139597655	5.40865772	5.19656245	5.634813289	6.714138285	5.050387806	5.200777766	3.663073224	5.239079523	5.439646763	5.085263895	5.019357041	4.693755972	4.267869624	4.627967504	5.736488494	5.460375388	5.147816447	5.521019638	5.729542498	5.761173588	5.36207876	4.886957995	5.184286295	5.277714301	4.564437864	6.247171098	4.62202512	4.519104911	4.912727994	5.084585428	5.635782325	4.682924117	5.326639618	6.022770622	6.521160376	6.834784558	4.847086784	5.010426023	5.613572852	5.579828345	4.501429807	5.629775486
ATG9A	5.554060994	6.157630244	6.413750552	6.709983796	7.228098913	6.544282369	6.094368401	6.249591234	5.848639147	6.443550765	6.85994817	6.283877937	6.043871711	5.718926458	6.319999518	6.199976351	6.482542548	5.853839142	5.424760008	6.580822915	6.142540676	6.941481367	5.990890105	6.115150258	6.115236148	6.196563741	6.516806477	6.323361652	6.411294136	6.571737963	6.364325408	6.093905252	8.910136111	6.267108613	6.466637491	6.27249291	6.554070711	6.357874643	6.365733941	5.384355116	7.802773599	6.521160376	8.519775877	6.16411608	5.581841991	6.946261642	7.234260011	6.424368344	6.30296517
ATP10A	6.879921927	6.738612894	6.058064265	6.861679246	4.633288626	6.252942594	6.507106784	6.384678857	7.439418974	7.160478606	6.055960099	7.07933918	6.138898318	6.156612697	7.014373236	6.695301639	6.828966774	6.787263667	7.362969809	6.388499329	7.087399122	5.70933108	6.405927604	7.2666026	6.47862594	7.098935133	6.624005536	7.025753237	7.223065025	7.691920787	6.977040112	6.886365959	6.984136693	7.348207038	6.235311945	6.656738503	0.38414571	6.500127226	6.833027677	7.243311234	2.886545139	4.936197875	4.552657471	7.623845069	7.701500937	6.63273243	7.078915722	7.908882939	6.818353194
ATP13A3	8.507876138	9.060540989	8.177789115	8.943102624	8.815240712	9.110343658	9.924515188	9.223166827	9.689941401	9.390776226	9.730296427	9.31464019	9.684532017	9.819222847	9.662761117	9.334711924	9.433653039	9.545548455	9.869041858	9.497731747	9.814966018	9.075466364	9.256234671	9.596441311	9.122137907	9.261429565	9.167165948	9.927622792	9.922690504	9.568252349	9.186533633	9.878860789	10.08847335	9.831478485	10.0291626	9.668362619	8.035197401	9.229963356	8.920155047	8.79850834	10.56126477	10.60862322	9.446732789	10.3852812	11.27089495	10.01468052	8.947093009	10.63719934	10.14880956
ATP1B1	6.287346242	8.136612463	7.177414827	7.460421174	8.176479389	8.277120078	7.721588589	7.248115331	8.56579626	8.94409888	7.536333698	7.292145553	8.193878207	7.918971448	9.157025307	7.874785469	7.796524465	9.092506131	7.850399452	8.064802141	8.169340736	8.437186876	8.221187724	8.716538307	7.552698224	7.949470879	8.873291794	9.007552019	8.406642778	7.359060696	7.396898342	9.466784534	8.121640216	9.071656734	8.3527179	9.341102809	7.660270115	8.481379596	8.231577054	6.311842616	8.99615535	8.521160376	8.763966393	9.600161855	9.234021793	8.620307686	8.549389799	8.839246244	8.734716543
ATRIP	4.077794167	5.428591566	5.833230046	4.656718646	5.04337691	4.975714307	4.908272109	4.646817457	5.082229775	4.825035705	5.465944371	4.88532856	5.012844815	4.841410465	4.998071423	4.77913323	4.692562726	4.163266453	4.56957656	5.018193601	5.344174538	4.726364277	5.659684196	4.367129476	6.008037088	4.829406392	4.582836347	4.743008405	5.261353509	5.241430202	4.828499686	4.451227254	8.121640216	5.575230908	5.062247236	5.330285485	5.084585428	5.820700041	5.325767534	4.868434259	4.556396538	0.517945244	5.824660341	4.519032587	4.776753676	4.912168443	4.455683205	3.549047827	4.563280074
AXL	6.925283707	6.673395234	2.951774497	6.233144465	3.935317164	4.519336012	6.892504793	6.341040141	7.009793939	7.019271114	6.028802685	6.735752204	6.184163052	5.985001319	6.913679236	6.719754683	6.900490468	6.986190177	7.305731424	5.904100795	7.715430345	4.210823177	5.749882005	7.362498027	6.661558286	6.971497185	5.620311052	7.394300474	7.758996286	7.090205052	7.742837032	7.266969961	6.984136693	7.329531113	7.055157812	6.449824183	1.38414571	5.904968958	4.999781222	6.885190488	3.029149535	0.517945244	4.198475177	4.879327121	5.1637768	3.492943147	3.514310935	4.961741386	5.311093051
BCL2A1	2.081441944	3.326229848	3.425145307	2.228857106	1.613389069	1.208548475	2.50018737	2.930610423	1.652241934	3.907497865	3.850285073	3.747825036	-0.247682735	4.544428727	2.538639805	3.525376637	1.963634451	2.383047661	3.708552974	0.42656737	3.142540676	2.201108022	0.705487886	2.988617852	3.570300541	-0.143286262	1.713420457	1.123112114	3.190964181	1.362284597	2.182995644	3.228834832	6.984136693	0.652398769	3.637749408	2.276418613	1.969108211	1.087345701	2.756924698	2.650529229	-1.058313307	4.936197875	0.812416745	1.466944076	1.076313958	2.314605906	-3.305868028	-0.395810619	0.42032212
BCL2L14	6.72995387	8.675478549	7.341421498	7.977369454	7.496032118	8.293561225	8.105809342	8.425078282	7.593452603	8.124728581	7.966656985	7.944222249	7.845074406	7.981199748	8.182495995	8.521904445	7.945994292	9.063445408	8.274995386	7.62405712	8.703255631	7.949482218	8.131752641	7.89871088	6.969777755	7.496235338	8.487700685	7.673179824	7.305331206	8.713539363	7.286133554	8.914668217	10.08847335	8.322464838	8.114335748	8.990664131	7.042357193	8.243175872	7.185424457	7.006550522	3.15891741	5.936197875	4.552657471	6.703661781	5.846387864	6.921546775	5.825988933	5.972259258	7.586903679
BRIP1	9.262154819	10.23382747	7.83465493	9.88127531	9.156850583	9.477135459	9.480107176	9.839707537	9.680147931	9.877635719	8.769020099	10.09478193	9.180677438	9.214427332	9.673066125	10.06930075	9.629496707	9.988446655	9.456334936	9.142719953	9.681699488	9.185487989	9.412847018	8.694595754	8.751545528	9.696232491	10.0336135	9.789074972	9.140499114	10.32600642	9.134197084	10.23793029	6.247171098	9.76005177	9.607779592	9.855816543	5.669547929	9.774546395	8.642824397	9.740296327	5.162790419	5.936197875	6.645306759	9.025589876	7.852041804	8.843933707	8.874351954	9.217794699	8.955597497
C12orf23	6.017187402	5.57861701	6.058064265	6.198483457	5.129964595	5.536014753	5.855030088	5.365749128	5.537599368	5.781966983	6.159749202	5.568854895	6.092167268	5.643964401	5.896191809	6.813621606	6.444761141	5.660385605	5.958029274	5.306490918	6.493037924	4.830858445	5.792950727	5.97654502	6.431989312	5.843124673	5.289105144	6.167506234	5.261353509	5.938633968	6.364325408	5.550762927	6.247171098	6.100859269	5.764861326	6.27249291	4.706073805	5.479663124	5.815818387	5.875160122	4.733500765	4.936197875	5.413681058	5.90695824	5.846387864	6.190799704	5.124584524	6.403794804	5.974910972
C15orf26	4.504653374	5.428591566	-0.927371108	3.194091688	0.028426568	1.90042618	6.736385591	3.655750582	6.395206269	7.213306295	1.703443684	6.470291061	5.942141824	5.858089206	5.786567318	5.497362261	5.470841794	6.637562834	6.268768812	3.856555211	5.774808892	3.957438941	5.164919505	6.775214214	5.766306196	6.383408584	5.089796336	6.857423255	7.074584998	5.75460202	5.070520914	6.650298601	6.984136693	6.416164422	6.508762967	5.501049506	0.38414571	5.241151037	4.958558559	4.355785963	2.111611695	0.517945244	1.60091264	5.472238375	5.905583657	4.636534	3.033981975	5.590600316	4.120761838
C15orf48	12.83365362	11.26148158	7.493491413	9.900271804	8.832557589	10.18075508	12.74308663	11.61803967	11.8476825	11.86646939	11.3552642	12.34600163	12.02795681	12.47702314	12.27968538	11.8980743	12.33782868	12.76407329	13.21897404	12.41339701	12.83602763	9.94966354	11.34934408	12.63523656	11.71450219	12.23419543	11.71591094	12.83069963	13.33424534	12.58826664	12.50373173	12.89797299	11.6047231	12.24407694	12.68199971	11.67905998	8.965346292	11.81815546	10.71383321	12.84276843	11.89577393	11.37914137	8.028060047	12.92302666	13.60905253	12.09034613	10.47886905	13.10933103	12.50922075
C17orf48	5.830380179	6.109131726	5.306933122	6.621174529	4.852855004	5.938561309	5.855030088	5.991857612	5.949922483	5.915490656	6.232967199	6.283877937	5.651170541	6.448568712	6.583033924	5.439646763	5.470841794	5.983607016	5.801202262	5.583071856	5.908075423	5.840277597	5.792950727	5.456766688	5.78498212	5.269495264	5.46419185	5.624363909	5.465971229	6.479742179	5.525387841	6.05568593	6.247171098	6.100859269	6.508762967	5.747210094	4.471608551	6.060038355	4.999781222	5.778018964	5.099538863	4.936197875	4.629109531	5.687820264	5.345774633	4.912168443	4.946797405	5.353723649	5.576826606
C19orf12	4.649302017	5.648157943	5.510826676	5.650320875	5.385978573	5.97163313	5.457959135	5.275902511	6.044559357	5.915490656	5.339032258	5.99068156	5.200777766	4.170033212	6.123602306	6.67042697	5.579434355	4.653901571	5.105070385	4.657521805	5.212930004	5.299993687	5.290450387	5.876143123	4.817094306	4.829406392	6.157638981	5.128406414	6.411294136	5.97278219	7.305195037	5.847744665	6.984136693	5.217183387	6.235311945	5.501049506	5.291036305	6.166297042	5.449946945	4.696822881	5.443125839	0.517945244	5.32452868	6.215531589	5.345774633	5.991490896	5.67427155	5.944039384	6.253212135
C1orf150	5.327066671	5.428591566	2.569054718	3.564460138	2.530926909	3.236029211	5.897779735	4.716780015	5.91694516	5.470927204	5.294119836	5.513359783	5.109869269	6.156612697	5.123602306	5.847304732	6.051097292	5.807852936	6.589698156	5.391068689	5.627967504	4.131206009	3.290450387	5.524670753	7.727006253	5.843124673	3.794340452	6.907554511	5.87802487	5.938633968	6.759345014	4.945041866	6.247171098	5.044716191	4.519104911	6.140873942	4.706073805	5.365330448	4.872401916	5.384355116	3.15891741	0.517945244	2.482268143	3.569305793	2.175849632	4.808145379	3.294044814	3.821420097	2.922822461
C3	3.555373132	3.326229848	0.352736811	1.924002525	1.25081899	2.717562123	5.399660495	4.646817457	3.691770298	3.273625764	5.2477642	4.484790631	4.233443955	3.938707666	4.786567318	4.869331039	4.557475103	4.429341313	4.283667688	3.596492372	4.627967504	2.719575111	4.612378481	1.889082179	3.285571064	4.753954164	4.754447725	3.511382704	5.022841423	4.227355017	4.402440781	4.858885222	6.247171098	4.62202512	5.764861326	3.902603776	1.38414571	5.032204147	3.242351525	3.081163583	3.675041034	4.936197875	-1.062052373	2.871334331	4.776753676	5.517889504	-0.135943026	4.501429807	4.668249634
C3orf59	7.441834599	7.288615556	3.50367871	6.348292337	7.069172911	6.650215814	7.503651226	7.526571922	8.023413548	8.082756311	6.513250085	7.040606786	7.364571457	7.732558324	8.365188292	6.964488272	6.624488717	8.495203825	8.026057881	6.797738984	8.328407222	6.092316996	7.792950727	8.123386408	6.823883471	8.063239754	7.359494472	7.912933406	7.305331206	7.563358297	7.603497295	8.651900705	9.791491615	8.130831349	7.338189126	7.860073732	4.291036305	6.725419538	6.963776269	7.386710537	7.971250008	9.023660716	6.19533547	6.648607913	8.015473357	7.737334641	7.052783173	7.365740614	6.556458808
C5	3.82277273	5.071657021	2.569054718	5.773177623	4.276354082	5.215467889	4.632637666	4.908357616	5.302495895	3.625098134	5.544745938	4.088861954	4.396173455	4.170033212	4.538639805	4.072864433	3.58378638	4.3024292	4.56957656	4.788023829	3.142540676	4.210823177	5.164919505	5.589521897	3.3868544	4.674336996	4.955495244	4.133681356	3.591502111	5.543614362	4.087135628	4.564437864	6.247171098	4.950079317	4.144709397	4.741541344	1.38414571	4.59830762	4.404622954	2.374894786	3.029149535	4.936197875	2.482268143	1.771798657	1.728390655	4.043958316	3.705359228	4.337543722	4.192911624
C6orf192	5.615734999	4.096748002	5.892807855	4.706904403	2.350354663	4.328287719	5.066534193	4.573288421	5.98216282	5.781966983	6.493520615	5.198486445	5.443479169	5.29778876	5.538639805	5.606296633	5.470841794	5.310696816	4.808088647	4.175505606	5.990537583	2.483507753	5.229049842	5.524670753	5.498564787	5.843124673	5.289105144	5.945542357	6.459997328	5.588352677	6.567440223	5.494728892	6.247171098	5.296254958	4.944410746	5.389481277	3.38414571	5.304576417	4.916123293	5.62681316	5.565202435	0.517945244	2.482268143	5.141032467	5.545083441	4.441717823	3.514310935	6.296281757	4.120761838
C9orf30	8.775562357	9.240175201	7.207055213	8.88978681	8.384511674	8.661027333	9.465971655	9.440345039	9.241372872	9.424773558	9.024083083	9.712839679	9.283048716	9.810679846	9.547068427	9.422989419	9.137635388	9.102064394	9.294128735	9.409244113	9.706308955	8.457731118	9.460375388	9.119274211	8.336310196	9.21997244	9.253175793	9.02468891	9.496205147	9.161334888	8.779504898	9.523893093	9.4170961	9.655213784	9.502261401	9.363420161	8.650932251	9.483950482	8.032428456	8.973241184	10.01167343	10.06548089	8.607423274	10.10931437	10.06459288	9.747477427	9.237405511	10.22422588	9.851471458
CARD8	5.264262629	5.777925818	6.54951972	5.819533258	5.541496151	5.372294902	5.810974908	6.100535424	5.91694516	6.254848557	6.232967199	5.673824455	5.888453953	5.087571052	5.626102646	6.394792528	6.148326163	5.496110325	5.686300167	6.014865583	6.142540676	5.50340731	6.32019773	5.97654502	6.144456287	6.046538297	5.889497685	5.793872488	6.014713542	5.97278219	6.127854089	5.494728892	6.247171098	6.45114056	5.764861326	5.501049506	3.706073805	5.945326696	6.427462931	5.5615955	5.97069778	4.936197875	5.652193145	5.114190855	5.302382038	5.484530907	6.203906976	5.515880963	5.139140368
CARD9	6.091426032	8.339429346	6.95089881	9.044164152	9.130839751	8.550452137	7.108086682	8.414590675	7.392210016	7.495129553	7.717331267	7.534421398	7.241496227	7.518433519	7.077798616	7.276148031	6.674313353	6.944294092	6.053845062	7.929951444	7.142540676	8.590172467	8.036404764	6.775214214	6.545870502	6.903292105	7.573313573	6.637420061	6.639865133	7.49450889	6.084379763	6.842141959	8.121640216	6.732772185	7.083308852	7.226562406	5.998855554	8.66779272	6.855658652	5.991153417	8.758350393	9.459759831	9.769518786	7.504894705	6.24050259	7.972065397	9.802819768	6.799930674	8.611792652
CASP1	10.63645706	10.27562745	8.538778204	10.7285132	9.891063926	10.07440069	10.4530406	10.54125867	10.518834	10.39756876	10.18860213	10.39071911	10.04195196	9.987845937	10.44252165	10.41458807	10.15034482	10.30631055	10.69770125	9.732629059	10.79789251	9.611186884	10.22315727	10.63199306	9.560510365	10.5580202	10.55866923	10.50643523	10.24451	10.8595662	10.84924501	10.67453947	9.4170961	10.30524374	10.17690822	10.07224653	7.056571052	9.905608309	9.519804991	10.77958821	8.965441047	10.02366072	8.410300004	10.37047154	10.34410388	9.645522784	10.11317043	10.52141226	10.16907405
CASP5	5.89813473	6.006951332	2.41502109	4.494751166	3.652917433	3.122818601	5.567931977	5.605919426	5.19656245	5.183829094	3.419650718	5.99068156	4.396173455	4.369342021	6.093228657	4.869331039	4.755641409	5.310696816	5.424760008	4.267869624	5.949895599	3.258441197	5.097805309	5.05900718	4.664082687	5.097028068	3.298382957	4.849430464	3.190964181	5.97278219	5.525387841	5.31225084	6.984136693	5.371217016	6.3323364	5.268556495	2.969108211	4.59830762	4.631393816	6.240709439	4.891221626	7.521160376	2.107872628	5.687820264	6.965926562	5.613572852	3.514310935	7.071794931	6.129980369
CASP7	8.963220253	9.940073469	8.100929661	9.414440521	9.136079569	9.684593604	9.122802413	9.279157935	9.604497834	9.671263519	8.87193673	9.497359304	8.989925595	9.14136387	9.703546732	9.656244163	9.369563798	9.409751512	9.460711716	9.391389537	9.675480965	9.8048346	9.205333773	9.770851662	8.495024429	9.318193185	9.974068629	9.288610309	9.530814184	9.53721028	9.147460289	9.779764805	8.121640216	9.467248227	9.432849178	9.86887565	7.178561576	9.818664732	8.541777622	9.013425969	8.753221945	8.25812597	8.285938018	10.20702242	10.08394197	10.05926274	9.483869373	10.39551509	10.21960374
CASS4	9.476099505	10.2478958	7.183391821	9.841111299	9.635140214	9.251680946	8.914791302	9.925310203	9.543688125	9.972629726	6.935007751	9.346745995	8.732456842	8.562350635	9.418223054	9.346537359	8.594070125	9.729465038	8.554299026	8.732882275	9.575500084	8.90939967	9.205333773	9.72468148	7.474317241	8.980317862	10.02245948	8.963797489	9.055893154	8.646365062	7.50801192	9.716866218	8.910136111	9.304646229	8.474630282	9.695004577	5.291036305	9.53773218	8.444358707	9.706754602	9.343632817	8.936197875	9.135573886	9.657059237	7.946678678	9.060324452	9.911029366	8.921149668	9.426881966
CCDC109B	7.98614498	7.812414194	7.724193177	8.071357115	6.567585379	7.329882739	8.096663859	8.65630707	8.483725127	8.509722454	8.029659138	8.750827525	8.137460655	7.950421087	8.365188292	8.450645762	8.319230258	8.593348424	8.380400891	7.54320013	8.514099539	6.964634443	7.275343494	8.155868719	7.42158343	8.377921554	8.382578085	8.432789079	8.22130026	8.988515116	8.997326328	8.593073732	8.910136111	8.773068655	7.971022476	8.314144602	5.0280019	7.601467961	7.77187504	8.044339352	6.785921681	7.25812597	5.856810864	7.746895986	8.150072997	7.634634468	7.226487897	8.204845689	7.815499197
CCDC146	5.574913318	6.801009431	5.510826676	5.304145234	5.288954119	5.904713538	6.200627089	5.991857612	6.296098124	6.759940677	5.914752606	6.917750038	5.774685078	4.700547929	6.786567318	6.566403906	5.744022325	6.379121957	5.351230972	6.166535452	6.312465678	5.263117685	6.197340982	5.524670753	5.225310539	5.76840532	5.984524293	5.432254054	4.379998006	6.355829575	5.315807472	6.598068642	6.984136693	6.227307605	5.764861326	6.920274803	4.776463133	6.702055545	5.389192914	5.20378287	4.999136966	0.517945244	5.537860469	5.385105783	5.010426023	5.226549729	4.828558292	4.961741386	5.10214616
CCL1	4.294435667	6.673395234	8.081857678	6.215918051	9.291304423	8.533940425	6.759749584	7.832585528	7.240540147	6.649264446	4.990606361	5.907023631	8.770053629	7.600021053	6.981583301	5.379525771	6.194588886	6.379121957	5.105070385	6.067214003	6.405575082	8.017486325	6.460375388	7.053270811	5.521019638	5.76840532	6.594181321	6.395398833	6.078489452	4.929969107	5.070520914	5.847744665	6.247171098	7.438123675	7.986011651	7.596777708	3.554070711	7.496736637	6.396928563	4.149335086	5.033386528	5.936197875	6.315881132	7.329307945	8.929846307	5.732014309	5.282846608	8.399254964	8.123071999
CCL7	5.489632277	4.096748002	0.352736811	4.24593062	4.276354082	6.786558215	6.421799472	6.384678857	6.532165482	5.381429053	8.718925112	6.938966524	9.801712065	7.16333856	6.930957228	4.579824421	8.319230258	7.066500025	8.946372639	8.10291628	6.653502596	8.169696986	7.563468881	7.859804386	9.89088221	6.988056277	9.652773632	8.609769708	9.30949003	9.871776859	7.414559711	8.972226696	6.247171098	10.01507321	8.193952916	6.727271247	1.38414571	6.836879968	8.538284412	5.493289487	6.435141894	4.936197875	-0.325086779	6.437472957	7.504973228	9.020147354	1.337988162	7.705377196	7.097454465
CCR7	7.571999109	9.116817919	10.12781447	7.369869416	8.639451366	9.231343058	9.100100213	8.923693221	8.098865776	9.252484129	8.701832634	9.318692707	8.596761506	9.057197403	9.203975722	8.67355986	9.055412631	8.824548461	8.224413692	8.486062057	8.493037924	9.07812265	8.875412887	7.343822102	7.290480978	8.682626537	8.283276065	7.420433023	8.51433425	8.758277678	8.632557018	8.517755821	8.121640216	9.780822783	10.29596089	9.310798944	10.62135567	10.09913203	9.285704364	7.460122623	7.000219664	6.521160376	6.88241568	7.991428176	7.208538251	7.935500947	6.250638027	6.935106259	7.745252703
CD14	10.05773845	8.787588915	1.819862822	6.469534881	2.967026024	3.697933316	10.87689717	8.938410033	9.813793755	8.611632067	6.532713383	10.14813525	9.363956891	10.33326356	10.11606863	10.19235167	9.520211464	10.9678468	11.49485594	7.54320013	10.62957676	4.286275406	7.460375388	10.26846055	9.352443051	10.48843648	7.936308224	11.29546608	11.49857485	10.16364653	10.84843308	10.25700402	6.984136693	9.077264885	11.01872305	9.741186306	3.706073805	8.453667915	7.864054573	9.92422349	10.50897734	10.52116038	0.812416745	8.056319841	10.45847477	7.15148678	3.40837749	10.07606778	8.317159051
CD19	0.206972826	2.408692008	0.172164566	0.158467779	1.25081899	0.967540376	-1.200252348	1.222791174	0.804245028	2.663572282	4.276910546	1.425896942	0.489282859	1.737073805	1.538639805	1.40989942	2.338029966	1.029410706	2.000733725	1.163532964	1.820612582	-0.686417248	1.705487886	1.403655352	-0.173860555	0.994217262	-0.402056761	1.559211229	1.354462914	0.87685777	2.182995644	1.643872331	6.984136693	0.652398769	1.711749989	1.840319498	1.38414571	1.087345701	1.657389025	2.519284696	3.15891741	0.517945244	-1.062052373	-2.620518766	0.590887131	-0.348359107	2.051683977	1.5301888	1.157287715
CD24	5.978584563	5.838679849	2.046633684	5.487591375	2.691391581	3.697933316	5.51399317	4.327127834	5.448101217	0.737572864	7.775672012	6.283877937	2.922242266	5.92294035	6.182495995	4.072864433	4.626599464	6.314812925	5.27375222	4.436551459	5.908075423	3.759838981	6.5383779	5.589521897	5.225310539	2.392766638	2.967177049	5.085497822	6.411294136	2.802857189	5.424400033	6.093905252	8.121640216	5.217183387	5.693602643	4.439357184	3.554070711	6.060038355	4.682924117	6.271625516	8.339575202	5.936197875	4.96031544	7.425240896	5.686811551	2.821565894	4.869057655	6.668123687	5.46471624
CD2AP	7.455954555	7.565196494	7.897814847	7.903974044	7.590668993	7.808461317	7.952032495	8.276626574	7.292888567	7.557751826	8.844942651	7.868840437	8.182769817	8.139659563	7.896191809	7.928224728	8.037676776	7.665229577	8.095251324	8.109171878	8.01043714	7.822169864	7.749882005	6.856514316	8.281466665	8.175934241	8.311043306	8.107781877	7.457001075	8.772887373	8.421673336	8.256477587	6.984136693	7.971318114	8.257100634	7.762685274	5.428539829	7.745557183	7.621523572	7.477906454	6.447895083	7.521160376	6.734528077	7.149319078	6.804234413	7.758421911	7.008148676	7.468375526	7.362836626
CD3E	3.857226787	4.448220372	9.77195346	4.847766939	2.350354663	2.151964947	3.443603842	3.915813421	6.734982365	7.133321192	6.82879565	5.267199196	7.009705108	4.700547929	5.3966208	6.984808256	7.796524465	5.436914533	3.138237249	4.175505606	3.627967504	5.937098493	6.349344076	3.605289213	3.285571064	6.676892701	6.236982413	2.650359117	4.569475805	6.719836602	6.745456146	3.480373599	10.54485165	6.732772185	5.367101818	5.653723465	1.38414571	3.157735029	8.788143429	3.553232028	5.741292116	4.936197875	7.099499447	4.971938272	2.51688655	5.918427434	-0.135943026	2.774114383	3.879753739
CD40	12.86923735	13.65694905	10.10280336	13.01974858	12.33458322	12.3078457	13.31575541	13.0859708	13.31683736	13.53738062	11.33392751	13.62178174	12.82081566	13.20172165	13.5282117	13.39443656	12.83545415	13.50150918	12.9750049	12.55874575	13.24713943	12.53604562	13.41370962	13.26869262	11.82070503	13.01270198	13.18880315	12.76911484	13.15726774	12.86461918	12.23093749	13.6207944	14.25279565	13.50798105	13.41452872	13.6041909	9.332512941	13.31357724	11.90345095	12.91614428	12.31011131	12.20298442	10.00111797	14.02250594	13.56927584	12.74302118	12.91437803	13.71305683	13.28405671
CD48	8.135737921	7.433523861	7.661343528	8.052072683	6.368276571	7.094948545	8.576180685	8.229538007	8.127975365	7.964466677	8.928134489	7.52041454	8.678118932	8.707467343	8.333055671	8.752714881	8.34509729	8.259297664	8.738600722	7.345430607	8.615028448	6.881918934	7.06303989	8.067569194	7.530734793	8.313684119	7.462129384	8.654493575	8.303664314	8.753374717	8.477353822	8.726781686	8.121640216	8.007015482	8.244690278	7.39490835	4.632073223	7.496736637	7.679756838	8.199769807	6.938301408	7.936197875	5.791776979	7.755606624	8.715008443	8.453618637	6.339790405	8.854487799	8.537532305
CD69	8.683756526	8.764287816	7.985945757	6.839354699	6.608370994	5.579571119	6.663933797	6.363024491	7.927331779	8.99778675	7.362335202	7.56203363	7.477967546	6.930845549	8.138552647	8.019693774	7.911785338	8.672465176	7.782093439	5.9879614	7.980483918	6.741524084	6.636225223	8.355522856	7.860663321	8.225656653	7.718613126	8.013644642	7.223065025	8.138012443	8.100154575	7.793619451	10.33463394	8.10909542	6.967250722	7.870499758	4.084585428	6.815266155	7.83587604	8.817838282	7.69456906	8.936197875	3.419074317	7.095443225	6.393080348	6.554518426	5.530182327	6.273783132	6.840984169
CD86	8.984806503	10.06610971	7.341421498	9.254919403	9.516936222	9.789169429	9.701368811	9.552213806	10.0469428	10.65554159	8.844942651	9.831038405	10.13710101	9.390993678	10.32980269	9.624218541	9.450432236	10.22334668	10.55762291	8.679232803	10.11523333	9.5455239	9.367265984	10.13361591	8.876532305	10.33345994	10.04881081	10.60562352	10.76657906	10.35542518	9.850360668	10.78232699	10.72829779	10.70722916	10.10664136	10.68044946	8.750467924	10.03979576	9.31662044	8.872641597	10.1222175	10.18412539	8.309361283	10.24695304	10.0531849	8.901939311	8.268252407	9.988973131	9.985741588
CD93	6.155123712	6.109131726	2.046633684	5.093927526	5.184931054	5.491102332	5.979656742	5.023259711	6.044559357	5.286009488	4.366408697	5.513359783	4.233443955	6.101646237	5.824042024	5.933461376	4.816077262	5.711234746	6.18660027	5.169531705	5.212930004	5.913495594	6.377913228	6.241598593	5.857358176	6.432631099	5.46419185	6.464009446	6.639865133	6.329716735	4.329837032	6.487569101	6.984136693	6.551252045	5.959677503	5.065739612	2.969108211	5.863449689	5.53653463	6.198429635	7.731546334	8.743552797	6.469329087	7.305777229	8.087541214	7.524059271	5.579828345	7.397304936	7.11613039
CDC37	9.783772068	10.6634582	9.934048178	10.80178286	10.84940326	10.66813772	10.33356404	10.6525466	10.43396592	10.68155278	10.21895581	10.48749315	10.36303455	10.33326356	10.51877938	10.50705368	10.11168727	10.48861461	10.17099265	10.16221741	10.47345755	10.64863808	10.44188982	10.2832386	9.819077781	10.54688636	10.71666806	10.46832166	10.36449142	10.59213342	10.10679001	10.64749063	9.4170961	10.45706761	10.38911728	10.49242633	9.497887876	10.64078301	9.940808157	9.782945135	10.9409116	10.69108538	10.84320926	10.91779144	10.67596118	10.48953159	10.77835905	10.58561396	10.67416961
CH25H	8.112749801	8.988636434	4.508447954	8.29699558	7.069172911	8.590923095	8.806774919	9.518330545	8.633333472	8.46685371	8.744190027	8.882593592	9.272608544	9.501281935	8.683298048	9.121853126	8.500493229	10.10474128	9.071838498	8.296246887	8.913369723	8.666288318	8.236869346	9.323710406	7.707559353	8.253318519	9.290849285	8.71204716	9.039962612	9.787950102	8.813184748	10.23151592	9.4170961	9.025988983	8.219544629	9.794173573	3.554070711	8.321923661	7.679756838	7.82567194	3.675041034	0.517945244	6.292564341	2.023337424	1.076313958	3.195961409	2.883956531	1.5301888	3.879753739
CHUK	7.398626127	8.2074338	7.768602827	8.136892244	7.776619418	8.004962534	8.228107825	8.010258466	8.156509201	8.305909046	8.325844191	8.271386993	8.017541602	8.026170508	8.273349425	8.272020145	7.95273981	8.115694393	8.323863565	8.251702836	8.33631242	8.006372587	8.221187724	8.021306471	7.682876201	8.21162425	8.16653277	8.155238894	8.263069982	8.281147835	8.027409993	8.256477587	6.247171098	8.141577731	8.257100634	8.135480683	6.923304521	8.243175872	7.641196991	7.73983577	9.108853914	8.743552797	8.37743225	8.045705237	8.112880088	8.431907241	8.356355277	8.373035341	8.190710716
CKB	6.274656154	7.413692689	6.521482659	6.07015936	7.785538736	8.191980626	7.910883323	7.700684329	7.172314904	6.570462878	6.696988662	7.77757238	8.33100444	7.950421087	7.698511142	7.308752697	7.959453935	7.812226952	8.443677221	8.140049355	7.831839837	8.465867594	7.229049842	7.585552995	6.701428043	6.756372765	7.825158044	7.614021964	9.015732035	6.976994441	6.745456146	8.028810224	6.984136693	8.214641193	8.995301412	7.39490835	6.4502349	7.84490239	5.989585455	5.61078305	7.683827679	6.521160376	7.575780029	8.462295572	8.437631154	7.572489946	6.423752716	9.461237298	8.329215069
CLEC4D	5.85616246	5.428591566	2.708217466	5.428996721	5.10167555	5.007954644	5.275481083	5.568566011	5.580349016	6.398638344	5.19986951	5.267199196	5.200777766	5.858089206	5.626102646	5.439646763	4.557475103	6.064056849	5.686300167	4.354674452	5.727503177	4.553897081	4.875412887	5.651582865	3.733030041	5.373989431	5.361708893	5.128406414	5.645140075	5.062724315	5.67942147	5.494728892	6.984136693	4.62202512	5.272464944	4.912727994	0.38414571	4.873942063	4.522459445	6.109960848	4.241810418	6.521160376	4.70171328	5.292370571	4.898315656	5.484530907	5.189986999	5.353723649	5.576826606
CLEC4E	9.441745913	8.023401852	4.54604474	7.423379472	5.58301542	6.305770283	9.511414626	8.912556246	8.54436307	8.124728581	7.725811497	8.360570694	8.528201848	9.113850377	9.178884741	8.383357633	9.426401782	9.65349535	10.32536434	8.109171878	9.471664273	5.70933108	7.885396976	9.519479329	8.165098621	9.212945601	8.306452387	9.990027363	10.11743809	9.025588549	9.538283808	9.657494102	8.910136111	8.524817147	10.33453396	8.513576604	0.38414571	7.67531069	6.750900911	9.469597571	7.345124856	7.936197875	3.860779766	7.647438319	8.221700283	7.596108946	6.122492145	9.12971019	7.780803456
CLEC4F	6.73922051	7.052548198	3.716485082	5.23741912	6.906988441	7.813030426	7.358168366	8.288162427	8.549751293	8.218161134	4.745754489	6.144715189	5.832690681	6.491961307	6.371529819	4.954219936	6.843557999	7.599266314	6.30816225	4.849099406	7.1060148	6.819791141	5.792950727	8.177124279	5.564907282	7.216024055	5.913847547	7.331418207	7.549923007	6.615625607	6.289726819	8.438288198	6.984136693	6.760923225	6.628226634	7.990066618	4.084585428	6.793323602	7.647695628	6.715681908	4.774576708	4.936197875	4.70171328	7.595014234	3.941384378	3.352080611	6.490171581	6.46465564	6.852167907
CLEC5A	4.367964702	6.249994262	5.14485722	5.428996721	6.88225592	6.111735102	6.534457273	5.5302197	6.133368624	6.487107131	2.802979358	6.499145924	7.034633504	7.69591648	5.998071423	5.552857374	4.557475103	6.379121957	5.686300167	4.788023829	5.727503177	5.763144126	7.045337889	7.098535544	3.807992098	4.829406392	5.089796336	5.128406414	5.804495834	6.162259989	1.446030049	5.706882129	6.984136693	6.760923225	6.423244896	6.858765165	2.969108211	6.604621394	5.744851866	4.997331992	3.675041034	0.517945244	5.32452868	6.026939661	6.639646443	5.841465452	3.951519815	6.340253009	5.435272462
CLECL1	8.078478828	8.172457662	4.784910223	8.388247945	8.381573394	8.400651574	8.501920338	7.832585528	8.592147587	9.078313144	6.551917594	7.944222249	8.182769817	6.403830397	8.667922822	8.247001685	7.441167876	8.23343836	8.361800214	7.128547606	7.246877336	7.841059758	7.771577076	8.759446898	6.158847379	7.974616527	9.091798689	8.019355466	8.178285047	8.478257161	6.211059562	8.322346718	6.247171098	8.766140935	7.828613747	8.72942078	5.706073805	7.369043951	7.446223859	8.361784704	7.487809452	7.743552797	7.423106071	8.325656475	8.295482479	7.953899008	7.583635936	7.488054536	8.788100867
COBLL1	3.751293342	6.946126139	2.835129579	4.026364243	4.465831881	5.420998093	6.63895144	6.074123793	4.822166936	4.68243131	3.577912802	5.267199196	4.233443955	5.087571052	5.583033924	5.657826933	4.151261454	5.496110325	4.808088647	5.07042356	5.068540095	5.371033024	5.659684196	4.507992011	4.298627217	5.03463153	5.396685031	3.95451251	5.261353509	3.684212692	4.471565142	4.767254747	6.247171098	5.510379764	5.539569014	5.701223888	3.843577329	4.955242165	3.97931712	3.25625029	5.468381539	4.936197875	3.025410468	4.559390324	4.24623896	4.696035012	2.308841816	4.782107173	4.616719333
CPNE1	6.824406278	7.91472404	7.86843665	7.887748625	7.980682468	7.922793993	6.849596202	7.162957925	7.025348753	7.077422867	7.164435817	7.923083482	7.130250769	7.750536065	7.615455402	7.101061325	7.703602533	7.123928305	7.162621407	7.103699715	6.970359701	7.750710596	7.499903752	6.499579772	7.491475362	8.02362999	7.954028345	7.487890513	6.943712773	7.847251308	7.580211866	7.746410493	6.984136693	7.587072521	7.707234508	7.961091015	7.954001318	7.109713514	7.547001629	6.802924306	7.74710814	6.936197875	7.623280453	7.392105773	6.93784402	7.532244797	7.577538959	7.045473653	7.708803732
CREB1	8.18573624	8.675478549	8.016399554	8.568707109	8.2198971	8.277120078	8.21970783	8.611095535	8.648480015	8.936263449	8.48916859	8.551740875	8.528201848	8.779280365	8.641927613	8.904421703	8.303484454	8.735235056	8.58669775	8.427193404	8.820612582	8.1943907	8.532036373	8.454592317	8.373805194	8.702830912	8.475483011	8.437062152	8.249280677	8.86667799	8.494062746	8.762813404	8.910136111	8.650519035	8.753956549	8.896877526	7.361425633	8.738397392	8.235896503	8.277983812	8.409699727	7.25812597	7.678290581	8.574853442	8.642911692	8.115165266	8.305617915	8.629328943	8.429684224
CREM	9.890032412	10.20815353	7.275802076	8.321362578	7.140431594	8.075114127	10.56503375	9.746614464	10.46993624	10.61439673	7.847373477	10.2192293	10.22365378	10.20549421	11.09418758	10.14799168	10.03906408	11.07608001	11.09823918	8.796285875	10.56207957	8.386653171	9.814012343	10.76603757	9.202481928	10.59767502	9.037427863	10.93962524	11.0491939	10.07210693	10.36702084	11.31755998	12.01093675	11.08667948	10.73356281	11.31879173	6.4502349	9.815946511	9.206486073	9.987666305	9.816514391	9.691085377	5.369793414	9.244054316	9.614918633	7.904306325	7.613740211	9.40022899	8.333211457
CSF2RA	11.56670205	11.85370685	9.855744065	11.55560758	11.44469631	11.3843379	11.2315064	11.74484954	11.18816528	11.85300673	9.94707106	11.64385464	10.63572425	11.03307227	11.66276112	11.43734471	10.85023427	11.57018453	10.8539393	10.84266114	11.60688221	10.7825122	11.16901226	11.10236002	9.565920055	11.45038497	11.49868428	11.1238578	11.39436113	11.14902097	10.63149548	11.64648646	10.54485165	11.19123436	11.06180517	11.3929886	11.20671654	11.82154724	10.10210815	11.86368629	11.31264649	11.25812597	10.69325252	12.50040757	11.92973491	11.49804541	12.02003468	11.9376243	12.10170696
CTLA4	3.955911061	6.204551291	6.864256941	5.271167911	5.129964595	6.279598226	5.338906463	5.228789915	6.418954872	6.927397423	3.419650718	5.771671778	5.942141824	5.643964401	6.824042024	6.36409573	6.100530652	6.611029764	5.351230972	3.7323758	6.344174538	7.372115722	5.164919505	7.00653976	5.019911189	6.736909467	7.445522639	7.002875532	6.459997328	6.658217484	5.352920645	7.162946897	8.121640216	7.602711645	6.019178514	7.125721717	2.38414571	5.423629089	6.584743723	4.84121279	2.347679053	0.517945244	4.70171328	4.199660197	4.776753676	5.893226879	3.792164055	3.691652222	5.846586875
CTSH	11.02889441	10.60125881	8.736695167	10.53285524	11.439761	12.28253551	12.21614936	12.17120708	12.06974287	11.72355707	11.06319324	10.7709325	10.94932913	10.65295318	11.45750304	11.61975889	11.33440257	11.11908187	11.38169977	11.800218	11.13689411	11.10254573	10.63030039	11.75746381	9.65364094	10.8483773	11.82826395	10.88827631	11.28878564	11.93903886	11.65751281	11.02541528	10.72829779	12.34341523	10.46863984	10.21612557	9.646240555	12.50951562	10.58262554	11.23402084	11.82543732	11.3285153	12.31457047	9.933350477	10.34008616	10.85356059	11.86158932	10.67632199	11.86378373
CUL4A	7.502954287	8.023401852	7.83465493	8.217000749	7.620883606	7.776065841	8.817947831	8.409318143	8.046466423	8.433844948	8.358931815	8.5924785	7.927242947	8.434736439	8.678191157	8.641920543	8.500493229	8.741364412	8.862854451	7.978595981	8.929137038	7.847301823	8.06303989	8.112394393	8.392193483	8.451411566	8.033960678	8.406881401	8.667345869	8.792139636	8.28433356	9.321340304	6.247171098	8.557284228	8.281605598	8.597562421	7.406513523	7.95771042	7.891693254	7.59660909	8.813591931	8.25812597	8.090232469	9.558457246	9.705150032	8.876446521	8.294509525	9.892594088	8.568374941
CXorf21	9.896776717	10.10681786	8.039649243	10.10127548	9.880695969	10.652289	10.6155312	10.08594498	11.08153243	10.96951401	9.870742347	9.968928762	10.38743074	9.608671071	10.78419251	10.20323178	10.29139499	10.80474663	11.12330292	10.05288482	10.70935583	10.41542714	10.43340834	11.06008021	9.151219989	10.92347567	10.50358095	11.10114956	10.33215171	10.97357292	10.99650201	10.80554411	12.08006111	10.62154542	10.20280137	10.8106792	6.38414571	10.06976893	9.609090042	10.04769229	9.372348316	9.890394185	8.703371869	8.334404526	7.579571818	8.797148529	9.361465314	8.445281926	8.78518633
CYBRD1	4.850829015	4.730620103	2.951774497	4.375698495	5.184931054	4.108021599	5.457959135	4.783506129	5.739704775	4.346382106	4.450677614	5.267199196	5.109869269	4.969734562	6.093228657	5.552857374	5.393622292	6.347325738	5.191875212	4.436551459	6.246877336	4.974648231	4.612378481	6.241598593	6.158847379	5.76840532	5.001665425	7.048273812	5.645140075	6.248416633	6.89134056	6.167434288	6.984136693	6.100859269	5.764861326	6.363881454	6.084585428	4.59830762	5.325767534	5.365372012	7.656619045	8.25812597	6.144148015	6.437472957	7.374867545	5.550494169	5.056075746	7.032130714	6.236239056
CYLD	5.45630579	6.639646443	6.121699499	6.144878714	5.943309955	5.621850923	6.421799472	6.363024491	6.296098124	6.570462878	5.790906526	6.144715189	6.429449609	6.491961307	6.371529819	6.695301639	6.124626327	5.983607016	6.524295681	6.448935183	6.601972295	6.027828269	6.229049842	6.070411943	5.669118277	6.48022948	6.275075584	5.624363909	5.367286954	6.355829575	6.231132165	6.336363296	8.121640216	6.186377341	6.508762967	6.727271247	4.38414571	6.62960375	6.198762257	6.154873269	6.039718776	8.636637593	6.007621155	6.426605146	6.285767324	5.613572852	6.56603721	6.105628526	6.166276498
CYP27B1	8.248733365	6.738612894	5.655442926	5.95028185	6.257245259	7.410483871	7.86852593	7.611669513	6.657242615	7.213306295	7.602296961	8.112397469	9.021443944	8.166689769	8.371529819	6.695301639	8.188172144	8.087101648	8.702097951	8.205739524	7.939553654	6.869705569	7.550977937	7.434874082	7.50280178	8.51563925	7.988828707	8.221144197	8.592867653	9.069643729	6.95306955	7.816656987	6.247171098	8.827324451	8.919252449	7.901333239	6.112066164	8.071479295	6.714220247	8.322954571	7.20190058	6.521160376	6.091077386	8.377366362	9.392433834	8.706019101	5.398035546	9.078706545	8.958187614
DAPP1	10.62400486	11.61733282	9.428766413	10.81971145	10.61370212	10.57167237	10.56005178	10.85324033	10.83573948	11.3620028	9.290194133	11.08589283	10.45823759	10.58944725	11.42586042	10.87546582	10.29405342	11.20475233	10.78754787	10.48200046	10.96144235	10.53818743	10.85269281	10.57908015	9.680072734	10.92991808	10.95384488	10.52461911	10.31239409	10.58663088	10.57862158	11.20311284	10.89102729	10.87760621	11.0278052	11.25357407	9.726220378	11.21791626	10.24931203	10.70132427	10.70498207	10.22160009	8.768198725	11.19896182	10.41965832	10.20334915	10.47723253	10.44669687	10.72979847
DCBLD1	6.623887612	6.889818698	6.031802879	7.689849239	7.024664649	7.041438489	6.759749584	7.700684329	6.895944862	7.407166615	6.453233319	6.852161696	6.733408802	6.156612697	7.077798616	7.371831379	6.843557999	6.879076433	7.003736213	6.750497818	7.344174538	6.844964212	7.027415981	6.908275744	6.255755409	6.83170185	7.097789126	7.376612037	6.552732541	7.371913299	7.069127679	7.348270063	6.984136693	6.583136106	6.589494239	6.656738503	5.33834202	7.179045535	6.738777352	6.823934799	5.565202435	5.936197875	6.292564341	6.336583276	6.850159618	6.831549983	6.86530877	7.754952125	6.938647428
DCTN5	6.572971166	7.198768939	7.582121154	7.552501674	8.030303856	8.457205913	7.709640736	7.124864754	7.760766391	7.407166615	7.126509557	7.340780328	7.422383334	7.996346292	7.913679236	7.024609264	7.289564476	7.800533311	7.823463873	7.165034989	7.464468771	7.972508263	7.814012343	7.76472184	7.0947984	6.885724825	7.180398884	7.811259554	6.639865133	7.470809054	6.977040112	7.926629829	9.4170961	7.871567289	7.361365448	7.773836596	6.776463133	7.292894612	7.280486654	6.730593618	7.875377348	8.25812597	7.902769794	7.633328719	7.374867545	7.556526353	7.834322675	7.636510668	8.123071999
DDX3Y	-0.299987163	2.046121929	0.352736811	8.407344121	1.25081899	0.967540376	2.259179271	8.615680982	1.941748551	2.663572282	1.559053775	2.162862536	0.489282859	8.582563856	7.583033924	1.40989942	0.909186667	5.375185543	8.641701636	7.937001892	8.92390039	0.451086275	0.705487886	8.834944006	8.103194321	-0.143286262	1.713420457	8.853032701	8.3431476	0.87685777	8.709690489	8.914668217	9.791491615	1.389364363	2.197176816	8.780071542	8.105244899	5.479663124	0.434996603	-1.873032727	7.431133292	9.743552797	-0.325086779	8.847596121	8.710865741	-0.348359107	8.580209557	8.551972407	8.498917724
DDX58	12.16733683	13.5073821	10.51727407	13.03440907	11.60569803	12.52234722	13.41106068	13.0976957	13.14970572	13.01398811	12.47717163	13.65180728	13.06609784	13.32794151	13.29707125	13.44366653	12.55231439	13.40755501	13.37261925	12.76471566	13.19402154	12.38708838	12.92737705	13.14840511	12.17392689	12.89030881	13.19285096	13.04374957	13.15819044	13.57586622	12.89436763	13.51319076	12.48875708	13.40693836	13.49793792	13.49303269	7.361425633	13.09416265	11.96231069	12.31902887	11.67355724	11.78168793	9.196513661	12.85385263	12.54994724	12.1440783	12.46234215	12.68650478	12.35315202
DEPDC7	8.383376869	9.487880459	5.755121931	6.709983796	6.648035212	8.028727437	10.05300423	9.914185753	8.341851719	8.990238296	5.465944371	9.955978091	9.495468659	10.39170983	9.690924647	9.939980569	8.868296946	11.46484947	8.842874512	8.246036868	9.694056694	7.80302935	9.097805309	8.848256165	7.131745235	8.101791014	8.19164559	8.658158728	8.581906954	7.901443408	7.580211866	10.00956987	10.72829779	10.50570832	10.26863918	10.01935041	4.632073223	9.340011133	7.547001629	8.749934218	2.111611695	0.517945244	3.728024558	3.646267775	2.175849632	3.352080611	-0.135943026	4.421812639	1.157287715
DGKH	7.289319024	8.087389947	6.00505458	8.071357115	7.75861363	7.785396157	7.824887215	7.909291701	8.084087721	8.124728581	6.963971234	8.093599873	7.940493971	8.125952144	8.326542364	8.212954205	7.506809516	8.207107073	8.049493037	7.280396722	8.142540676	7.710187533	7.845039238	7.872890145	6.567606432	7.56407287	8.093798266	7.680406865	7.95861898	7.953673367	7.700271337	8.354186798	6.984136693	7.983315647	8.317599856	8.381302197	6.266788759	7.876553276	6.833027677	7.253671746	7.571771763	7.936197875	6.734528077	7.896166184	7.466175729	7.48242016	8.287056128	7.959099893	7.60023121
DKK1	3.278633811	4.283161126	-0.927371108	1.536979402	1.25081899	3.340998771	4.822115465	4.847282039	2.874634355	4.143565223	1.559053775	5.568854895	1.626786383	4.544428727	1.538639805	5.439646763	2.881172291	5.760352513	3.138237249	3.596492372	4.727503177	1.383972079	2.290450387	2.541158875	2.458407661	0.994217262	1.713420457	3.95451251	3.591502111	3.309817177	1.30164014	4.194069414	6.984136693	3.315363781	2.197176816	5.330285485	1.38414571	4.696154943	3.242351525	3.081163583	0.079190217	0.517945244	-0.325086779	-2.620518766	1.076313958	-1.933321608	0.601022568	1.5301888	0.42032212
DNAH7	-2.962952176	2.408692008	0.352736811	0.158467779	1.25081899	1.208548475	2.50018737	0.48582558	1.941748551	2.663572282	2.169107257	1.425896942	0.489282859	1.737073805	0.538639805	1.40989942	0.909186667	0.666840627	-1.90615687	0.42656737	1.820612582	0.451086275	0.705487886	1.403655352	0.963642969	0.994217262	1.713420457	1.559211229	-1.452892008	2.014361294	-1.361324873	-1.163482591	6.984136693	1.389364363	1.711749989	1.840319498	1.38414571	1.087345701	0.434996603	-0.288070226	-1.058313307	0.517945244	1.60091264	-0.298590671	-0.146078463	0.874033314	-0.135943026	1.674578709	0.42032212
DSP	3.890877176	5.648157943	0.788835926	5.271167911	4.78331407	4.473893042	4.157299657	4.847282039	3.691770298	5.183829094	3.969337744	4.88532856	4.675149404	6.832998225	5.062201761	4.579824421	5.035295436	5.097890444	4.116210943	4.964001501	5.344174538	3.649866139	4.792950727	2.541158875	2.027773306	6.635447982	4.38802017	6.592155328	5.261353509	4.109518527	3.795179613	5.10330395	8.121640216	5.296254958	4.944410746	4.056637405	3.38414571	4.787785419	4.207586107	4.149335086	2.886545139	0.517945244	2.107872628	5.058961334	4.418706156	3.848038106	5.784244392	3.010181741	4.261624374
DTX4	4.965812919	4.283161126	1.219470281	4.312273115	3.087320257	4.473893042	4.908272109	5.321525128	5.537599368	4.68243131	5.294119836	5.12633666	5.888453953	4.841410465	4.8605679	4.954219936	4.816077262	4.163266453	5.191875212	5.431568051	5.2800442	4.426282884	5.229049842	4.367129476	2.259098852	5.097028068	4.162727858	4.503254823	4.379998006	4.621018866	5.114408558	6.05568593	6.984136693	3.315363781	5.618640585	3.73013658	2.38414571	4.696154943	3.097961616	4.84121279	6.243640089	0.517945244	4.094452113	6.27732669	6.604349391	6.08348668	6.782920211	8.296979216	7.152772233
DUSP6	8.315303671	9.610543651	6.031802879	7.298019131	5.409248352	7.469558451	10.08109817	8.967400799	8.692988276	8.243781253	8.109598063	9.813914227	9.569833936	10.43681975	9.37469016	9.274085565	9.080267211	10.00127355	9.982966786	8.897339206	9.531419015	7.730591338	8.26773031	9.010985665	8.398271197	8.352568765	8.171590427	8.99311412	10.216436	8.308146424	8.56694674	9.234192042	6.247171098	9.513485675	10.62044283	9.607335491	3.191500632	8.535255449	7.130804873	8.315556119	7.209409745	6.521160376	4.094452113	6.448259512	7.766810873	6.190799704	3.033981975	7.930618868	6.236239056
EAF2	6.79804492	8.285890919	6.275102588	6.36401669	6.191656917	7.017883761	8.059490916	7.824685741	7.507456495	8.353754095	7.915679491	7.705120586	7.034633504	7.965892496	8.239079523	8.398584107	7.604281084	8.807122643	8.026057881	6.972604359	8.142540676	6.857387928	7.305400728	7.872890145	7.627039345	7.660199114	7.618460257	7.925153236	8.394165338	7.809958245	7.457789763	7.978624467	6.247171098	8.440301328	8.934786327	8.526820025	6.998855554	7.917702448	7.246638884	7.211775661	7.148212709	7.936197875	5.127772186	6.657930692	6.217326268	5.787777581	5.282846608	6.444652615	5.629775486
ECSIT	3.423628877	2.408692008	4.753114004	4.755402921	4.818503499	4.328287719	2.887210494	3.655750582	2.874634355	4.143565223	5.099028821	4.484790631	5.109869269	4.369342021	3.8605679	3.284368538	4.626599464	4.163266453	3.138237249	3.279010182	3.627967504	3.957438941	4.792950727	3.605289213	5.140835971	4.073944454	3.439245493	3.058017086	3.904659996	4.109518527	3.899202678	2.923980251	6.984136693	4.493701023	4.144709397	4.195800153	1.969108211	4.257270702	4.464743947	3.412369492	4.691220961	0.517945244	4.70171328	4.298344472	2.51688655	4.295497083	4.869057655	2.774114383	3.358921576
EDN1	5.363477311	7.857152509	1.819862822	4.176389687	2.530926909	4.908988193	8.030968833	6.902740367	7.380162389	7.473636492	5.19986951	7.372315901	7.422383334	7.639147384	7.728464364	7.490272836	6.444761141	8.374199759	7.796015815	6.633852899	7.627967504	5.763144126	6.197340982	8.239074192	5.959538571	6.252462066	6.051899728	7.176479044	8.290259386	7.010256896	5.844875515	7.37954923	9.4170961	8.053278205	7.594393039	8.559406279	0.38414571	6.416469297	6.107421945	5.365372012	1.829211964	0.517945244	-1.062052373	4.093726752	4.776753676	4.636534	-0.135943026	4.337543722	4.90144881
EHD1	7.386881916	7.70229138	7.796167951	7.31429795	7.273186803	6.795821136	7.179126019	7.072456901	6.945841306	7.656436101	6.302648108	6.896216876	7.283698725	7.518433519	7.182495995	7.573129769	7.551932664	7.142574058	7.399904819	6.843482157	7.751349919	7.328161216	6.934306576	6.775214214	7.167769455	7.484612354	7.403149695	7.134997083	7.95861898	6.960071138	7.237348008	7.394938123	6.984136693	7.764403794	7.955875933	7.40928152	5.632073223	7.699108261	7.759927186	7.381995843	10.52335805	10.89039419	7.412329587	10.322179	10.55868978	8.053942404	8.755165574	10.20056552	9.472890171
EIF1AY	-2.962952176	2.046121929	0.352736811	6.78198352	1.25081899	-0.169963148	2.259179271	6.856997194	1.941748551	2.663572282	1.559053775	1.425896942	1.626786383	6.691270116	5.538639805	-0.175063081	0.909186667	2.383047661	6.769800162	6.092692724	6.820612582	0.451086275	0.705487886	6.499579772	6.37149009	0.994217262	1.713420457	6.576745888	6.507109924	0.87685777	6.786727948	6.773155348	8.121640216	0.652398769	1.711749989	6.656738503	6.084585428	3.623398601	-1.149965897	-0.288070226	5.066841825	7.25812597	0.812416745	6.511338195	6.095507524	-0.348359107	6.761566333	6.718972828	6.840984169
EIF4E3	4.609432259	4.853476851	5.802492371	5.367921144	4.747244816	4.7654966	4.822115465	4.908357616	4.097026777	4.143565223	5.15033005	3.010859442	4.396173455	4.969734562	4.8605679	5.034390285	4.626599464	5.019357041	5.27375222	4.436551459	5.405575082	4.286275406	4.512842808	5.231474376	4.446725856	5.517779218	5.496796516	5.210574955	5.147020834	6.406678717	5.45885409	4.328370506	6.984136693	5.371217016	4.144709397	5.330285485	2.706073805	5.365330448	5.039858662	4.972457324	5.30975657	6.936197875	4.295499632	4.814109462	5.581841991	4.441717823	4.984150819	4.576882035	4.90144881
ELP2	6.949438217	7.79718772	8.033044619	7.612972716	8.281092001	7.790038784	7.745191489	8.282406031	7.614173893	8.1520467	7.060995689	8.055253562	6.702630141	7.69591648	7.667922822	7.208641212	7.178852839	7.046837778	7.118982692	7.641426119	7.601972295	7.783631478	7.405927604	7.142423188	7.687846732	7.173221557	7.087122201	7.206826071	6.459997328	7.165954473	6.928693974	6.864423406	8.910136111	7.106355257	7.083308852	7.335939424	8.706073805	8.367188394	7.054605247	7.348554394	8.564104633	8.395629493	8.690049465	7.01065829	6.263312473	7.64976116	8.44943686	7.738615701	7.409006807
EMR1	4.762698105	4.096748002	1.550676189	3.564460138	-1.556535932	2.151964947	4.527668107	4.96695227	4.822166936	3.273625764	4.366408697	4.364496397	4.542394195	5.392425634	4.626102646	4.072864433	4.557475103	4.848170391	5.744894821	4.849099406	5.627967504	3.100179113	3.705487886	4.367129476	4.623152423	5.214265743	4.241799429	5.32566812	5.87802487	6.303122525	6.745456146	5.436430252	6.984136693	2.526867887	4.816086649	4.195800153	1.38414571	3.157735029	3.097961616	4.355785963	4.119604486	0.517945244	-0.325086779	4.519032587	6.772784774	2.590240348	2.527021986	5.825293106	5.244750556
EPSTI1	12.29417781	13.0800365	11.69595519	12.6783497	11.7197339	12.27655157	12.9893406	12.96540939	12.78645432	12.89675043	12.44927805	12.9841582	12.76232079	12.69112468	13.00369597	12.9430669	12.66262844	13.08916825	12.90607058	12.40738132	13.06378657	12.14286944	12.79890545	12.71324539	12.0262411	12.89443227	12.94293258	12.75035093	12.55632428	13.22043215	12.98747243	13.2390632	13.37301503	13.09318144	13.06919203	12.92336857	8.961574538	12.86484761	11.75071226	12.60466231	9.959191095	11.39562949	9.627654468	12.16559768	11.96277265	11.84506358	11.75891683	12.37819395	12.20700015
ERAP1	8.123405237	8.401158335	8.156677967	8.87340013	7.88017561	8.749496121	8.834546615	8.501395503	8.917987194	9.085415657	8.19147507	9.248202205	8.732456842	8.354724925	9.558230533	9.249103208	9.155287753	8.516804154	8.946372639	8.574620191	8.826237131	8.694260259	8.045337889	8.649683332	8.737231777	9.464413926	8.7569736	9.072166343	8.999349232	9.261425693	9.099131024	8.612950442	8.121640216	8.996694677	8.779990851	8.298786426	6.969108211	9.266259485	8.240203059	8.267797044	8.791248176	8.25812597	7.918087205	8.66546134	8.339079981	8.706019101	9.014086283	8.854487799	8.74375224
ERAP2	9.315013205	8.89161198	9.798482013	7.920019011	8.360836147	8.400651574	9.734175693	9.296397215	8.832151024	9.367657934	8.90591738	9.8081607	9.508873587	9.168362459	9.577558794	9.806504201	9.204160801	9.783927097	8.716810074	9.219899725	9.355887958	8.338722314	9.275343494	9.194166763	8.671002101	9.385363191	8.386933394	9.262362498	8.316945835	9.709114885	9.123498022	10.13858508	10.54485165	9.670135133	9.868591514	9.760935068	5.632073223	9.262271383	9.554802342	9.399013797	6.920111159	8.521160376	7.623280453	8.55003227	6.788595289	8.901939311	9.363238483	8.156474221	8.932074774
ETS2	9.775351236	11.42271248	7.961806884	9.296483532	7.554599738	8.828345202	11.81673	10.70835217	11.38412662	11.59259704	9.517224875	11.65591738	11.30482627	12.17149354	11.65368346	11.58607257	10.9639475	11.9633472	12.18602215	10.6903582	11.59375179	8.973578644	10.8296092	11.4823399	10.65506927	11.11280446	10.4295144	11.64303739	11.87704444	10.64735649	11.11331058	11.50473761	12.72290453	11.77457967	12.15614374	11.54310332	7.229635761	11.23531375	9.884145249	9.817401829	10.01059929	10.42805097	6.117856717	8.940291703	10.38887282	8.053942404	7.280033422	9.154551396	8.376456235
FADD	3.636960666	2.939206725	4.117023012	5.23741912	4.171384522	4.563391192	4.822115465	4.327127834	3.839868937	3.273625764	4.810972149	3.747825036	4.049997813	3.663073224	4.239079523	4.072864433	3.838103569	4.848170391	3.708552974	4.436551459	4.405575082	4.613706476	4.164919505	4.86308697	4.664082687	3.6433101	4.455924234	4.567030733	4.161817836	5.124785284	4.719048544	5.10330395	6.984136693	2.974326864	4.144709397	4.322712265	2.38414571	4.49333806	4.682924117	3.171361392	3.914379347	0.517945244	4.094452113	3.488005691	4.643998468	4.295497083	4.345183663	4.576882035	4.389948471
FAM120AOS	7.263861379	7.886225433	6.748081927	7.256499862	6.546751876	7.025778145	7.311500306	7.593187979	7.614173893	7.675388033	6.992364673	7.433391478	7.106933978	7.241694198	7.667922822	7.371831379	7.095967564	7.472354202	7.587698579	7.052681977	7.359771393	6.869705569	7.009268634	7.053270811	7.153467528	7.388095199	7.296069092	7.512395477	7.165493494	7.639738063	7.102199501	7.608006879	6.984136693	7.329531113	7.574697237	7.210237536	5.669547929	7.427195704	6.798401334	7.078251988	7.450273806	5.936197875	6.987796176	7.457632042	7.123827419	6.933957132	7.096078096	7.573431986	7.37839144
FAM135A	7.870728573	9.034806616	6.62172594	8.892499918	8.145636753	8.520034823	7.879232436	8.53567413	8.084087721	8.268954324	7.815945249	8.473929638	7.845074406	7.950421087	8.409004524	8.288461293	7.750811491	8.067720063	7.889882738	7.61529357	8.186934796	7.972508263	8.236869346	7.9240776	6.945080518	8.116927625	8.511829945	7.798031312	7.432804365	8.608855557	8.0670353	8.393023464	6.247171098	7.845513397	7.955875933	8.169654184	6.361425633	8.535255449	7.044790957	8.070947187	5.741292116	6.521160376	6.19533547	8.506830775	7.243373626	7.819895141	8.422477687	7.871912433	8.186298801
FAM26F	12.36304419	11.88914564	7.622276062	10.96791438	8.384511674	9.533594414	12.43739141	11.70398515	11.29709965	11.8674998	9.943439924	12.52370962	11.95556329	11.65563893	12.36081227	12.47082047	12.44726365	12.14481567	12.99927715	11.23401174	12.78025235	9.788708177	11.03528422	12.03937347	11.90635739	12.6353248	11.30170265	12.73957988	12.99477242	12.69791421	12.68201576	12.8228039	11.938333	12.46764862	12.32111344	12.20606298	4.843577329	11.61110366	9.938159795	12.44232915	9.387322365	10.52116038	4.629109531	11.17074589	11.00599507	10.83630965	10.79092947	12.12917177	10.57977303
FAS	4.744406956	4.596319011	4.784910223	5.95028185	5.432148754	6.141103954	4.822115465	6.176987485	3.974170029	5.555196121	5.505883116	4.233251864	5.443479169	5.29778876	5.583033924	6.05375561	5.312034757	5.436914533	4.283667688	4.849099406	6.178164586	5.105396823	5.164919505	5.310545947	4.399029114	5.322688203	6.348371093	5.128406414	4.886957995	6.406678717	5.76451906	5.604701734	6.984136693	5.912926319	5.897616535	6.174921423	2.969108211	5.984586126	4.682924117	4.785178756	4.119604486	4.936197875	3.860779766	4.093726752	3.223155347	5.009192897	4.828558292	3.691652222	4.718002669
FBN2	3.890877176	5.505553547	3.059689837	4.312273115	4.509553258	5.130160576	4.908272109	5.12968177	5.302495895	5.470927204	4.677448476	5.267199196	5.585207279	5.643964401	5.239079523	4.348498875	4.151261454	5.436914533	4.433693132	4.267869624	5.142540676	4.491500544	4.875412887	3.605289213	4.012005991	4.500569928	4.907798502	4.503254823	5.645140075	5.631745272	4.329837032	5.176367412	6.247171098	5.217183387	5.539569014	5.653723465	3.191500632	5.032204147	4.404622954	3.553232028	3.585542883	0.517945244	-1.062052373	4.559390324	4.711902532	4.37045914	3.033981975	5.016970906	4.327212716
FCGR1A	-2.962952176	2.046121929	0.352736811	-2.163460316	1.25081899	0.678033758	2.259179271	1.222791174	0.804245028	2.663572282	-0.366945644	2.162862536	1.626786383	1.737073805	0.538639805	-0.175063081	0.909186667	1.029410706	-1.90615687	0.42656737	1.820612582	0.692094375	0.705487886	2.541158875	-0.910826149	0.994217262	1.713420457	1.559211229	1.717032993	0.87685777	-1.361324873	1.158445504	6.984136693	0.652398769	1.711749989	2.276418613	1.38414571	0.350380107	1.657389025	1.827406991	1.012076021	0.517945244	-0.325086779	-1.035556265	1.076313958	-0.348359107	0.601022568	1.5301888	0.42032212
FCGR2B	10.76932126	8.450655301	3.342089567	8.808801532	6.814151474	8.580241361	10.82661686	8.371860813	9.519177379	9.25878068	10.16541028	10.46390139	10.14570772	9.543140031	9.830961438	10.26268899	10.56890818	10.75714212	10.2962731	9.523721634	10.46807101	8.179625249	8.760770321	10.56705345	9.176194622	11.28936003	10.06520913	10.16122418	9.900806201	10.79661496	10.49393295	11.14514085	8.121640216	10.79833091	10.97994107	10.08573239	4.843577329	8.880461256	8.967677204	10.81631012	10.97930228	10.39562949	6.427126589	9.935268636	10.83572663	10.1283871	8.861863713	11.25712396	9.8994287
FCGR2C	11.02629448	8.099853913	2.046633684	8.897910876	6.805407841	8.267164696	10.80431927	8.117608938	9.660359262	9.553276367	9.757434193	10.28284115	10.11681674	9.749418996	9.835556012	10.35729284	10.55456798	10.92809606	11.04676634	9.301377995	10.79932304	8.055723737	8.92948956	10.68117524	9.079277815	11.0162067	10.09878512	10.50948184	10.0029489	11.26034607	10.7734223	11.13372029	9.4170961	10.58854591	10.92461111	10.30720568	4.38414571	8.749836065	9.184307388	11.14673173	11.05106031	10.93619787	6.06379156	9.894441798	11.03776365	9.936657725	8.574098052	11.18887008	9.560725878
FCGR3A	9.726681874	8.230288853	0.788835926	6.672590039	4.11588941	6.832289304	9.280537853	7.098898788	8.113493988	7.694094227	6.82879565	9.11473004	8.579924611	8.967814808	8.577558794	8.716720622	9.218225695	9.34279766	11.1274382	7.641426119	10.55870484	7.527901872	7.814012343	8.993119245	8.948708637	10.17073044	9.086452893	9.7483912	10.01114314	10.84926323	9.665429088	9.74716014	10.33463394	9.071656734	9.678687969	8.351839628	1.38414571	7.427195704	8.548738769	9.643159751	9.483364143	8.636637593	0.812416745	7.755606624	9.453214532	8.635584547	4.401491104	9.407997616	8.581873941
FGD4	3.9873607	5.26113482	4.618420796	4.24593062	4.633288626	5.955191983	5.897779735	4.573288421	5.082229775	5.850272996	6.570869525	5.818214364	5.367027109	5.92294035	5.896191809	6.267880415	5.946839208	6.379121957	5.351230972	5.391068689	5.990537583	5.840277597	5.405927604	5.711083877	5.839601705	6.503452437	5.325863694	6.304775952	6.639865133	6.593848665	5.19837087	6.428974447	9.4170961	6.842223328	5.618640585	5.876977969	3.706073805	6.357874643	4.872401916	4.602700704	5.934908161	4.936197875	6.530404664	4.093726752	3.554361255	4.132767583	3.951519815	2.140242281	3.964642637
FHAD1	-1.088483058	2.046121929	0.352736811	0.643894606	1.25081899	0.967540376	1.121675747	0.48582558	0.804245028	2.663572282	1.703443684	1.425896942	1.626786383	1.000108211	0.538639805	1.40989942	0.668178567	2.383047661	2.000733725	-2.743357631	1.820612582	0.451086275	0.705487886	2.988617852	1.411101946	0.994217262	0.820335661	0.205574274	1.717032993	2.461820271	0.513144245	2.536957128	6.984136693	0.652398769	0.974784395	1.659747252	1.38414571	0.350380107	-1.149965897	0.934322195	-1.058313307	0.517945244	-1.062052373	2.237462229	2.175849632	-1.933321608	0.601022568	1.5301888	-1.16464038
FOS	8.135737921	11.15053348	8.424829998	9.044164152	7.665051189	9.016398743	9.887873345	9.355162373	9.5517667	10.11825037	7.973794637	9.662708423	9.985537469	9.949448593	10.37311085	10.2647678	8.917399784	10.78114072	9.447541339	8.933040256	9.690977301	9.278501159	9.792950727	9.289961615	8.534188697	9.107012156	9.551654692	9.339715336	9.800364571	9.000979082	8.890946327	10.65549895	6.247171098	10.34994557	9.835871301	10.63224845	8.056571052	10.40611444	8.616563011	8.313081512	4.508501847	5.936197875	7.288150176	2.994191078	2.51688655	4.441717823	3.612995209	3.390785743	4.192911624
FRG2	3.512781255	5.714500438	3.716485082	4.494751166	4.465831881	4.647660109	4.989572211	4.716780015	5.776937682	5.381429053	4.530294782	4.88532856	4.542394195	5.718926458	5.824042024	4.77913323	3.716541589	6.81077042	4.283667688	4.076821331	5.627967504	4.880397906	5.097805309	5.231474376	2.027773306	3.6433101	4.455924234	4.293037116	3.904659996	2.802857189	2.479977381	4.451227254	6.247171098	6.485288783	5.539569014	5.917763584	3.38414571	5.105267609	3.97931712	2.770823463	2.111611695	4.936197875	0.812416745	2.737033239	2.175849632	1.526110011	-0.135943026	1.674578709	1.157287715
FRG2B	4.367964702	7.077970795	4.54604474	5.336385571	4.710250608	5.347312545	5.619926615	5.490826261	5.813233811	6.795023136	3.850285073	4.595821943	4.908821751	6.101646237	6.266560259	5.933461376	4.484871354	7.349333665	3.708552974	4.724247919	5.405575082	5.146472766	5.512842808	5.97654502	2.789613569	4.192997126	4.38802017	4.948538609	5.727017082	3.509125986	4.329837032	4.328370506	6.247171098	7.038979822	6.378506581	6.303603442	3.843577329	6.166297042	4.207586107	4.666126084	-1.058313307	4.936197875	-0.325086779	2.237462229	1.076313958	1.526110011	-3.305868028	1.5301888	1.642714542
FRMD3	7.335874127	8.920005419	5.963978637	8.895207934	6.62833941	7.440323509	9.205952658	9.061154721	8.576394618	8.813319402	7.717331267	9.11006112	8.813913474	9.283968265	8.698511142	9.027060743	8.365462093	8.81876321	8.774202653	8.967879136	9.133495537	7.80302935	8.870394813	8.766475877	7.329170091	8.146732585	9.059422687	8.344557077	7.816234671	9.025588549	8.702519576	9.027576624	6.984136693	8.923861797	8.90354949	8.785591185	3.554070711	9.028686806	7.42368129	7.600673022	2.111611695	0.517945244	0.812416745	4.814109462	4.05031875	5.055363079	5.504703607	5.310167283	5.10214616
FZD3	4.243248212	5.648157943	2.835129579	3.858907497	3.935317164	3.53047657	4.527668107	3.338268392	4.749103473	4.68243131	3.419650718	4.088861954	3.839780106	4.841410465	4.998071423	5.316790016	3.58378638	4.545986232	3.138237249	3.7323758	4.405575082	3.957438941	5.164919505	3.32965477	4.446725856	4.901107858	3.685406081	4.62810631	4.379998006	4.336289389	4.329837032	4.328370506	8.121640216	3.82232377	4.144709397	4.547272523	2.706073805	4.696154943	3.604921605	4.23549173	5.541599536	6.936197875	4.629109531	5.339483166	3.941384378	4.441717823	6.219652781	4.6485835	4.450069464
GADD45A	9.831666758	12.91835706	11.43139781	11.21929879	11.43445437	12.25865874	12.3017092	12.15554727	11.9469903	12.15003686	10.01091558	12.54462177	12.63769588	12.85276776	12.70386087	12.00577848	11.12714436	12.08702644	11.1274382	12.3795108	11.97416461	12.52001719	12.84599816	11.31863837	9.825857641	11.34425234	12.1003607	10.59323264	11.68169475	10.67354636	10.08351747	11.52060852	13.50455894	12.50661785	13.09015323	13.02019201	10.1979269	12.93448137	10.9365021	10.13504568	8.931790657	9.459759831	9.06851819	8.690661894	8.192286522	9.008459634	8.954169393	7.930618868	9.100974666
GAPDH	13.23059243	12.90953389	13.12731799	12.92619705	13.00014973	13.13658278	13.14133597	12.94095298	13.13387321	12.97579845	13.09199919	13.02193136	13.21051024	13.17700855	13.04172016	12.96208818	13.08149396	13.00282906	13.07080993	13.25595978	13.02518373	13.16730166	13.16722311	13.12876594	13.11612948	13.06948368	13.05476821	13.05195702	13.0589224	13.05794789	13.11936016	12.93199685	12.67901689	13.00839214	13.09836697	12.93334861	13.40321514	13.09304042	13.22649869	13.21397423	13.03558288	13.35405039	12.98106038	13.0358223	13.14216281	13.13625403	12.87250505	12.98781268	13.0097392
GBP1	12.71765459	12.42317749	11.101275	12.35057562	11.00164559	11.7863404	12.95717354	12.52721856	12.5912497	12.54533027	12.24762618	12.89299298	12.70232631	12.76980833	13.09634282	13.32316285	13.02160111	13.11772047	13.52432835	12.30414974	13.28872747	11.656824	12.34301844	13.06427527	12.3698963	12.92512256	12.68689707	13.24694824	13.05545988	13.47691004	13.48107458	13.64593386	12.5870211	13.23383476	13.44739063	12.89747507	5.669547929	12.29448207	11.98654466	12.77324471	11.20172411	11.45975983	8.66756837	12.72602959	12.56235884	12.38119083	11.86284326	13.25265932	12.37172827
GBP3	10.1162548	9.34336576	7.982521976	9.183607341	9.086418291	9.095417485	9.673960587	7.692025968	9.640295383	9.797728359	8.063506908	9.385898874	9.841105504	9.722346519	10.02245558	9.637114225	9.909836773	10.02407842	10.33731467	9.540020158	9.806454519	8.970722528	9.436806917	9.328467855	9.183251537	8.225656653	9.774116388	9.768876491	10.32230672	10.01998584	9.838960733	9.104474494	6.247171098	9.870760187	9.823407336	8.144100246	5.139033212	9.158808063	8.323739852	10.28273421	8.16520578	9.184125388	7.345923462	10.02356283	9.993046498	9.430265639	9.241267504	9.428511732	9.011532769
GCNT4	0.878350078	1.560695102	0.352736811	1.924002525	1.25081899	-0.169963148	2.887210494	3.505725138	2.569779774	2.116084487	-0.366945644	2.162862536	3.593619519	3.938707666	3.345994727	3.731827515	1.963634451	3.414074556	2.181305971	0.42656737	2.405575082	2.483507753	0.705487886	2.988617852	2.259098852	2.392766638	2.767868241	2.080043392	2.634570833	3.509125986	3.683069247	1.158445504	6.984136693	0.652398769	0.974784395	1.659747252	1.969108211	3.974870971	0.434996603	0.934322195	3.029149535	0.517945244	-1.062052373	3.107401689	1.076313958	0.874033314	1.337988162	-0.395810619	0.42032212
GCOM1	4.106721352	3.326229848	0.172164566	2.228857106	-1.556535932	-2.491891243	4.414457496	2.360294698	5.40118017	4.95480358	1.559053775	4.233251864	5.286295837	3.938707666	5.3966208	2.146865014	4.816077262	5.807852936	6.099467679	3.089532383	3.405575082	2.922391994	4.405927604	5.05900718	3.879250782	4.901107858	2.260908252	5.5315043	6.837126839	4.621018866	4.537528404	4.669407424	6.247171098	5.296254958	4.519104911	3.902603776	4.084585428	4.257270702	4.404622954	3.908326986	6.022770622	0.517945244	3.025410468	2.994191078	3.223155347	2.821565894	4.02504885	1.674578709	3.479215809
GEM	3.676086998	6.157630244	4.166140778	4.934571767	3.572747085	6.441799412	6.421799472	6.384678857	5.98216282	5.977887193	6.028802685	5.72357749	7.153196701	7.241694198	6.8605679	6.424849761	6.607490641	6.556453231	6.682557765	5.904100795	7.01043714	6.493491842	6.349344076	5.876143123	6.610119859	5.606248006	6.624005536	6.304775952	6.943712773	6.719836602	5.025256181	7.126536256	8.121640216	7.750430852	7.534480137	6.920274803	4.632073223	6.233023156	6.069202623	4.276714392	3.277970081	0.517945244	2.482268143	3.107401689	3.398242053	3.195961409	-0.135943026	-0.395810619	1.642714542
GFRA2	5.185100645	4.596319011	0.788835926	4.375698495	1.25081899	2.151964947	4.73048499	2.673452583	5.250501257	5.073856252	3.039046716	4.233251864	2.922242266	3.663073224	5.3966208	5.110339138	4.151261454	5.375185543	5.351230972	3.446466928	5.627967504	2.922391994	4.164919505	3.32965477	4.245678337	5.214265743	4.582836347	5.249968394	5.465971229	5.124785284	5.070520914	5.934549492	8.121640216	4.493701023	4.519104911	3.902603776	0.38414571	3.623398601	3.097961616	4.997331992	7.303630467	8.636637593	0.812416745	6.012476431	5.507363776	4.574473032	5.784244392	5.626557194	5.210399051
GK	4.190177583	4.283161126	2.708217466	4.375698495	4.171384522	4.047267568	3.657728647	3.148790593	5.082229775	4.524169226	4.450677614	4.795130751	3.839780106	4.170033212	4.626102646	4.468793109	4.151261454	5.097890444	4.433693132	0.42656737	3.990537583	1.849635652	4.612378481	4.507992011	2.789613569	5.156837463	3.895623788	3.95451251	4.736932551	5.449747439	4.402440781	4.669407424	6.247171098	4.021632578	4.344018205	4.912727994	3.38414571	3.809811725	3.097961616	4.466817276	3.029149535	4.936197875	2.107872628	4.477513317	5.581841991	3.848038106	3.169865403	4.248045571	4.450069464
GNAS	11.49483481	11.96604934	11.50721989	12.03536837	12.02101091	11.57864903	11.51162968	11.88153821	11.5552869	11.72810234	11.5735882	11.78014632	11.4908318	11.49029055	11.68838692	11.86214066	11.61142596	11.80556954	11.67704345	11.38278217	11.71921397	11.54366325	11.54311582	11.58431047	11.60084416	11.68111565	11.72324907	11.70503265	11.82570264	11.62488285	11.52557833	11.91816728	11.86188094	11.78917632	11.59775134	11.95857356	11.16222284	11.65054197	11.33963123	11.57107627	11.75278037	11.25812597	11.88211061	11.74832869	11.6476603	11.6392602	12.09210736	11.88664077	11.87958296
GP1BA	9.009907979	7.127510256	6.058064265	8.301085434	7.383043282	8.094010207	8.536149584	5.811755606	9.813793755	9.929865678	3.850285073	9.405083931	9.4027707	9.290127058	10.22338843	6.619352786	8.846730252	6.379121957	8.352409163	9.276580525	9.332365235	8.817010998	6.197340982	9.347342303	8.241458693	5.648527809	9.64733804	8.726083829	5.645140075	4.783748366	7.499762033	9.276348293	8.121640216	10.28114807	9.162961101	6.750036138	6.843577329	10.56995201	8.160646884	9.084794834	9.981291211	10.49078673	5.688375481	10.36692291	10.36534477	10.11346136	10.37372203	6.48438511	10.66468596
GPR68	7.781601391	7.91472404	7.796167951	8.561905942	8.281092001	7.643818043	7.648370593	8.355505097	8.031138841	7.818656792	7.545943693	7.58912729	7.441150363	7.580052637	7.108495413	7.225816356	6.769079783	7.572012705	7.003736213	7.280396722	7.797892505	7.527901872	7.738910887	7.819819516	4.955422462	6.867940994	7.368331835	6.666826329	7.778329172	6.908076501	6.469454395	6.97094373	9.4170961	7.310610251	7.266338841	7.717197525	6.33834202	7.455415577	7.497492529	7.815217582	8.315421895	7.521160376	8.597943519	8.155091515	7.844498283	8.199820605	9.114355391	8.792530957	8.251101388
GRAMD1B	6.867298922	7.491432439	4.687338736	6.469534881	5.237879934	5.938561309	7.418133155	6.777380026	6.442318865	7.313490225	5.854158082	8.194081266	7.009705108	7.431953998	7.182495995	7.292542469	6.914379336	7.788744113	7.027533784	6.598717037	7.230003518	5.019560653	7.131752641	6.430455411	5.803419369	6.775576975	6.777852329	7.113800081	6.837126839	7.563358297	7.305195037	7.469512607	6.984136693	7.663626024	7.241570936	7.40928152	3.706073805	7.354132241	5.861261358	6.809961856	2.347679053	0.517945244	2.107872628	4.636869077	3.398242053	4.37045914	4.401491104	4.961741386	3.964642637
GSTM3	4.018139362	6.457935527	3.50367871	5.516019783	5.719588473	6.169886855	4.527668107	6.176987485	5.448101217	5.710265518	4.677448476	5.267199196	5.443479169	6.614818055	6.239079523	5.657826933	5.26944288	4.754303468	4.914022092	6.259457384	5.142540676	5.789316183	6.290450387	5.768227784	3.879250782	3.944176579	4.807396605	4.797200505	5.558335247	4.997873171	4.97852513	6.304122959	8.121640216	4.950079317	5.764861326	6.556987678	5.191500632	6.725419538	4.276298857	4.466817276	3.986080813	7.25812597	2.779249881	4.345265519	5.468631381	3.492943147	4.095011408	5.515880963	4.261624374
GSTT1	6.355214	7.857152509	3.160091734	8.679675595	1.25081899	0.967540376	7.835921265	8.511272786	1.941748551	2.663572282	7.284106048	2.162862536	0.489282859	7.21604561	5.786567318	7.004846009	0.668178567	3.414074556	6.143691679	6.468530663	7.478824064	7.282825356	8.594231135	0.666689757	-0.910826149	7.88019089	7.971533454	6.146784943	1.354462914	0.87685777	4.774811815	7.634178935	8.121640216	1.389364363	6.131288881	7.79588394	5.875998806	7.483094029	6.107421945	6.36058695	4.691220961	4.936197875	-0.325086779	8.501662136	6.93784402	4.509621888	6.845148511	8.216689327	8.109155219
GTPBP2	8.771051728	8.624629407	7.857263738	9.009592141	8.242745689	8.379243941	9.184531402	9.037427043	8.884263057	8.936263449	8.805481865	9.124022794	8.501628049	8.631891568	9.081671625	8.94128088	8.913947327	8.78355589	9.144372035	8.653782175	9.096736987	8.320890398	8.512842808	8.931914094	8.94456147	9.148114698	8.925121595	9.198355291	9.269061604	9.522876381	9.23206625	9.361059124	9.4170961	8.990763753	9.102348895	8.79656752	7.326660215	8.890831076	8.187656005	9.010374259	8.492048709	7.25812597	7.925685353	9.057641192	8.751766993	8.734676928	8.968218878	8.984866888	8.752731699
GYPA	-0.299987163	2.046121929	-0.927371108	1.924002525	-1.556535932	1.595571598	1.969672654	0.48582558	1.652241934	2.116084487	2.169107257	-0.159065559	2.922242266	2.222500632	2.538639805	2.146865014	1.963634451	3.144887924	2.737699319	1.34410521	2.820612582	1.849635652	3.290450387	0.666689757	2.027773306	-0.143286262	0.820335661	0.205574274	1.354462914	0.139892176	0.513144245	1.643872331	6.984136693	2.526867887	3.29671249	2.276418613	2.38414571	0.350380107	-1.149965897	-1.873032727	0.079190217	0.517945244	-1.062052373	2.023337424	-0.146078463	1.526110011	0.601022568	2.774114383	1.642714542
HARS	6.530903273	7.331524148	7.744549	7.453088527	7.394748783	7.392279276	7.46152575	7.425731233	7.279978459	7.578036098	7.260952972	7.912396803	7.262751787	7.386689264	7.73831215	7.784938851	7.654796355	7.558190371	7.32506431	7.165034989	7.39046819	7.414770567	7.391988413	7.362498027	7.335518594	7.639384397	7.39452369	7.358704033	7.658243662	7.660838184	7.499762033	7.070137086	6.984136693	7.858599157	7.760509301	7.740120669	6.139033212	7.563079132	7.14005295	6.878511332	7.571771763	5.936197875	7.757062262	7.693497938	7.395663509	7.130073473	7.463143293	7.636510668	7.482818046
HBEGF	5.889837396	7.413692689	4.347423012	5.23741912	5.04337691	6.670500086	8.309522657	6.917671367	8.007837742	8.551354055	5.790906526	7.56203363	8.215841638	7.386689264	8.515919728	6.836164175	7.083728296	8.753545551	8.958803045	6.685002541	8.2800442	6.493491842	7.624351123	8.664810024	6.814824132	7.932460276	7.445522639	9.152318129	8.303664314	7.927794735	6.40022636	8.545601222	9.4170961	9.08285132	8.398250516	8.901968648	6.573970269	7.018083038	6.750900911	6.003484219	5.468381539	4.936197875	1.60091264	4.559390324	5.990058225	4.37045914	3.169865403	4.576882035	4.327212716
HELB	7.934641215	7.983600844	8.224913735	7.935887494	6.020892896	6.608771096	8.14182232	8.0849119	8.284833298	7.948974501	7.893268243	7.87985343	7.344774302	7.996346292	7.698511142	8.805076497	8.589749058	8.382067236	8.443677221	7.515208403	8.246877336	7.197447906	8.327539705	8.228932182	8.069313429	8.486798808	7.772868922	8.293626331	7.594231904	8.820544722	8.594325035	8.489362382	6.247171098	7.983315647	7.861497109	7.751447087	4.907707666	8.306514221	8.137746482	8.385533307	6.409292244	6.521160376	5.413681058	7.530497773	7.395663509	7.172586901	6.64978188	7.488054536	7.04967874
HIRA	7.100892273	7.70229138	7.052360295	8.109169469	7.703207331	7.927015488	7.77988723	8.155891649	7.94379638	8.054080683	7.823866724	8.074554118	7.548897715	7.266894752	7.636671888	7.819290356	7.711578753	7.530141954	7.587698579	7.313280084	7.727503177	7.730591338	7.824428959	7.246634183	7.341839283	7.720899883	8.13062384	7.687597884	7.739400806	8.028635425	7.888973545	7.998908738	8.121640216	7.587072521	7.689029913	7.682115066	4.706073805	7.722519647	7.329814367	7.124146754	6.510022876	5.936197875	6.751728818	7.860271435	7.321527087	7.701489442	8.01662351	8.041317225	8.037483443
HIST2H2BE	6.001869991	7.528785854	4.618420796	6.82806153	6.178173688	6.544282369	7.447206079	7.124864754	6.895944862	6.862727995	5.854158082	7.07933918	6.702630141	7.080481627	7.211065147	6.645115882	6.607490641	7.232350765	7.096658145	6.166535452	6.842980395	6.270104115	6.855235005	7.00653976	5.628332662	6.775576975	6.624005536	6.967864025	7.432804365	6.798103659	6.535512058	6.864423406	6.247171098	7.489501034	7.216370382	6.900061582	5.776463133	6.62960375	6.107421945	5.940748464	4.928097629	5.936197875	5.27779763	5.650944262	4.711902532	5.100101394	5.341590399	5.76204155	5.576826606
HIVEP2	8.319943187	9.364180477	7.760629362	8.007716481	7.600811003	7.643818043	8.720100508	8.486451614	9.034025194	9.88172123	7.674165892	9.26510073	8.75513228	8.707467343	9.235607331	8.930845428	8.559133691	9.314299053	9.402750934	8.077619061	9.332365235	7.618276309	8.90024474	9.225110471	8.410350346	8.996776594	9.017903417	9.391275667	9.031930886	8.971727203	8.539038816	9.333371187	6.984136693	9.174653344	9.252459252	9.466672737	5.706073805	8.721067513	8.470253928	8.485618474	8.370046866	9.106122876	5.919039164	8.951707747	8.482063256	7.897985636	7.869681523	8.685805964	8.364790174
HK2	9.857958056	9.861733952	8.085053902	9.632984943	8.813061414	9.410860702	10.53149094	10.08759637	10.35614551	9.623269237	10.36861038	10.24926418	10.34071959	10.03261318	9.96490456	9.87614586	9.895903893	10.09759184	10.1165577	9.762701957	10.39615183	9.091331212	9.752611798	10.36655136	9.597959013	9.974876168	9.979846639	10.09651405	10.25489849	10.29934309	9.837324792	10.37809807	9.4170961	10.22667692	10.21239273	9.559808985	9.115464741	9.154511128	9.008643791	10.00693335	7.310629608	7.936197875	7.933243694	9.899363157	10.40434769	9.47128779	8.784575247	10.36789972	9.823334144
HLTF	3.117421241	1.560695102	4.430180897	1.536979402	2.691391581	2.151964947	1.969672654	0.48582558	3.126173122	3.273625764	3.577912802	1.425896942	-0.247682735	3.663073224	3.538639805	4.217254342	4.874082866	1.7663763	3.451395134	1.900498558	2.820612582	3.258441197	3.705487886	3.32965477	6.295374239	3.6433101	3.439245493	4.743008405	3.591502111	3.840331894	4.97852513	2.006442411	6.984136693	3.590998224	0.974784395	5.065739612	0.38414571	2.465857324	3.804230413	3.908326986	4.054386826	0.517945244	4.094452113	2.871334331	1.728390655	4.043958316	2.308841816	2.491714652	1.642714542
HMBS	3.636960666	4.853476851	6.018490719	5.131160433	5.844343504	5.760774189	4.157299657	4.908357616	5.140528415	4.95480358	6.347299874	4.484790631	5.200777766	5.087571052	4.8605679	4.579824421	5.774800987	5.097890444	4.808088647	5.07042356	4.627967504	5.105396823	5.097805309	3.836614759	6.255755409	4.969413871	4.520775379	5.128406414	4.379998006	5.241430202	5.525387841	3.480373599	6.247171098	4.73986161	4.675224113	4.322712265	2.969108211	5.105267609	5.883457104	3.799392615	6.183908089	4.936197875	7.01654323	4.199660197	3.695223791	5.266350737	6.219652781	3.549047827	5.175209623
HMGB1	8.441302403	8.479558339	9.407221429	8.704590537	8.928286962	8.730299895	8.363897142	8.816244548	8.754946718	8.982650139	9.487611109	8.572253472	8.709419306	8.872526589	8.52163338	9.075235337	9.161124201	8.487931245	8.504294481	8.032252649	8.666102633	8.563881169	8.803519969	8.20843173	9.94896744	9.198788406	8.659539449	9.104763335	8.13394778	8.950463811	9.281027727	8.273228952	9.4170961	8.596866822	8.141365953	8.829004185	7.217035724	8.843568414	9.289864987	8.371331108	9.20589469	10.02366072	9.257995989	9.090718002	8.365674191	9.192737508	9.348991726	8.949816393	8.97618939
HMGB2	7.615420516	7.652394936	10.25812382	6.758380621	6.805407841	6.710232581	7.517424075	6.932449422	8.054069576	8.009969373	8.946390918	8.121705211	8.3410319	8.725758492	8.203975722	8.899078382	9.591100782	8.250729294	8.47862688	7.597605133	7.960163934	8.061104424	7.671272171	6.659156085	10.50333053	8.8818533	7.792700094	9.02184686	8.008587439	8.398850727	9.268942252	7.300041783	6.247171098	8.224783203	8.442389945	8.735137261	8.077632667	7.536907075	9.796209343	7.529979296	7.731546334	6.936197875	8.437129137	8.168199567	6.169825844	7.897985636	6.203906976	7.097644582	6.486411311
HMGB3	2.394599829	4.596319011	5.169155816	3.94506414	4.171384522	3.774895298	3.844141772	1.959756768	3.839868937	4.825035705	3.039046716	3.928397282	3.593619519	3.663073224	4.239079523	4.348498875	4.151261454	3.640845418	3.138237249	3.970887886	4.142540676	4.286275406	5.027415981	0.666689757	4.887915643	3.02663874	3.298382957	3.058017086	4.161817836	2.802857189	3.119801817	3.694498405	9.4170961	5.044716191	2.197176816	4.056637405	3.706073805	4.257270702	3.894428222	3.412369492	3.490123318	0.517945244	4.836800903	3.569305793	3.398242053	3.949321441	3.705359228	4.576882035	4.327212716
HPS1	5.847619459	7.528785854	6.433946088	8.118469711	8.213301911	8.360638266	7.610319287	7.759880121	7.62442399	7.407166615	7.855124712	7.258786956	7.802165814	7.386689264	7.515919728	7.830561468	7.441167876	7.515910568	7.753839022	7.708883609	7.328407222	8.433042686	6.934306576	6.802826445	7.303492972	7.88019089	8.49981576	7.777958709	7.853169681	8.138012443	7.457789763	8.545601222	9.4170961	7.106355257	7.909458147	7.210237536	7.583818055	7.917702448	7.321709317	5.901754332	8.399888218	8.743552797	8.554496471	7.494524884	6.835013074	7.679546889	8.082687476	7.833969548	8.181873353
HPSE	6.196078185	5.071657021	4.582686584	4.176389687	-1.556535932	2.151964947	7.033367329	5.5302197	6.510222929	5.710265518	5.2477642	7.418363269	7.262751787	6.898961488	6.878489808	6.719754683	7.431541852	7.365297259	8.425879678	4.849099406	7.562079568	4.131206009	4.953415399	7.098535544	7.970797688	7.628863329	6.217551883	8.288905853	7.853169681	7.945098631	8.094687225	7.581351247	9.4170961	6.343560673	6.873637672	6.858765165	1.969108211	5.105267609	5.449946945	6.407738043	4.602752173	0.517945244	1.60091264	4.910862695	5.1637768	5.305083131	2.051683977	5.944039384	4.389948471
HRH4	1.959879964	1.560695102	0.352736811	1.924002525	0.028426568	0.678033758	-1.200252348	-2.684099421	1.941748551	0.737572864	1.01156598	1.425896942	-0.247682735	1.000108211	1.538639805	-0.175063081	0.909186667	1.029410706	2.000733725	1.163532964	1.820612582	-0.686417248	0.705487886	1.403655352	-0.173860555	0.994217262	1.713420457	1.123112114	1.354462914	3.078491631	0.513144245	-1.163482591	6.247171098	1.389364363	1.711749989	0.560211579	1.38414571	2.465857324	-1.149965897	1.296892274	1.829211964	0.517945244	0.812416745	2.5889346	2.51688655	0.874033314	3.514310935	1.5301888	1.157287715
HSPA4L	4.725880923	6.294049442	3.780973809	5.908002046	6.108799985	5.070351181	5.066534193	5.904615214	6.321520721	6.570462878	4.181490981	5.332787537	5.651170541	5.56489283	6.896191809	5.657826933	4.874082866	5.807852936	4.56957656	4.657521805	5.344174538	5.146472766	5.875412887	6.115150258	5.019911189	5.76840532	5.289105144	5.683107699	5.558335247	5.124785284	3.683069247	6.36789887	8.121640216	6.267108613	5.455911085	6.816251738	7.152330035	6.060038355	5.225073534	5.092751557	3.585542883	0.517945244	2.482268143	4.674101983	4.151602086	4.132767583	4.507913163	3.549047827	3.590247122
IFI27	10.97377777	10.3268927	7.159333817	9.975131478	8.381573394	9.480011503	10.99849962	10.69433092	10.76685189	10.6745052	9.219894144	10.92241788	10.50581261	10.26298607	11.06024024	10.70987057	10.93272779	11.64728626	11.78743898	9.301377995	11.21614672	9.101811676	9.948661869	11.21197604	10.71655574	11.22095785	10.82415471	11.60033467	11.872554	12.05564709	11.5492554	11.81826306	10.72829779	11.07971161	10.72017861	10.82816866	1.969108211	9.580000072	9.674197312	11.0947339	6.422274964	7.521160376	6.19533547	9.710678111	9.463100275	8.565527599	7.884573991	9.529298705	9.202774371
IFI44	11.41883859	11.6205803	10.58825834	11.53925349	11.4162644	10.99808212	11.68334556	11.50641976	11.59231078	11.69016852	11.33808189	11.84550606	11.32264737	11.46601467	11.63271749	11.78240177	11.53257578	11.81140783	11.9093265	11.20510086	11.84851858	10.60601943	11.3556421	11.7940393	11.24767835	11.71880863	11.46045146	11.70237258	11.73832146	12.34639784	11.60608153	12.0449042	12.32754451	11.67453536	11.4515306	11.82624513	7.165505423	11.46867234	11.00326944	11.68311405	10.63630576	10.45975983	9.65762165	11.84638615	11.77563853	11.3714575	11.4881924	11.96859766	11.57577285
IFIH1	11.58078454	12.78626407	9.944644104	11.87588717	10.61495364	11.56855138	13.18486857	12.73904932	12.33181977	12.50153212	11.95751621	13.04229262	12.84787912	13.18818186	12.80776648	13.0152246	12.47827546	13.16579665	13.18664156	12.12898058	12.97701173	11.27799582	12.02516001	12.37677868	11.72269891	12.59129636	12.34969649	12.6057718	12.86062879	12.94314882	12.68588426	13.25891074	12.38330779	12.91478729	13.51450867	12.9725924	8.428539829	12.59047576	11.20731118	11.5677067	10.23320277	10.06548089	8.162753255	11.53690712	11.00006589	10.64952602	10.85218934	11.51265706	11.15361996
IFIT2	13.47585592	15.33022305	12.65206269	14.48939866	13.47830601	14.31522465	15.01840548	14.92219734	14.53354712	14.73328703	14.39963503	15.06157728	14.8736754	15.2978604	14.87507663	14.92637919	14.3374965	14.96930616	14.94940514	14.38858974	14.88813097	14.01935551	14.47449921	14.50231255	13.51182998	14.4150029	14.63158132	14.53282282	14.7467995	14.74141151	14.50790748	14.97704765	14.81576063	15.05423382	15.3398993	15.05548666	10.9577929	14.58960568	13.25191358	13.4687293	12.99624014	13.12602243	9.802907542	13.04228867	13.05558603	12.7994288	12.6883307	13.62205911	13.54826272
IFIT5	9.144155898	10.07560637	8.796411712	9.691797511	8.860261595	9.207247382	10.08109817	9.686860372	9.527393985	9.885795204	9.368102598	10.08529828	9.595191368	9.889865657	9.922344097	9.913725158	9.580251361	10.23425352	10.1413079	9.50249214	10.04461426	8.867020057	9.398974843	9.643015202	9.111079188	9.675934842	9.553593147	9.780693278	9.790877024	10.25146259	9.589716944	10.21643723	8.121640216	9.921525448	10.09286028	9.94484117	6.554070711	9.840228067	8.898520977	9.224341042	9.564653638	9.459759831	7.910448828	9.428308648	9.078727165	8.969807069	9.284952903	9.392418305	9.334208826
IFITM3	11.27950246	11.50115553	9.589313842	12.14494982	11.78817608	12.05771296	11.6383607	12.42348548	12.21331769	12.81525649	12.32815212	11.79331169	12.44136885	12.47634812	12.83239881	12.95309239	12.57325783	12.34876922	12.58124356	12.23861094	12.96367686	11.69928341	11.18324615	12.35246058	10.73648236	12.95095641	12.54112958	11.60081087	13.06483888	11.52197577	13.0260418	11.71858724	12.76549641	12.72821215	12.62568655	12.46231747	8.573970269	12.64203047	11.30613179	11.30765347	10.75843038	11.18412539	9.646169357	11.55573231	11.43370887	11.26496995	11.763288	12.16628867	12.05104428
IFNA10	9.266167045	8.802916497	4.687338736	7.510731952	3.652917433	7.654040903	9.914140707	9.740329343	8.211937676	8.975021859	6.279793055	10.31565439	9.13530147	9.81495767	9.675630917	10.17698035	9.181367811	10.30424179	11.03360597	7.60647646	11.03006595	6.232445989	7.229049842	10.16054521	7.697736711	9.177288672	8.171590427	9.617085262	8.815065076	9.496710918	9.595535248	9.414890101	8.121640216	8.827324451	9.715127349	10.42859321	0.38414571	8.02516087	7.918812381	9.424456774	1.012076021	0.517945244	0.812416745	1.466944076	-0.146078463	-0.348359107	0.781594813	1.674578709	2.005284621
IFNA13	12.77037215	14.37947697	9.838802822	12.74479156	9.701441126	12.59262652	14.71900672	14.68373335	13.7772607	14.06661235	13.44805731	14.70893705	14.03431971	14.83428295	13.81999032	14.59472312	13.33389804	14.54936086	14.75340706	13.47113225	14.8290412	11.88481396	13.177671	14.02877056	12.41967063	13.80371137	13.57793402	13.86071985	13.3074641	14.19390288	13.97289021	14.56446445	14.04375155	13.66123586	14.31217401	14.64339407	4.969108211	13.60131997	12.33548609	12.72914417	-1.058313307	0.517945244	-0.325086779	0.549406236	0.590887131	-0.348359107	0.601022568	1.5301888	-1.16464038
IFNA14	11.57254597	13.6125158	8.872373064	11.74465079	8.775500616	11.34346838	13.48542724	13.36764057	12.88965109	13.12542864	11.2628663	13.52338045	13.16148718	13.74683246	13.10135923	13.52526826	12.45797153	13.85151676	13.79257492	12.31535289	13.14563689	11.03510922	12.14843138	13.231395	11.67029596	12.76018139	12.47899345	12.92536712	13.15032864	13.10657786	12.68542968	13.56704062	13.5539923	13.10008471	13.62216787	13.8738842	3.554070711	12.61570213	11.51603614	11.63884344	1.829211964	0.517945244	0.812416745	2.023337424	0.590887131	0.874033314	-3.305868028	1.5301888	1.157287715
IFNA16	8.881884333	9.348597661	3.160091734	7.169695034	5.943309955	8.012927745	7.92128117	9.324679327	8.592147587	10.32741124	7.373172399	8.832456287	9.590995959	10.04723212	9.300191037	9.92428473	7.497613023	9.194317633	10.17099265	5.509307801	8.507113109	5.937098493	8.995506733	9.294831476	6.691563424	8.845966303	6.516806477	7.629040396	8.757779335	9.609533993	7.863480755	9.919331747	11.03724803	10.18832211	6.235311945	11.09479238	1.38414571	8.259273055	5.9268497	9.001180208	1.012076021	0.517945244	0.812416745	2.023337424	1.076313958	1.973568988	0.601022568	0.982701004	2.742250215
IFNA17	6.757577116	6.33679909	2.569054718	4.847766939	1.25081899	4.7654966	7.571237122	6.961559011	6.013698393	6.687107797	4.366408697	7.602485673	6.312013007	7.339958214	7.108495413	7.402365747	6.769079783	7.501537398	8.095251324	4.354674452	8.507113109	3.957438941	4.953415399	7.286298401	4.922063865	6.432631099	5.620311052	6.857423255	5.645140075	6.798103659	6.786727948	6.819510984	6.984136693	7.038979822	6.936716354	7.762685274	1.38414571	5.105267609	4.577954557	6.685387986	0.079190217	0.517945244	-1.062052373	-2.620518766	0.590887131	-1.933321608	-3.305868028	0.982701004	0.42032212
IFNA2	12.84690804	13.36973969	8.273352381	11.12381919	7.353357151	10.92662025	14.49945565	13.71011204	13.37964246	13.11938616	11.73562064	14.23224517	13.88339716	14.42090182	13.58984875	14.0309592	13.19341017	14.65266986	15.13525631	12.68712759	14.82377909	10.56210336	12.13489463	14.1836619	12.49498012	13.58881755	12.65542736	13.9036157	13.47196688	14.12178644	13.89492068	14.40735149	14.20717303	13.18824113	14.00148073	14.30358841	4.084585428	12.48747799	11.87188162	13.06365122	0.079190217	0.517945244	-0.325086779	0.549406236	0.590887131	-0.348359107	0.601022568	1.5301888	0.42032212
IFNA21	9.240293852	8.296758729	4.430180897	7.330395133	3.801016072	7.342579807	9.458851616	9.608509801	7.77923314	9.127311742	6.028802685	10.02704868	8.621654058	9.517121381	9.221634389	10.00360177	8.673803116	9.935967306	11.25134797	6.887819424	10.76605642	5.624649854	7.377913228	10.04679001	7.153467528	8.951055388	7.683636988	8.454028992	8.008587439	9.135188243	8.875088019	9.349257872	11.40367558	8.786825089	8.141365953	10.28008928	0.38414571	8.071479295	7.777812065	9.492742908	-1.058313307	4.936197875	-0.325086779	-0.298590671	-0.146078463	-0.348359107	-3.305868028	1.5301888	0.42032212
IFNA4	9.000305181	8.658727185	4.687338736	7.077331016	3.301445063	7.224070747	9.734175693	9.349667694	7.760766391	8.830330005	6.4117886	10.03692174	8.579924611	9.511860865	9.345994727	9.862483873	8.772419908	10.04900143	10.67150798	7.781184084	10.71845804	5.815021897	7.06303989	9.832434243	7.216738351	9.056876712	8.011571168	9.355603584	8.656938646	9.312319685	9.470246287	9.181922656	6.984136693	8.635392343	9.454564659	10.08349348	0.38414571	7.947811959	7.211977876	9.293758024	0.320198317	0.517945244	0.812416745	1.079920952	0.590887131	-1.933321608	0.601022568	1.5301888	-1.16464038
IFNA5	8.247110307	9.449438351	4.934158954	7.133455891	3.572747085	7.575543118	9.855707887	9.748703435	7.507456495	8.422672036	7.536333698	9.553461441	8.182769817	9.161660031	8.352420996	9.103386377	8.03131778	9.545548455	9.90481635	7.951000256	9.934354748	6.005675127	7.097805309	9.016892306	6.720957208	8.396647983	7.942239147	9.215869255	7.941570686	9.013336288	8.464693894	8.865804636	9.4170961	7.971318114	8.911422334	9.24420873	2.38414571	7.651113979	6.786672042	8.415833347	-1.058313307	0.517945244	-0.325086779	-0.298590671	0.590887131	-0.348359107	0.601022568	1.5301888	-1.16464038
IFNAR1	6.572971166	5.953012524	5.848356738	6.63420121	6.796610893	6.453552593	6.712636989	6.585027258	6.596059099	6.927397423	7.006354553	7.000805778	5.888453953	6.728028666	7.167996425	7.259565147	7.167299664	6.68920844	7.344141547	6.858413157	7.195652013	6.570970594	6.405927604	6.430455411	6.671629496	7.350168939	6.667616767	7.059403626	7.816234671	7.397280019	7.532482246	7.498295507	6.984136693	6.968303076	6.967250722	6.582579392	6.217035724	6.836879968	6.44249114	6.574050499	8.26586724	7.936197875	7.276312612	7.074709526	7.007051296	7.473946156	7.502291745	7.300461465	7.307034834
IFNAR2	7.819227018	8.339429346	7.97909005	7.865826911	7.406360073	7.918560108	8.975920801	8.456091282	8.688110182	8.640852206	8.662617671	8.877108053	8.360880125	8.445812847	8.538639805	8.648304159	8.370508692	8.579729963	9.066104978	8.279703618	8.854035583	7.737328981	8.097805309	8.497469025	8.069313429	8.577129023	8.264463149	8.687149494	9.110304264	9.013336288	8.745019957	8.70225068	8.910136111	8.723861131	8.911422334	8.65296872	7.291036305	8.21868824	7.818700896	8.08261718	8.750650868	8.636637593	8.463468436	8.094585244	8.462484397	8.303888353	7.894417577	8.514082465	7.904137898
IFNB1	12.85365653	14.9852026	11.61976442	13.55038261	12.11024285	13.26469114	14.40987856	14.4285946	13.78841423	14.15175598	12.8131189	14.42912202	14.29299021	14.77486096	14.15885963	14.42188371	13.3686774	14.61028427	14.34445614	13.73757454	14.22854417	12.78213043	13.91555037	13.93849319	12.47319307	13.50158397	13.74215004	13.61886429	13.82617441	13.85510346	13.43463021	14.42970425	14.53718995	14.34119545	14.53220821	14.69627577	8.210694197	13.97673558	12.48087	12.99766912	6.258194513	7.521160376	-1.062052373	4.598649755	1.076313958	2.314605906	2.308841816	3.390785743	3.479215809
IFNE	8.74368773	9.89787097	5.566770165	7.930617369	5.432148754	7.780738542	10.29410326	9.414261706	9.543688125	9.187959343	7.885719789	9.935012127	9.946663738	9.929859764	9.4455304	9.817875255	8.944725988	10.33699102	10.59990272	9.148805678	10.0685401	7.822169864	8.722296174	10.14714339	7.820492882	9.180894285	9.067585057	9.533750517	9.191865584	10.16549318	9.134197084	9.85680291	11.6047231	8.960737799	9.342563142	9.892088228	1.38414571	9.289959321	8.231577054	8.993473485	1.477739594	0.517945244	0.812416745	1.079920952	-0.146078463	1.526110011	1.738526091	-0.395810619	-1.16464038
IFNGR1	6.498527271	6.673395234	3.780973809	6.07015936	5.990358527	5.955191983	6.200627089	6.126472213	6.161797032	5.850272996	6.055960099	6.348729081	4.049997813	5.643964401	5.896191809	6.05375561	5.946839208	6.024392631	5.62522459	3.970887886	6.212930004	5.595281002	6.027415981	5.310545947	5.586360392	6.332447169	6.029789026	5.683107699	5.558335247	6.479742179	6.364325408	6.515997509	6.247171098	5.808903254	5.272464944	5.268556495	4.706073805	5.241151037	4.732677152	6.532108736	6.272603572	5.936197875	7.086000448	5.268224483	5.302382038	4.753178919	6.171890239	5.396003452	5.846586875
IFNGR2	10.05727544	10.16135141	8.230697536	9.619947226	9.675285246	9.731205447	10.48668582	10.18182712	10.16750373	10.17594889	9.264231412	10.33778822	9.746199156	10.07246416	10.25631623	10.3217907	10.03111861	10.49225376	10.46915413	9.406706948	10.57550008	9.539754074	9.795600306	10.49694086	9.527619193	10.1976765	10.20496525	10.27778133	10.56704615	10.57556244	10.25016107	10.94797915	8.121640216	10.17530718	10.51588101	10.01935041	9.549052637	10.27963852	8.743335633	10.08225392	10.2276668	9.25812597	9.871392403	10.05124342	10.21403703	9.804348255	9.589139152	10.34649882	9.866716216
IFRD1	7.855896255	9.699222903	8.065769471	8.735141071	8.203352251	8.885861552	9.072377437	9.252906505	8.66346919	9.302103465	8.257301502	9.043058265	8.904602107	9.283968265	9.527324492	9.21079932	8.355315624	9.350837778	8.822613979	9.13354296	9.204316874	8.788099916	9.476977355	8.887471129	7.7884571	8.320238111	8.767033106	8.362640448	8.87914454	8.630408825	8.28433356	9.042310659	10.08847335	9.643920615	9.78535603	9.374450696	8.178561576	9.445777129	7.621523572	8.373707871	7.565933839	7.743552797	6.699498859	7.614298665	7.385302997	7.28342425	7.052783173	7.255241072	7.088025052
IKBKB	7.023363942	7.472386683	7.444561075	7.362060493	7.167977921	7.310625122	7.246830879	7.415248389	7.186220506	7.675388033	7.29554472	7.241813877	7.283698725	7.639147384	7.345994727	7.432267233	7.155653223	7.1609819	7.2049788	7.212292276	7.246877336	7.177768896	7.446954872	7.053270811	7.167769455	7.437160758	7.462129384	7.113800081	7.305331206	7.800482382	7.432007483	7.469512607	8.910136111	7.106355257	7.361365448	7.40928152	7.254510429	7.638861718	7.024959785	7.324183966	7.600612205	0.517945244	7.940762643	7.478829045	7.332354117	7.140819855	7.750092207	7.300461465	7.370634996
IKBKE	8.627478932	8.411194515	7.373144885	7.941138437	6.080088688	7.591588084	8.562960019	8.828147222	8.648480015	8.488447303	7.691587327	8.920419225	8.654189786	8.93674615	8.3966208	8.616099808	8.554706545	8.666035327	9.507999809	8.164284172	8.892074944	7.328161216	8.0718101	8.814742578	8.088234291	8.697806283	8.637776194	8.878392454	8.905759193	9.27859062	8.862274657	9.155060219	6.247171098	8.331878868	8.753956549	8.676926842	3.969108211	8.080567168	8.151530298	8.383175961	8.16520578	8.106122876	6.244768829	8.537459684	8.360394423	8.279782612	8.320297292	9.320151371	8.16851497
IKBKG	7.389826944	8.380874064	7.823216257	8.676530754	8.252428242	8.332271967	8.236459194	8.47135131	8.113493988	8.192077801	8.297679411	8.399355154	8.25879015	8.19322284	8.280106791	8.36796874	8.205220437	8.342293661	8.274995386	8.199889765	8.464468771	8.343146066	8.244646697	8.187635765	7.921008878	8.492613204	8.412792698	8.380499957	8.22130026	8.592476629	8.331581173	8.593073732	8.121640216	8.130831349	8.193952916	8.39581088	7.01350233	8.631150877	7.924175565	7.694923348	8.359960987	8.395629493	8.117027344	8.363187427	8.112880088	8.569510196	8.683171609	8.547290229	8.440839138
IL10	8.121634787	4.596319011	2.242553894	4.026364243	-1.556535932	1.208548475	7.768414446	6.825675583	6.371060182	5.634813289	5.339032258	6.783448946	5.942141824	7.886820925	6.708564806	6.332731559	7.167299664	7.381086144	7.45359269	6.487863549	8.195652013	0.692094375	6.229049842	6.747063174	5.607499159	6.775576975	5.251385478	7.568005198	7.572247554	6.637078717	7.50801192	5.706882129	6.984136693	4.848795981	7.828613747	4.991261396	0.38414571	6.357874643	3.604921605	8.08261718	10.11623793	9.636637593	-0.325086779	8.128512616	8.664493172	7.293090585	2.883956531	8.939133012	8.345134624
IL12A	7.257426152	8.112211119	5.672541734	6.180835592	5.10167555	7.117287495	9.444505245	7.863759085	8.046466423	7.578036098	6.232967199	9.33478989	8.25879015	9.452692664	9.583033924	9.189071574	9.281214557	10.40227577	9.885413042	7.387212931	10.19347764	7.661425545	7.290450387	9.451324603	8.224455609	8.239553883	8.733224997	8.948912704	9.368084684	9.025588549	7.66381469	9.67650848	10.08847335	9.699522681	10.48719566	9.559808985	4.554070711	7.67531069	7.42368129	7.538478261	1.829211964	0.517945244	-0.325086779	2.023337424	1.076313958	-0.348359107	0.601022568	1.674578709	2.005284621
IL12B	2.651757668	4.448220372	5.306933122	4.550785201	6.356353404	4.975714307	4.414457496	4.495809669	3.526711052	2.116084487	3.720517198	1.425896942	3.593619519	3.322036306	5.896191809	5.707579969	5.035295436	2.813682015	3.138237249	2.871352213	3.820612582	4.286275406	5.512842808	2.988617852	2.458407661	4.073944454	3.56756959	0.205574274	3.591502111	4.227355017	2.182995644	5.026341968	6.247171098	4.352838487	4.944410746	4.547272523	6.242126705	6.793323602	3.604921605	3.171361392	2.347679053	4.936197875	2.107872628	7.707033878	8.427568724	5.550494169	2.308841816	6.949372828	7.690228003
IL12RB1	2.869937838	2.408692008	5.0433511	3.767277021	1.25081899	3.122818601	3.844141772	3.338268392	3.340297928	3.907497865	3.241863599	3.010859442	4.542394195	3.663073224	3.998071423	3.525376637	4.626599464	4.009232824	3.926733144	1.900498558	4.142540676	3.258441197	2.705487886	3.32965477	3.65395847	4.405150363	4.520775379	4.948538609	4.736932551	5.241430202	5.557538365	5.245908346	6.247171098	4.196719285	3.29671249	4.439357184	1.38414571	4.873942063	4.958558559	3.171361392	4.733500765	0.517945244	2.482268143	3.569305793	2.792520992	4.132767583	3.514310935	4.050445611	4.192911624
IL15	8.562405497	10.13736839	8.088243061	9.310752621	9.07555048	9.170332062	9.347606158	9.585319508	9.389958736	10.03998331	9.087970494	9.816782409	9.468279255	10.15913857	9.716059343	9.748264405	8.896560011	9.732545252	9.155214322	9.048212281	9.517580108	8.996226272	9.716715141	9.402527806	7.878164006	9.180894285	9.295490045	8.669098648	9.110304264	9.525754577	8.613567668	9.537823871	10.08847335	9.780822783	9.176091522	10.01935041	6.6129644	10.13882657	8.335863411	8.850628217	7.148212709	7.936197875	5.537860469	8.802071668	9.023011404	9.208146948	8.501889376	9.197020125	8.881119281
IL18	5.786358609	4.283161126	3.425145307	5.167456562	5.927279845	6.381552869	6.361990077	6.225793662	5.883196369	5.381429053	6.134493502	6.030759	6.572496227	5.858089206	7.014373236	6.511437446	6.92813577	7.703406756	7.80980512	6.367778039	7.160462584	5.889500113	5.834770903	7.163876298	7.153467528	7.201897185	6.667616767	6.805487117	8.024866258	7.874601796	6.965104615	8.264877582	8.121640216	7.038979822	7.74296872	6.794515809	6.859879141	6.526968838	4.341887199	5.991153417	6.089400416	7.936197875	6.169968749	4.147665559	4.497777727	5.143493989	3.705359228	5.353723649	5.175209623
IL1B	9.549705995	11.7438342	10.06526381	10.12569404	10.1347714	10.78728403	10.63934514	11.0792167	10.83904399	11.02228131	9.659024406	9.963762436	9.700197675	11.6496638	10.51735026	9.643519097	9.074093593	10.75562887	9.629604507	10.06419855	10.66139051	10.75704436	11.08811191	10.35494007	9.285161149	8.439420265	9.994191227	9.1340104	10.19860821	9.108558969	8.121819103	10.08503801	9.4170961	9.967548331	10.38911728	9.85055962	5.776463133	10.16683048	9.308440716	9.596100293	11.77509073	11.99148031	7.139254754	12.99375972	13.66579792	10.25000362	9.025328849	12.15479189	11.84396332
IL1F9	1.518174514	4.283161126	1.550676189	2.880933803	2.143903786	2.552502876	4.291600749	3.655750582	3.526711052	3.273625764	2.802979358	3.010859442	2.922242266	4.700547929	4.345994727	3.731827515	2.881172291	3.640845418	1.263768131	1.34410521	3.627967504	2.201108022	3.512842808	2.541158875	3.807992098	2.392766638	3.56756959	1.679505463	2.634570833	3.684212692	3.119801817	3.880911529	8.121640216	4.021632578	4.675224113	4.056637405	1.969108211	3.974870971	2.756924698	2.519284696	3.986080813	4.936197875	-1.062052373	6.958797172	6.19377154	4.696035012	2.308841816	6.403794804	6.111484025
IL1RN	12.62579173	12.70599044	9.535423268	12.55319841	11.62072787	12.23629501	13.53366332	12.57920646	13.35619356	12.95413686	12.79962545	13.41256859	13.68216126	13.5597243	13.34921144	12.8915307	13.3353506	14.05160511	14.22732654	12.67558203	13.63959412	12.35760112	12.28102713	13.30685936	13.07972105	13.71432546	13.19113981	14.10124422	14.26930182	13.86152544	14.10120935	13.88163713	13.50455894	13.17849041	13.88211324	13.06712125	8.867961487	12.72587212	12.32361303	12.36470007	11.79892905	11.99148031	10.26942445	13.02460486	12.96173798	12.16298176	11.14231282	13.29027402	12.79726144
IL23A	-0.299987163	3.882623197	0.788835926	1.536979402	1.25081899	-0.169963148	3.192065075	1.40336342	-1.517683067	2.116084487	2.169107257	2.162862536	2.922242266	3.322036306	2.123602306	1.40989942	-1.206290551	1.029410706	2.000733725	0.42656737	2.820612582	0.692094375	3.705487886	0.666689757	2.633494367	0.994217262	1.472412357	0.205574274	4.379998006	2.802857189	1.808600129	3.694498405	8.121640216	4.352838487	4.144709397	2.276418613	1.38414571	4.696154943	0.434996603	2.519284696	1.012076021	0.517945244	0.812416745	4.910862695	5.257643723	0.874033314	-3.305868028	2.140242281	3.227677042
IL28A	11.65288816	14.70844062	12.45831799	13.20766969	12.21133815	13.06500393	12.88331008	13.32976843	12.78930423	13.32464714	12.00619139	13.64556967	13.33300767	13.66448142	13.63255249	13.66640299	12.13518194	14.02217206	12.18734323	13.38062228	13.04943127	13.00508638	13.00641238	12.31699359	11.30420119	12.80087672	13.41302628	12.13372249	12.53446084	12.29080297	11.75907502	13.46934225	13.42708019	13.29828232	13.55119001	13.37808033	11.10353453	13.89940264	11.96686538	11.71345526	2.111611695	4.936197875	1.60091264	2.237462229	1.076313958	2.821565894	2.051683977	2.491714652	1.642714542
IL28B	9.969447147	13.12150557	10.58938418	11.79988736	10.72510437	11.78051985	11.4311521	12.01074813	11.38563394	11.7672742	10.51033849	12.16032432	11.9902243	12.29606842	12.06464991	12.16673369	10.63330693	12.66477614	10.99640667	11.48132241	11.5788358	11.59325136	11.24076326	10.59298575	9.89088221	11.46746178	12.13831348	10.7889705	11.20554265	10.94160053	10.60289565	12.21657256	10.72829779	11.67823044	12.2113966	12.0542814	9.311923672	12.2698642	10.49073094	9.724554312	0.320198317	0.517945244	0.812416745	1.466944076	1.076313958	-0.348359107	1.337988162	1.5301888	-1.16464038
IL29	12.75888576	15.23632141	12.06937978	13.93138026	12.43046155	13.73829811	14.81901259	14.81051401	14.00075495	14.50867024	13.26652644	15.09843278	14.7664976	15.38953789	14.47500169	14.75692092	13.71819724	15.13632801	14.2991973	14.00694372	14.66256998	13.27700269	14.02530111	14.08555258	12.53207416	13.98620606	14.56977116	13.77712943	14.15307936	14.02758879	13.63401536	14.95442426	14.91369101	14.68441579	14.9642676	15.21847886	9.49528138	14.62885376	12.95028578	12.62774692	6.883027799	9.106122876	-1.062052373	6.437472957	5.581841991	4.216425512	3.874041062	4.904313106	6.148242575
IL2RA	8.020754017	8.460354128	7.122477442	4.103326224	4.951258708	5.296011316	8.91998553	7.317308773	7.684440756	8.1520467	5.045835882	7.741801249	6.702630141	8.400987647	8.882935713	7.651485407	7.679405823	8.81876321	8.214081007	6.166535452	8.186934796	5.815021897	6.834770903	7.692752054	6.681630888	7.649829293	5.706467696	8.437062152	8.63589623	7.279443528	7.197095841	8.306159227	6.984136693	8.224783203	8.822363795	7.479074816	6.139033212	8.034544285	6.198762257	8.169994556	7.260907196	7.743552797	3.025410468	9.769918924	9.725826775	7.737334641	5.555218878	8.819965034	8.740746625
IL33	0.58136834	2.408692008	0.788835926	2.694520679	0.028426568	1.208548475	-1.200252348	1.40336342	1.652241934	3.273625764	-0.366945644	-0.159065559	2.922242266	1.737073805	3.8605679	2.994861921	2.338029966	1.029410706	1.263768131	1.163532964	1.820612582	0.692094375	2.705487886	1.403655352	2.259098852	1.235225361	0.820335661	1.679505463	2.634570833	1.362284597	1.30164014	1.158445504	6.247171098	2.974326864	2.849253513	3.038258876	0.38414571	2.852880447	1.171962198	1.586398891	-1.058313307	0.517945244	-1.062052373	-0.298590671	1.728390655	-0.348359107	-0.135943026	1.674578709	2.294791238
IL4R	8.668073265	9.021765216	10.03995809	9.140891005	8.775500616	8.936992309	8.909578307	9.139665858	9.200849809	9.37347233	9.207837077	9.165114987	8.863452935	8.952364111	9.30682413	9.18468648	9.488067337	8.924901839	9.03121695	8.675022088	9.199990949	9.004628305	8.967582731	8.716538307	8.422329201	9.437537588	9.484147872	9.154914656	9.206211955	9.27859062	9.222071354	9.716866218	8.121640216	9.323644956	9.258644449	9.306965809	8.660270115	9.527799645	9.686873462	8.70722584	9.861294932	9.023660716	9.293665775	9.760212847	9.268254423	9.051808766	9.164028121	9.569107789	9.373548552
IL6	10.71252711	12.08680305	6.109195022	10.28181324	7.837926762	9.985108043	11.92209035	11.17475579	11.61111682	11.47853414	9.780004815	11.8056363	11.45319042	12.18312321	12.18654788	12.41575785	11.45452246	12.08160135	12.48031192	11.1568488	12.38046762	9.568375182	11.13175264	11.85218468	11.01386266	11.57960663	10.87309777	11.83700399	12.36499102	11.854567	12.0382646	12.69031428	11.938333	12.44667924	12.8496377	12.40609361	2.969108211	11.65890875	10.43921707	10.7036878	12.03381615	12.60153379	2.779249881	11.94844675	12.69542037	10.84290578	8.381070144	11.5869691	11.56816301
IL7	1.959879964	2.046121929	1.550676189	3.32839278	2.967026024	2.552502876	1.969672654	1.959756768	-1.517683067	2.663572282	2.802979358	3.010859442	2.922242266	1.737073805	2.538639805	2.146865014	2.338029966	2.813682015	1.263768131	2.614194373	3.142540676	2.483507753	0.705487886	3.32965477	3.733030041	3.02663874	2.536542695	3.225473832	2.634570833	2.014361294	1.808600129	2.006442411	6.984136693	2.526867887	1.711749989	2.276418613	2.706073805	1.087345701	1.171962198	2.519284696	2.347679053	0.517945244	3.025410468	2.237462229	2.51688655	2.590240348	3.169865403	3.390785743	1.642714542
IRAK1	7.715061025	8.062134247	8.295596253	8.364993794	7.763136189	7.866759958	8.31741704	8.174658679	8.135161906	7.948974501	8.562016797	8.509819425	8.290182759	8.28242445	8.280106791	8.435961717	8.718027117	8.405415474	8.618384845	8.152217651	8.271823693	7.914239059	8.123340401	8.187635765	8.685984789	8.656966545	8.600758255	8.872094184	8.796221444	9.285399812	8.586555538	8.738892524	10.08847335	8.440301328	8.813988183	8.109308627	7.165505423	8.467590291	8.451804891	8.105677732	8.854875313	7.743552797	8.069804588	8.247532088	7.726339915	8.260203753	8.377565265	8.43010218	8.242627384
IRAK3	7.064493117	6.058945969	2.951774497	6.198483457	4.420743991	5.642535077	7.802562668	7.150371629	6.878921714	6.203547328	6.920305	7.275562668	6.639029979	7.518433519	6.824042024	6.767451425	6.92813577	7.572012705	7.990175533	6.887819424	7.195652013	4.928292596	6.43340834	7.417117611	7.131745235	7.42504992	6.548256115	7.643904095	7.594231904	8.092148076	7.857036546	7.540420983	10.89102729	6.583136106	7.65191674	6.87956113	4.632073223	5.863449689	5.225073534	7.157634409	7.898788735	7.936197875	4.198475177	7.363899693	8.233299904	7.140819855	5.846416814	8.319121733	7.424074255
IRAK4	6.917141491	7.288615556	6.95089881	6.839354699	6.638220922	6.786558215	7.161691426	6.917671367	6.790655963	7.337485706	6.992364673	7.387828901	6.639029979	6.614818055	7.196851288	7.35631838	7.108103872	7.123928305	7.027533784	6.429069877	7.2800442	6.630090571	7.181221317	6.718351877	6.87707641	7.068115376	7.021409361	7.059403626	6.799773424	7.671273636	7.069127679	6.950259575	6.247171098	7.212094511	7.266338841	6.858765165	5.593599075	6.815266155	6.762923439	7.129782288	6.670967539	4.936197875	6.91331796	6.581605058	6.393080348	6.437365799	6.672842431	6.633200468	6.442689933
IRF1	10.41908637	11.5621033	10.4697687	11.11745541	10.30338704	10.6503754	11.00584627	10.86387955	11.0409768	11.19474851	10.48433491	11.24021237	10.92952915	11.23492564	11.25545927	11.32528089	10.68384704	11.36318724	10.76472063	11.04219701	10.85815954	10.95066041	11.3109674	10.92682522	9.918632332	10.74134218	11.26253867	10.36670616	10.69717257	10.93620223	10.72115686	11.28075585	11.40367558	11.3606205	11.35235646	10.89608041	8.278963473	11.64901551	10.37016165	10.58100947	11.30565715	10.76908789	7.977780582	10.72336092	10.19932678	10.69215894	10.512015	10.81619931	10.57556201
IRF3	4.526226786	5.777925818	5.755121931	5.819533258	5.792192222	6.22578518	5.066534193	5.811755606	4.822166936	4.68243131	5.424868428	5.455644285	5.774685078	6.357660216	5.345994727	5.707579969	4.692562726	5.17236866	5.855394362	4.514030211	5.678593577	5.865098769	4.027415981	4.964370306	5.607499159	5.517779218	6.07367667	5.041273822	4.886957995	6.101824135	5.89606297	6.016426499	6.247171098	4.848795981	6.235311945	6.070269271	5.291036305	6.022805449	5.76889734	4.05770461	5.84134572	4.936197875	5.497643369	4.814109462	4.335048227	5.009192897	5.398035546	4.782107173	4.985106739
IRF5	8.976014767	9.943535246	8.97414231	10.11179123	9.547407497	9.552844383	9.903691082	10.05420399	9.244698971	9.753824019	9.335227042	9.590803868	9.21924342	9.495963238	9.123602306	9.53746392	9.384608332	9.306052114	9.411820952	9.681071133	9.653502596	9.566484672	9.294202521	9.214869469	8.342627426	9.525244208	9.257939132	9.382439995	9.412067907	9.56265779	8.967723955	9.361059124	8.121640216	9.397232606	9.31314938	9.283750638	10.00985455	9.948432607	9.018706221	9.043593195	9.666371068	8.936197875	10.14801011	9.595317544	9.002821756	9.664265432	10.490273	9.580610302	9.736980778
IRF7	11.44243309	12.25505299	11.13790076	12.12807015	11.19730758	11.6762324	11.96355454	12.16652696	11.93211042	11.97179154	12.01789206	12.08381081	11.84804393	11.93846262	12.01335975	12.10889341	11.66529388	12.14308053	12.35483615	11.88651122	12.35928653	11.5561019	11.52486868	11.71540367	11.30783799	12.15666581	12.01921914	12.15754698	11.96509233	12.4844655	12.37038307	12.27855375	10.72829779	11.66152756	12.30177557	11.93019833	9.425804862	12.11538988	11.53105284	11.26059116	10.63002444	11.10612288	9.611256703	11.74723723	11.00430351	10.77209479	11.49589084	11.70255051	11.32244596
IRF8	8.562405497	9.719557208	7.275802076	8.916690993	8.706733268	9.694532554	9.362943925	9.861106406	8.612887495	9.147812194	9.37620575	9.457483285	9.100307656	9.085801959	9.405918545	9.286416367	9.080267211	9.0437412	9.234033833	9.31767597	9.442664401	8.918321286	9.309114231	9.314148184	8.011014788	9.052946999	9.589937403	8.862594923	9.110304264	9.325593568	9.003174606	9.509826485	6.984136693	9.847976035	9.872629851	9.11425219	7.33834202	9.19691521	8.032428456	8.722224754	9.142585299	7.936197875	7.203171964	9.357118925	9.320847692	8.600981275	8.108288651	9.705639863	8.897405757
IRF9	9.463574673	10.10990219	8.838684476	9.980241761	9.460968469	9.413871807	9.655394818	9.897336568	9.665331934	10.01416258	9.539042986	9.770192849	9.569833936	9.666628121	9.920182756	9.937376426	9.474068973	9.881506674	9.818783248	9.431880019	9.856786194	9.363703482	9.872906032	9.673249603	9.001564244	9.960263831	9.760754139	9.659759309	9.645798088	10.23220887	9.799176875	10.07551917	10.08847335	9.985554119	9.706103426	9.760935068	7.984058552	10.13882657	8.959864757	9.600165656	8.987446355	8.743552797	8.772418677	9.6465605	9.410427592	9.488217299	9.72359176	9.73681763	9.712643753
IRG1	7.978340017	6.058945969	2.835129579	3.767277021	1.25081899	3.84795876	8.702122767	6.547121759	7.815472283	6.037696588	5.582589289	7.985592684	7.649154196	8.467713761	7.869556683	8.009812262	8.665614687	9.116284091	9.416334667	7.116177155	8.049431272	4.286275406	6.705487886	8.649683332	8.987523305	7.844261997	7.170327674	9.102074874	10.16227781	8.920158525	8.702519576	9.422418859	8.910136111	7.472577731	9.622242822	6.858765165	0.38414571	6.500127226	6.180950981	8.178176214	8.519493141	8.84308847	-1.062052373	7.724886481	10.08394197	8.581392446	3.169865403	8.974440863	9.126530319
ITGB8	6.828753385	9.414940156	6.723680583	7.572941615	7.423603645	9.141558132	9.620724345	9.235136365	8.54436307	8.477690907	9.068099488	9.687991787	9.417060821	10.32128471	9.329802693	9.112649299	8.813763397	9.259831501	9.083237629	9.50249214	9.12439333	9.001833061	9.557236927	8.649683332	7.765130884	7.670494929	8.597003679	8.013644642	8.966014723	8.564758293	7.79095997	8.599729776	6.247171098	9.713994978	10.44171055	8.565836128	6.593599075	9.50097363	6.942791244	7.279252115	8.760907797	9.459759831	6.928524373	9.709557789	10.08714174	9.695579544	6.490171581	10.39029561	9.526230629
JAK1	8.344438399	8.988636434	8.138333518	8.747182414	8.524281595	8.866210464	8.856385367	8.674002286	8.258749965	8.499124096	8.917068701	9.008352587	8.428274298	8.679588311	9.030492901	8.997364428	9.137635388	9.078048941	9.228911075	8.279703618	9.204316874	8.728479356	8.440197506	8.463270208	8.564231705	9.080232825	9.238790679	9.088556901	9.110304264	9.5429042	9.333033015	9.588898056	8.910136111	8.966793191	9.342563142	8.966568455	8.112066164	8.961404904	8.253046126	8.128375467	8.771092318	7.936197875	8.309361283	8.522226511	8.386602138	8.427525476	8.501889376	8.570550628	8.755712475
JAK2	10.12334994	11.40775245	9.33522715	10.99467597	10.0604723	10.62266449	11.41008045	11.23709067	11.19677712	11.30229398	10.51033849	11.57097994	11.33900071	11.74802144	11.16343526	11.32627654	10.93528444	11.66673999	11.45920869	10.80847077	11.28923662	10.37170981	11.07726453	11.06436439	10.09269176	11.02626299	11.25660103	11.08217648	11.41920568	11.55122661	11.10924927	11.76299873	11.40367558	11.24329765	11.50714032	11.69087407	8.423064699	11.19299235	10.16121476	10.33976761	10.0961251	10.42805097	8.862265294	10.86794905	10.62733552	10.29158448	10.66000642	10.9849751	10.57556201
JUN	9.948127669	12.68080335	10.03004192	11.34247526	10.49092884	11.1977792	12.0335171	11.99147175	11.43669502	11.92306779	10.79657825	12.00991988	11.98223759	12.370614	11.93951924	11.94225535	11.04981983	12.26721818	11.62144231	11.05521542	11.70019583	11.07355413	11.61388051	11.24128328	10.23870929	11.19889955	11.73738801	11.11054334	11.67397376	11.33854184	10.86297834	12.14556737	10.08847335	11.86327301	12.25613491	12.1509991	9.880000737	12.03585895	10.22453025	9.967351824	9.302094868	8.936197875	9.138846232	8.964913286	9.153892684	8.327597926	9.22965037	9.135960707	9.176322384
KCTD14	4.884627224	5.26113482	3.648978263	6.011465366	4.465831881	4.688017847	4.822115465	6.447757539	4.504684746	5.286009488	5.424868428	5.050387806	4.675149404	5.92294035	5.123602306	5.182488924	4.874082866	5.17236866	4.433693132	4.788023829	5.344174538	4.880397906	4.705487886	5.524670753	4.492896037	5.03463153	4.520775379	4.567030733	5.147020834	5.349345542	3.683069247	5.976068762	6.984136693	5.044716191	4.944410746	4.912727994	2.969108211	5.533601931	4.059487468	5.224999356	1.477739594	0.517945244	2.779249881	5.268224483	4.838814645	5.185619465	4.908451093	4.576882035	4.668249634
KIAA0040	7.786079206	9.153152139	6.756124847	8.828769949	8.402016783	8.566777007	8.078197111	8.305295079	8.461027392	8.422672036	8.141641468	8.702021347	8.849471529	8.331025089	8.667922822	8.428563264	8.222069622	8.735235056	8.908425595	8.296246887	8.715430345	8.556280519	8.205333773	8.259146795	7.474317241	8.672417242	8.88873009	8.767392564	8.931891742	8.902551044	8.720380467	9.168553958	6.247171098	8.573247822	8.709494015	8.616268616	5.706073805	8.800216568	7.453660448	7.754501157	7.351926024	7.25812597	6.117856717	8.613699913	7.988347857	8.289473295	8.834003035	8.740155124	8.808339406
KLF4	10.12113646	12.12846109	9.896337316	10.32764118	9.909540529	10.67881626	11.74024479	11.85511999	10.93892803	11.00740084	10.51156514	11.44595089	11.26324623	12.10055155	11.63601357	11.25486666	10.44879289	11.82878228	11.16413182	11.45639139	11.27491188	10.39746093	11.58430517	11.11204954	9.421210399	10.51724452	10.7676595	10.62541744	10.95464132	10.85385142	10.41277581	11.55612014	10.89102729	11.55301404	11.80635555	11.45665211	9.482177793	11.60796438	9.685295021	10.36567055	8.001842189	7.521160376	7.177943867	7.430690175	9.492357451	7.634634468	7.942652577	9.019085985	6.073764359
KMO	9.318881282	10.61217597	7.644110683	9.997986531	8.98552861	9.593249219	11.01194002	10.48973384	10.29329015	10.58963414	9.887846787	10.78271568	10.66993798	11.21887324	10.43648526	10.45338246	9.909836773	10.75714212	10.90300833	10.34824304	10.83602763	9.440029116	10.78363869	10.23083925	8.685984789	9.964453908	10.08007892	10.15475251	10.14376366	10.59213342	9.971644071	10.93092504	11.29156522	10.63681723	10.55158364	10.99826081	7.125612696	10.28357896	9.031186359	9.453958448	10.69832641	10.06548089	8.707785471	9.300206254	9.652123297	9.58582318	9.198206087	9.890747143	9.640297292
LGALS2	8.727482381	9.719557208	6.739993917	5.487591375	7.009518106	7.992931651	9.992656871	9.853361673	8.054069576	2.116084487	4.810972149	8.045505585	9.088451852	3.938707666	8.116068633	8.679805303	5.999909837	8.847460229	8.398764799	8.796285875	6.435322426	8.92718807	6.405927604	8.780431923	2.789613569	9.407075754	7.647791789	5.739552846	9.094966498	6.637078717	8.562992795	6.991335518	8.121640216	9.60173915	8.030066831	6.704141372	7.439428145	5.863449689	8.351871288	8.714744789	7.025963604	7.936197875	5.758126589	8.12179067	6.017151886	8.142157542	5.282846608	6.273783132	9.001522702
LGALS3BP	8.318398339	8.469988187	7.078253441	8.776853281	7.59574891	8.720605142	8.356253707	8.717313457	8.35422217	8.530688419	8.076826749	9.091232859	8.806695473	7.902985744	8.384129856	8.799351509	8.669714711	8.801266947	9.165975734	7.269266907	8.5210523	8.164707114	7.834770903	7.553402471	8.165098621	8.972017544	9.089128267	9.267170484	9.248414454	9.565457781	9.42739346	9.834402537	8.121640216	8.680304765	8.788565586	8.802024529	3.706073805	7.699108261	7.824448692	8.065076599	6.844966036	7.25812597	7.264377114	7.91572845	7.11130938	6.601953769	7.577538959	7.278028437	7.559873473
LHFP	5.157717711	5.57861701	3.716485082	4.755402921	3.301445063	4.802729506	5.399660495	6.126472213	4.891707869	5.850272996	5.2477642	6.283877937	4.542394195	6.260635761	5.239079523	5.707579969	5.613888412	5.853839142	5.744894821	5.546661216	5.678593577	4.553897081	6.512842808	4.367129476	5.747385334	6.252462066	3.990260662	6.49712872	6.078489452	5.831054081	5.920991366	5.706882129	8.121640216	4.848795981	6.131288881	6.208183877	4.632073223	5.105267609	3.242351525	5.346135793	5.720420938	5.936197875	5.758126589	6.026939661	5.652663329	4.861094258	4.654133904	6.615416637	5.46471624
LIFR	3.117421241	-0.761232993	0.352736811	1.536979402	1.902895686	-0.169963148	2.259179271	1.40336342	1.652241934	2.663572282	-0.366945644	2.162862536	3.839780106	3.663073224	3.538639805	3.525376637	2.338029966	3.640845418	4.808088647	1.163532964	1.820612582	1.383972079	2.705487886	1.889082179	0.311566272	2.392766638	1.713420457	-2.964350727	-1.452892008	3.078491631	2.182995644	4.328370506	6.984136693	1.389364363	1.711749989	3.73013658	1.38414571	2.465857324	0.434996603	2.650529229	-1.058313307	0.517945244	-1.062052373	1.466944076	3.023846538	3.195961409	-0.135943026	1.5301888	2.005284621
LILRA3	9.784331713	9.404930089	6.433946088	8.628516505	7.001884781	9.485746447	10.87422365	10.49098225	9.018564148	8.631177769	11.13896513	10.04428244	9.76866129	10.58193646	9.30682413	9.715201196	10.30067813	10.02659019	10.85227457	10.75362094	10.7229877	9.229163405	9.962875729	9.767352096	9.307938877	10.07321711	9.528187769	10.59131686	9.99883426	11.05153383	10.69610283	9.887046315	8.910136111	9.728323538	10.44442621	9.389028099	5.776463133	10.25375988	9.197655471	9.686822314	9.663640306	8.636637593	7.61390466	9.286747483	11.2105569	10.30717162	8.214259522	10.71754087	10.0826938
LIPH	0.878350078	2.408692008	1.219470281	2.480395873	3.869728822	2.366089752	1.121675747	2.360294698	1.941748551	0.737572864	-0.366945644	-0.159065559	2.922242266	2.222500632	3.123602306	2.632291841	1.963634451	1.7663763	-1.90615687	1.163532964	2.405575082	1.383972079	3.027415981	2.541158875	0.963642969	2.392766638	1.713420457	0.205574274	1.354462914	0.87685777	1.446030049	2.536957128	6.984136693	3.315363781	2.849253513	2.707052967	1.38414571	3.409273796	0.434996603	0.934322195	1.477739594	0.517945244	0.812416745	0.549406236	2.51688655	2.590240348	-0.135943026	1.5301888	1.642714542
LOC388022	3.955911061	4.448220372	3.342089567	4.375698495	3.728866286	3.340998771	4.527668107	4.495809669	5.140528415	3.907497865	4.079310586	4.088861954	5.200777766	3.938707666	5.182495995	3.912399761	4.983534008	5.375185543	4.56957656	4.587559247	5.464468771	4.210823177	4.512842808	4.211010274	4.623152423	4.901107858	5.325863694	5.5315043	5.727017082	5.497444181	5.157000435	4.564437864	6.984136693	5.133525458	5.272464944	4.64767442	4.191500632	4.12296961	3.242351525	4.393753814	6.056470141	6.521160376	4.094452113	5.385105783	5.063374903	4.132767583	4.607021308	5.515880963	4.943884076
LPIN2	7.320522079	9.89787097	7.996168617	7.738914798	7.867630356	8.881517717	8.562960019	8.419844009	8.211937676	8.715997329	8.135289471	8.61901157	8.33100444	8.813889402	8.415156751	8.844527648	8.282219103	8.152957353	7.555322577	8.344768061	8.427942895	8.575207587	8.131752641	7.80624111	7.568954115	7.974616527	8.688055659	8.036353542	7.594231904	8.052781512	7.603497295	7.894509132	6.984136693	8.387108389	8.863527644	8.676926842	6.056571052	8.911349752	7.692384446	7.263958385	6.168580507	5.936197875	6.315881132	7.032326207	6.263312473	6.384091006	6.396304657	6.079922812	7.461068463
LRMP	5.731695905	4.966687461	6.463719012	5.650320875	5.662632588	6.305770283	5.275481083	5.843377585	5.776937682	4.825035705	6.513250085	3.747825036	4.908821751	5.858089206	4.930957228	5.251201674	5.353405191	3.836765628	3.708552974	5.752497396	5.212930004	5.681652628	5.405927604	5.97654502	5.475754904	5.269495264	5.131921811	4.133681356	3.591502111	5.241430202	5.94549633	4.328370506	6.247171098	5.510379764	4.816086649	4.741541344	4.843577329	5.863449689	5.720398822	5.544819788	6.795931748	0.517945244	7.345923462	4.598649755	3.398242053	5.379561347	6.423752716	4.84450371	5.954300692
LRP12	6.871518874	7.052548198	5.284864699	7.018934037	6.906988441	7.297642402	8.001871476	7.583857663	8.069156721	7.656436101	7.237422256	8.176324796	8.148922046	7.559803953	8.225140332	7.586488152	8.375537699	8.633449073	8.41689789	7.200622283	8.427942895	7.216862094	6.972274427	8.134295308	7.856254776	8.36530085	8.039504181	9.107446795	9.348816351	8.379888416	8.100154575	8.732849813	6.984136693	8.041850858	8.587038588	7.951301698	6.428539829	7.412876032	6.932183144	6.918130161	9.198367159	8.743552797	7.526662263	7.980323349	8.001974358	7.499220292	7.017186732	8.285779198	8.04237394
LRRFIP1	9.90142745	10.69871086	9.56662726	10.59912935	10.13999698	10.17810104	10.46907566	10.50711405	10.68597082	10.88452332	10.28213086	10.62311363	10.42090683	10.37731874	10.77943114	10.66492799	10.46539793	10.75865378	10.52873194	10.36794108	10.71694499	10.2403235	10.40419255	10.74306001	9.762482927	10.61909578	10.76932856	10.64401962	10.8670623	10.64999698	10.34646562	10.86752932	11.03724803	10.80848184	10.56661837	10.67302339	9.487433518	10.65454126	9.972215004	10.16485736	10.45551297	9.936197875	10.41553727	10.35407507	10.22714922	10.50728806	10.59131566	10.22861932	10.47153106
LTA	6.355214	8.010256476	7.286948013	6.469534881	3.869728822	5.491102332	7.014066773	7.516799184	6.189676065	7.048639966	4.745754489	6.896216876	5.888453953	7.136244899	7.572062806	7.242789434	6.572881604	7.63920506	6.346508562	5.34939951	6.627967504	6.360161118	7.009268634	6.775214214	5.111541664	6.279619481	6.348371093	6.723899582	6.837126839	6.406678717	5.94549633	6.167434288	6.247171098	8.234854414	7.055157812	7.177022946	1.969108211	7.091847093	5.389192914	6.435306303	5.699243382	0.517945244	4.552657471	6.124315072	6.804234413	4.132767583	6.396304657	7.160312199	7.125378467
LYZ	11.04416272	9.987798389	9.023288929	11.45870593	12.21958862	11.33555071	8.67165289	11.38677622	10.23762182	11.07318653	12.68361727	8.838113922	9.933469522	9.537973705	10.62477603	10.5348823	9.020523004	8.988124517	10.17099265	5.932599402	9.015369436	9.924792025	10.06743166	10.05829138	7.98298097	10.33345994	7.704724258	8.419893395	9.542168459	10.92425438	8.322254627	10.20119927	9.4170961	10.96943445	5.272464944	11.4260553	10.25758982	9.928438245	6.984460423	11.11369817	8.325822866	10.49078673	10.13986732	8.606495428	11.07772215	11.1459965	9.442534501	8.835410562	11.10302416
MAMLD1	5.740951398	6.673395234	3.342089567	5.336385571	5.157709585	4.473893042	5.670112372	5.12968177	7.100702435	7.019271114	3.720517198	6.215973872	5.516082918	6.209561577	7.225140332	6.05375561	5.579434355	7.300354872	6.006732466	3.446466928	6.820612582	5.019560653	5.834770903	6.628621717	4.492896037	5.729542498	5.86472978	6.304775952	6.078489452	4.783748366	4.828499686	7.363994415	6.984136693	7.084244556	6.549693231	7.160124421	3.554070711	5.776644861	5.720398822	5.734297587	6.460536522	8.106122876	3.235628176	8.611302413	8.539254363	5.450382685	5.784244392	8.021197968	7.000266546
MAP2K1	8.623731265	9.463974444	8.602617118	9.290324739	9.355604924	9.325492185	8.88322698	9.09438844	9.006858648	9.289857704	8.608615763	9.14699613	8.693854003	9.175033894	9.552660275	8.951641392	8.628180499	9.338760735	9.181968822	9.083588019	9.246877336	9.299140105	9.38848247	8.854866463	8.214156731	9.013049675	9.097124749	8.823959777	8.966014723	8.843795749	8.758913005	9.513356016	8.121640216	9.441388923	9.2019992	9.219952691	8.139033212	9.685025844	8.703343658	8.714744789	9.46779464	9.395629493	9.236773929	9.323827268	9.326273914	9.412637989	9.480605817	9.28963902	9.277266324
MAP2K2	7.686603409	8.401158335	8.462183413	8.292894099	8.206676434	8.233475015	8.683918171	8.355505097	8.113493988	8.318019883	8.658193919	8.296261661	8.12590748	8.779280365	8.451529141	8.443322422	8.74158986	8.259297664	8.882561462	8.251702836	8.304428359	8.38236103	7.934306576	7.911449992	8.500684839	8.463304019	8.245401666	8.519968697	8.559732531	8.906973101	8.535007531	8.909319944	8.910136111	8.422787364	8.625836086	8.500210486	7.523697062	8.321923661	8.274200391	7.70628321	8.974283488	9.521160376	8.213296181	8.733179443	8.799365373	8.500263833	8.283314939	9.059105519	8.527103139
MAP2K3	8.537391793	9.967537856	7.414385961	9.049036069	8.022780005	8.852959441	10.08109817	9.540203788	10.23762182	10.43419271	8.263139426	10.08529828	10.27162589	10.41725749	10.36359855	9.843137098	9.56272077	10.40999202	10.3396929	9.314972395	10.01782927	9.248158224	9.852692811	10.08383903	9.029242695	9.781823062	9.865900324	10.06786723	10.36449142	9.795124729	9.401057166	10.44060727	10.89102729	10.52430401	10.58642402	10.63224845	7.165505423	9.791249274	9.184307388	8.354583216	10.55538409	10.10612288	7.71383221	9.385456591	9.379442346	8.327597926	8.492198692	9.711929551	8.634641241
MAP2K4	6.711240092	6.639646443	4.117023012	5.842164233	7.032178703	6.729695878	4.291600749	5.811755606	5.537599368	6.895425033	6.302648108	5.198486445	5.832690681	5.858089206	6.266560259	6.767451425	4.816077262	5.375185543	6.420272617	1.34410521	4.627967504	4.974648231	6.43340834	6.200668329	4.245678337	6.48022948	3.56756959	4.133681356	5.727017082	6.637078717	4.329837032	6.304122959	8.910136111	7.0158035	0.974784395	7.017299257	5.291036305	5.984586126	2.309465721	6.73799207	3.986080813	6.521160376	2.482268143	4.745803449	6.145475983	6.706923328	5.020561459	0.982701004	6.035031964
MAP2K6	8.139242268	9.07954493	5.950022591	8.958720585	9.07008572	8.872790613	8.040538984	8.305295079	8.478084084	8.912498546	7.564973746	8.915075904	8.360880125	7.803162996	8.878489808	8.421126675	8.050311296	8.531026771	8.352409163	8.547237257	8.568805431	8.457731118	8.967582731	8.056141847	7.722169048	9.072489391	9.229120295	8.586876877	8.008587439	8.967499522	8.184926532	9.229907867	8.121640216	8.635392343	8.341106609	8.366646121	5.33834202	8.624952392	7.167446716	8.373707871	8.191985111	8.521160376	8.529781604	8.115037258	7.007051296	8.500263833	9.011827218	7.478248584	8.897405757
MAP3K7	6.793604147	7.175404946	7.600105898	7.531767975	7.58045518	7.679285555	7.489745624	7.516799184	6.945841306	7.818656792	7.682902906	7.654715632	7.441150363	7.4540647	7.718548895	7.713680168	7.629759804	7.572012705	7.362969809	7.280396722	7.328407222	7.581305803	7.363699369	7.503792023	7.71731557	7.628863329	7.518792293	7.479628816	7.480798647	8.092148076	7.564476795	7.180813317	6.984136693	7.212094511	7.450517826	7.380390541	7.125612696	7.699108261	7.167446716	7.168626424	7.880090117	7.936197875	8.069804588	7.540613117	7.542754635	7.819895141	7.706058038	7.636510668	7.553036043
MAP3K8	9.348701546	11.1156676	9.094798519	10.0620484	9.228916536	10.44860589	11.16634308	11.18095719	10.98639105	11.01113538	9.470051465	10.92374878	11.13656139	11.22531565	11.28850923	11.30824887	10.13559886	11.48233829	11.51182746	10.5247457	11.14479313	10.71755341	10.64359721	10.91580321	9.486848484	10.59902317	10.8846935	10.68770996	10.98823661	10.95980513	10.51147824	11.4833011	11.78114967	11.256952	11.61954199	11.71493929	7.810410465	10.93565566	9.332842059	9.452834853	9.784194185	10.25812597	6.292564341	9.326752887	9.056045361	7.611642825	7.637379368	8.633752696	8.317159051
MAPK1	9.085421167	9.739608886	9.778878211	9.936216239	9.895190336	9.960607415	9.686206348	9.795933393	9.532845838	9.637835907	9.981118541	9.770192849	9.565564026	9.623380069	9.628752225	9.757151671	9.75056957	9.538525891	9.720008449	9.851200248	9.921274921	9.930682838	9.902704579	9.531907504	9.481133418	9.812363646	9.760754139	9.71182675	9.771712673	10.14504885	9.747852831	9.854021811	10.08847335	9.756560673	9.701570209	9.597954618	9.101822133	9.877205342	9.395963872	9.163827719	10.26867787	8.84308847	10.80561248	9.65356814	9.677819472	10.20590996	10.45993604	9.877751893	9.923485312
MAPK14	7.592595596	8.099853913	7.393912783	7.797989378	7.854975056	7.799279456	7.900409991	7.848256504	7.634601775	7.852356311	7.516919511	7.89078299	7.583096532	7.580052637	7.805426346	8.068110903	7.855305659	7.846749717	7.836994524	7.524599453	7.548533036	7.750710596	7.834770903	7.39913987	8.234681487	7.596831781	8.005919075	7.919056259	8.103614046	8.321458584	7.968845076	7.872691022	8.910136111	7.764403794	7.971022476	7.931521508	6.741697714	7.866079945	7.547001629	7.675789181	7.782779238	7.25812597	8.578795067	7.436118949	7.243373626	7.64976116	7.884573991	7.645300916	7.431549376
MAPK3	5.54352071	5.896978489	6.443938821	5.700725828	5.58301542	5.798127604	5.399660495	6.249591234	5.448101217	5.781966983	5.914752606	5.622294154	5.286295837	5.196505424	5.824042024	5.847304732	5.133559452	5.019357041	5.105070385	5.583071856	5.405575082	6.027828269	5.953415399	4.367129476	5.992051384	6.279619481	5.761173588	5.820284118	5.645140075	5.673870748	5.708348655	5.436430252	6.247171098	5.133525458	5.171181608	5.136560949	5.938734562	5.533601931	5.76889734	5.306876363	7.124577586	6.521160376	6.768726895	6.069479206	5.114449087	6.231585319	6.824702535	5.729344512	6.442689933
MAPK8	6.235902083	6.918247106	6.286253909	6.69762659	6.536221208	6.576887035	5.939299005	6.917671367	6.217026553	6.759940677	6.626275824	6.499145924	5.516082918	5.985001319	6.626102646	6.767451425	6.482542548	6.81077042	6.420272617	6.325420647	6.178164586	6.342593838	6.512842808	6.158542854	6.228725203	6.408229756	6.681865723	6.208076782	6.014713542	6.431446622	6.084379763	6.016426499	6.247171098	6.343560673	6.284639658	6.858765165	6.242126705	6.836879968	6.088438842	6.311842616	6.775841675	7.743552797	7.01654323	6.657930692	6.413617279	6.554518426	6.614484828	6.105628526	6.736226428
MAU2	6.720627324	7.547106037	6.443938821	7.018934037	7.032178703	7.094948545	7.263272026	7.555499108	7.343403839	7.516307108	7.477289344	7.324750218	7.241496227	7.431953998	7.108495413	7.242789434	7.212967415	7.232350765	7.45359269	6.813148423	7.087399122	6.819791141	6.895312445	7.417117611	6.885754301	7.496235338	7.1293247	7.394300474	7.61588627	7.7021346	7.548568211	7.425232045	6.247171098	6.868336168	7.493109703	7.193725824	5.998855554	7.427195704	6.624821162	6.723157029	6.883027799	4.936197875	6.897949559	7.181997599	6.568167055	6.857841281	7.388489859	7.407674757	7.298883993
MAVS	6.196078185	6.109131726	6.54951972	7.028832498	7.054488865	6.555232669	6.267353202	6.488328087	6.465310507	6.254848557	6.626275824	6.144715189	6.76354452	6.04450233	6.626102646	6.943877992	6.95526127	6.140256475	6.383861976	6.014865583	6.435322426	6.509324045	6.405927604	6.158542854	7.167769455	7.004427461	7.05463989	6.919819792	6.837126839	7.251897201	7.046650963	6.749406746	6.984136693	6.056120955	5.897616535	6.794515809	5.741697714	6.678306942	6.396928563	6.240709439	7.317594957	7.743552797	7.790737199	7.039477127	6.393080348	7.15148678	7.601773776	6.861577224	7.370634996
MCOLN2	9.643992751	10.46095815	7.965280121	10.32964458	9.592576058	9.550110063	10.0195212	10.45816722	9.952467368	10.52841005	9.013731864	9.767230436	9.76866129	9.889865657	10.24944624	10.14347973	9.833313967	9.93863711	10.01009583	9.772588548	10.33236524	9.57966651	10.04087824	9.815589976	8.717923148	10.34956836	10.24989185	9.773952684	9.702558723	10.07210693	9.493283823	10.54947423	10.72829779	10.03249902	9.884677479	10.19346632	8.006197529	10.35834176	8.938822341	9.821760428	9.71992813	10.76908789	7.918087205	11.2834572	11.17265263	9.99704614	9.854160937	10.81619931	10.75385021
MED30	5.930854943	6.496154849	6.330016735	6.215918051	5.56240514	5.779571785	5.619926615	6.640081125	6.104368752	6.304388018	6.532713383	6.635350307	6.228050696	6.209561577	6.3966208	6.593121244	6.386166487	6.379121957	6.143691679	6.259457384	6.1060148	5.681652628	6.097805309	5.385508005	6.501390831	6.224783615	6.197856082	6.412859803	5.727017082	6.276028864	6.364325408	6.336363296	9.4170961	6.551252045	6.466637491	6.449824183	4.706073805	6.444897705	6.162917058	5.978716314	6.272603572	5.936197875	6.361413748	5.875336261	5.545083441	5.991490896	6.071342503	5.661639653	5.954300692
MEFV	6.949438217	5.896978489	2.951774497	4.494751166	1.902895686	2.717562123	5.765531937	4.327127834	6.013698393	4.95480358	2.802979358	5.332787537	4.049997813	5.392425634	5.708564806	5.802216843	5.544137303	6.901144856	6.346508562	3.446466928	5.464468771	3.100179113	5.027415981	5.97654502	5.452578582	6.077817464	5.089796336	6.622489061	7.135822627	5.543614362	6.928693974	6.598068642	6.984136693	5.808903254	6.378506581	4.741541344	1.38414571	4.38012745	3.604921605	6.858286304	4.354468219	0.517945244	-0.325086779	5.450943597	6.639646443	3.020874702	3.169865403	4.501429807	4.668249634
MFN1	7.812658105	7.433523861	6.841758317	8.29699558	7.721913526	8.055967263	7.635798007	8.0849119	7.868179333	8.082756311	8.320255051	7.654715632	7.344774302	7.409499147	8.085534265	8.077602352	7.869634219	7.703406756	8.74579174	7.69231263	8.255240809	7.730591338	7.659684196	7.997606636	7.474317241	8.433387031	7.977321606	9.013286963	7.739400806	8.575909614	8.264992574	8.178592077	9.4170961	7.555276302	8.506165856	7.990066618	6.859879141	7.745557183	6.984460423	8.073873547	7.656619045	8.25812597	7.152266748	8.225755146	8.221700283	8.265123434	8.268252407	8.768593539	8.481018052
MGC39372	5.185100645	6.157630244	3.253958657	5.458591503	5.013319676	4.839025635	1.121675747	5.40865772	4.097026777	6.398638344	5.099028821	6.069753131	4.049997813	4.369342021	5.583033924	4.954219936	5.613888412	5.019357041	5.105070385	5.391068689	6.375201433	4.880397906	4.792950727	5.147816447	4.349701401	5.948413572	4.079069929	6.146784943	5.87802487	4.621018866	5.45885409	5.656696372	8.121640216	4.493701023	4.944410746	4.912727994	2.706073805	5.304576417	4.682924117	5.092751557	3.490123318	4.936197875	1.60091264	6.458966018	4.838814645	4.961496155	5.825988933	7.879382715	5.801143904
MGC57346	1.124510665	-0.761232993	4.846474552	0.158467779	0.765392162	0.678033758	2.50018737	1.959756768	1.652241934	2.807962192	4.079310586	2.162862536	3.593619519	1.000108211	2.123602306	2.994861921	3.58378638	2.383047661	-1.90615687	1.900498558	1.820612582	0.451086275	2.705487886	1.403655352	4.581026947	2.744239009	1.713420457	2.080043392	-1.452892008	1.362284597	-1.361324873	-1.163482591	6.984136693	0.652398769	2.197176816	3.038258876	0.38414571	0.350380107	4.404622954	1.827406991	3.15891741	0.517945244	2.779249881	3.107401689	0.590887131	1.526110011	0.781594813	1.674578709	0.42032212
MICA	5.251366945	7.750519661	5.452626043	6.709983796	7.133462039	7.117287495	7.447206079	7.072456901	7.172314904	6.759940677	6.4117886	7.741801249	6.702630141	6.96204017	7.409004524	7.155853797	5.891741532	6.965394213	6.904414764	7.103699715	7.01043714	6.600833395	7.473672211	7.2263855	5.54313034	5.91416401	7.32359352	6.412859803	6.552732541	6.571737963	6.535512058	7.070137086	6.984136693	7.170724076	8.086789421	7.090478559	5.242126705	7.339064793	6.34987999	5.245908346	7.132499061	7.25812597	6.007621155	7.017917148	5.1637768	4.509621888	6.895030577	6.444652615	6.286570731
MMP10	5.238354951	5.428591566	0.352736811	3.194091688	5.211648392	3.340998771	4.291600749	3.338268392	0.804245028	3.907497865	1.559053775	5.198486445	6.850349348	3.938707666	7.3966208	5.379525771	4.755641409	5.310696816	4.56957656	7.152974773	4.405575082	4.779557216	7.612378481	1.889082179	2.930476105	9.099411506	3.298382957	4.567030733	5.465971229	4.532209599	5.94549633	5.550762927	6.247171098	5.912926319	6.997152208	4.912727994	3.969108211	8.528629973	3.373596059	5.642667111	6.183908089	6.521160376	0.812416745	5.339483166	7.196736998	8.070898858	2.051683977	7.12303921	6.319175397
MS4A7	8.740230447	10.58804824	6.018490719	8.448486626	7.49058798	9.251680946	11.8713776	10.08097944	10.22420521	10.56697849	9.524534302	11.7624035	10.77352861	10.64816614	11.00011925	10.092894	10.7336559	11.07243799	10.94266165	10.16071245	11.89676011	8.517664764	10.1751297	10.95324752	10.16130646	10.89412342	10.54509311	11.38001454	11.66361441	11.52701198	12.08554304	11.59578145	9.791491615	11.0500734	11.50454028	10.91886278	1.969108211	11.01601211	9.368687258	8.733372486	9.340216637	10.18412539	5.127772186	9.693781236	8.735545374	9.651171189	7.129802233	11.19711354	8.21257015
MSR1	6.459813438	6.006951332	2.708217466	6.69762659	5.338281831	7.633522227	9.180208717	3.79163401	7.14409503	6.203547328	8.166773428	7.387828901	9.407549818	3.938707666	5.74809317	7.242789434	8.182444315	8.152957353	8.150480845	5.262266918	6.929137038	7.865867592	7.009268634	8.514269157	8.713055341	7.56407287	9.219384653	7.906784457	9.490355388	10.33259596	8.105601283	9.805903931	6.984136693	8.37804905	7.450517826	7.03594501	0.38414571	5.731201891	7.468419605	6.574050499	4.602752173	6.521160376	5.456272935	4.814109462	6.069858936	7.833207301	4.286589009	4.6485835	6.30296517
MUC2	-1.088483058	2.046121929	0.788835926	1.536979402	1.25081899	-0.169963148	2.259179271	-2.684099421	-1.517683067	2.663572282	1.01156598	2.162862536	-0.247682735	1.000108211	0.538639805	1.40989942	-1.206290551	3.144887924	-1.90615687	1.163532964	0.820612582	0.692094375	1.705487886	1.403655352	-0.173860555	0.994217262	1.713420457	1.559211229	1.354462914	0.139892176	1.446030049	1.643872331	6.247171098	2.526867887	1.711749989	1.659747252	1.38414571	1.087345701	0.434996603	0.934322195	0.079190217	4.936197875	-0.325086779	-1.035556265	-0.146078463	-1.933321608	-0.135943026	1.5301888	-1.16464038
MVK	3.278633811	5.896978489	3.958760928	5.055708204	5.498746503	5.372294902	4.157299657	4.908357616	4.958050364	4.825035705	3.577912802	5.332787537	2.922242266	4.841410465	4.626102646	5.034390285	4.151261454	4.429341313	4.693755972	1.900498558	4.627967504	4.880397906	4.705487886	4.035923567	4.245678337	4.829406392	4.316761487	3.749894791	3.591502111	3.684212692	4.471565142	2.923980251	6.984136693	5.217183387	3.91338385	4.195800153	1.38414571	5.776644861	4.827314026	2.881854775	5.761865656	0.517945244	5.074084315	5.086840366	4.24623896	4.961496155	5.189986999	4.152626006	5.655538582
MX1	13.69772623	14.64566954	13.74144266	14.72486675	13.73883842	14.38913905	14.47043156	14.67524693	14.57203636	14.48737945	14.3870754	14.59211234	14.0875913	14.10312276	14.38501167	14.48365049	14.07577225	14.20681294	14.19090821	14.27858746	14.58506955	13.91976817	14.26091583	14.36738233	13.62879716	14.53862194	14.66536359	14.45093716	14.12031137	14.84413807	14.44027403	14.5237017	14.7746481	14.37032504	14.04440199	14.36455871	10.47954273	14.40489964	13.82063435	13.92161159	12.30047524	12.19358572	12.15484502	14.04655119	13.79371498	13.59510198	14.091347	13.99743234	13.95652886
MYD88	9.968462498	10.36094791	9.627080703	10.75707863	10.2520261	10.59175428	10.27193077	10.61982399	10.50780259	10.33636979	10.93008524	10.44363331	10.33320391	9.984051865	10.22163439	10.45520404	10.23717106	10.18563427	10.48857376	10.48921319	10.67392214	10.47206621	10.27154192	10.49270852	9.880065327	10.44111258	10.6754266	10.46832166	10.24451	11.00794303	10.7988617	10.46632935	10.89102729	10.08354811	9.970080462	10.08349348	7.492670167	10.37874666	9.918140578	10.04620306	9.514007961	8.636637593	9.033784161	10.33966422	10.30341413	10.35063488	10.58676965	10.7817335	10.46699143
MYLIP	7.1948158	8.884425439	7.540816526	8.080903519	7.7357857	8.433663197	8.21125864	8.530826767	7.40415787	8.1520467	7.29554472	8.185230349	7.802165814	8.166689769	8.604728995	8.169232827	7.560790374	8.666035327	8.16127749	8.360585799	8.774808892	8.473958439	8.532036373	7.985609102	6.945080518	7.853328453	8.171590427	7.990572565	8.056882996	7.691920787	7.618814705	8.330372859	6.247171098	8.716692445	8.822363795	8.459352675	8.843577329	8.895988169	6.611585335	7.4556422	6.422274964	5.936197875	6.169968749	6.055438267	5.211473542	5.674008706	5.312517474	5.515880963	5.705724339
NCAM1	1.518174514	1.560695102	1.819862822	0.158467779	-1.556535932	2.717562123	-1.200252348	1.40336342	3.974170029	3.907497865	3.241863599	3.010859442	4.233443955	2.874577329	2.8605679	2.146865014	0.668178567	3.414074556	2.737699319	1.34410521	3.142540676	1.849635652	2.290450387	1.889082179	2.259098852	1.927103066	2.260908252	1.123112114	2.634570833	2.461820271	2.479977381	2.006442411	6.984136693	4.196719285	2.197176816	2.707052967	1.38414571	2.852880447	2.550473821	1.296892274	1.829211964	0.517945244	3.025410468	2.737033239	2.792520992	3.492943147	2.051683977	-0.395810619	2.294791238
NCRNA00152	2.935901101	3.63108443	4.508447954	3.045993049	4.11588941	4.108021599	4.291600749	1.40336342	3.691770298	4.524169226	4.873368686	3.928397282	5.774685078	5.392425634	4.4455304	4.579824421	5.085263895	5.243189997	4.283667688	4.354674452	4.2800442	4.613706476	3.290450387	3.836614759	6.321194974	3.801572184	4.754447725	5.466101825	6.639865133	5.673870748	3.996227132	4.945041866	6.984136693	5.296254958	6.284639658	5.604605698	4.554070711	3.623398601	4.872401916	3.25625029	3.759309951	4.936197875	5.127772186	4.598649755	4.418706156	3.949321441	3.40837749	4.152626006	4.120761838
NDP	3.890877176	3.882623197	0.352736811	1.536979402	3.652917433	3.774895298	4.414457496	3.79163401	3.839868937	4.68243131	2.802979358	3.541374159	5.109869269	4.170033212	4.4455304	-0.175063081	3.58378638	4.429341313	3.451395134	2.614194373	4.2800442	3.258441197	4.405927604	5.05900718	3.481491274	3.02663874	4.162727858	4.948538609	5.558335247	2.802857189	0.513144245	4.767254747	6.247171098	5.296254958	3.637749408	4.547272523	1.38414571	3.409273796	2.756924698	3.959857287	6.947311243	8.395629493	4.386408128	5.650944262	7.332354117	3.848038106	-3.305868028	6.250928079	5.705724339
NFE2L3	8.515985934	8.391051849	5.262453451	8.823092833	7.394748783	8.31948345	9.039346182	8.88623068	7.960075199	7.964466677	7.306893412	8.530932412	8.724818466	9.207936005	8.723515148	8.375683705	8.690041853	9.189842422	8.150480845	7.978595981	9.359771393	8.006372587	6.097805309	7.819819516	7.995062227	8.582591197	8.597003679	9.337431235	7.135822627	8.708481707	7.850563422	9.007694207	6.247171098	8.30345046	9.612616797	8.459352675	4.471608551	8.587191588	7.852849118	8.13679589	7.841949737	8.395629493	4.386408128	7.864304129	7.82929187	7.052520329	7.980112078	8.100044408	8.360880429
NFKB1	10.98258311	12.01293634	9.848239173	11.05888179	10.51860891	10.90965497	11.60488692	11.6395887	11.49301986	11.92702682	10.11303666	11.81714053	11.3930141	11.73227564	11.99755901	11.66925038	11.17191398	11.97119195	11.71875279	10.6809399	11.82272436	10.70213826	11.41370962	11.41795485	10.2000921	11.41024704	11.53886854	11.19811928	11.30886697	11.4096033	11.13211365	12.14044082	12.92430344	11.88901097	11.67609086	12.10317433	9.917475442	11.69560052	10.40893308	11.072594	11.0712917	11.12602243	8.987342427	11.90138834	11.81766055	10.62581645	10.54909773	11.52759115	11.28682833
NFKB2	9.778725469	10.86127646	9.26931883	9.930947317	9.442759455	9.820140816	10.51442248	10.55325994	10.24760303	10.64115349	9.449718056	10.63940624	10.28726855	10.69765502	10.78062295	10.41645927	10.05325657	10.69217797	10.37722092	9.909711345	10.5536279	9.722337064	10.36904599	10.34088203	9.36024775	10.16709931	10.44421715	9.965092631	10.32559585	10.32765662	10.00408626	10.77646386	11.50769865	10.64439293	10.91485324	10.59658146	8.942566423	10.70389454	9.600741089	9.916908401	10.14979909	9.84308847	8.326682493	10.57869346	10.68760229	9.552004581	9.573906649	10.44543921	10.15672405
NFKBIA	13.56127833	15.12257967	12.59365088	13.89725672	13.14623198	13.8762912	14.67109946	14.49169375	14.37079859	14.57498398	12.95015601	14.73390408	14.69279911	14.9825968	14.97359375	14.81002281	13.96356922	14.88227612	14.8200746	14.1543106	14.65191983	13.94854124	14.51062715	14.39017295	13.48352489	14.28534871	14.58424454	14.17152887	14.46655329	14.42979099	13.98568509	15.04774031	15.55929773	14.83920942	15.09834002	14.97782867	11.72288209	14.87126475	13.19841648	13.65789173	13.72489982	13.53238763	10.26793078	13.41799304	13.44587236	12.70301979	12.42547752	13.39300965	13.06845497
NFKBIB	5.994149866	7.244391556	5.833230046	7.086838102	6.380102007	6.814170446	6.892504793	7.328525118	7.266951778	6.862727995	7.113642627	7.58912729	7.459676397	7.677240556	7.266560259	7.242789434	7.201685285	7.472354202	7.587698579	6.734400635	7.375201433	6.728056588	6.771577076	6.933476298	6.610119859	7.507765429	7.633200564	7.575777312	7.504210033	7.458811521	7.626412853	8.008944918	6.247171098	7.149585309	7.707234508	7.479074816	5.291036305	7.510251443	6.396928563	5.658348733	7.392073173	6.936197875	6.117856717	6.889256239	6.47353018	6.554518426	6.354127865	6.949372828	7.010285302
NFKBIZ	9.386789787	11.58334033	10.36913546	10.60327562	9.552641771	10.56356067	11.67492104	11.57748134	10.79888132	11.12235661	11.17656957	11.18689404	11.34025101	11.64726679	11.3354906	11.50924723	10.55788993	11.7305246	11.3442896	11.19924851	10.97289742	10.9132167	11.03528422	10.84452452	10.17641567	10.6584221	11.22410856	10.76877055	11.25295634	11.26379802	10.51557572	11.67984965	11.938333	11.54999216	11.67609086	11.86846934	8.497887876	11.19717636	9.944771608	9.703923938	10.61596725	10.49078673	5.824660341	9.313540629	9.116799392	8.457921982	7.937901004	9.065668828	8.734716543
NFXL1	5.478608766	8.716525273	7.159333817	8.368895609	9.215778641	8.78248691	6.892504793	6.621962268	8.633333472	8.243781253	7.284106048	6.030759	7.364571457	6.898961488	7.225140332	7.737826255	6.261314999	6.663616726	6.712228632	7.246746332	6.246877336	9.130246451	7.738910887	6.802826445	6.512639972	6.45662658	8.566610033	6.907554511	5.947987428	7.319801266	7.166152133	7.672567764	8.910136111	6.551252045	7.574697237	6.727271247	8.158932769	7.745557183	6.571133291	5.704396101	7.957937848	4.936197875	10.45938449	8.05279031	7.123827419	8.945495677	9.951667141	7.696946522	7.977466677
NIPAL4	5.251366945	5.26113482	0.788835926	-2.163460316	-1.556535932	0.678033758	6.094368401	5.677844352	5.91694516	4.524169226	3.577912802	7.433391478	2.922242266	7.108632668	6.371529819	6.483148402	5.863382977	7.046837778	6.769800162	6.117729275	5.820612582	1.383972079	6.097805309	5.97654502	5.959538571	2.392766638	6.940758701	6.513407539	8.056882996	5.938633968	5.070520914	6.991335518	6.247171098	8.10909542	7.534480137	2.707052967	0.38414571	1.087345701	5.078852793	5.021785036	5.761865656	5.936197875	-1.062052373	3.855214665	4.497777727	-1.933321608	1.337988162	5.729344512	2.294791238
NLRP3	7.738354286	6.006951332	2.708217466	5.131160433	2.143903786	4.222354275	7.311500306	5.677844352	7.392210016	5.183829094	5.099028821	6.440847283	5.516082918	7.051770331	7.239079523	6.858359921	6.282888411	7.316866584	8.633971168	5.018193601	7.464468771	2.922391994	6.229049842	8.392340038	7.160636214	6.526307489	5.089796336	7.411774662	8.455500612	7.397280019	7.68579904	7.05083653	8.910136111	7.149585309	7.670592665	6.334057239	2.38414571	5.863449689	5.153814851	7.961438323	7.908047941	8.936197875	3.860779766	7.129350662	8.49657498	5.76016535	3.705359228	7.573431986	5.954300692
NLRX1	2.19355231	3.326229848	3.842702798	4.103326224	3.869728822	3.697933316	2.887210494	3.338268392	2.569779774	2.116084487	3.419650718	2.162862536	2.922242266	2.874577329	3.123602306	-0.175063081	3.437565639	1.029410706	2.181305971	2.614194373	1.820612582	4.046937092	3.027415981	1.403655352	3.481491274	3.944176579	2.767868241	2.650359117	3.904659996	3.98119443	3.282531317	3.694498405	8.121640216	1.389364363	3.637749408	1.840319498	1.969108211	3.157735029	3.242351525	2.650529229	4.508501847	0.517945244	4.770837641	2.5889346	-0.146078463	3.352080611	3.40837749	2.774114383	3.78955593
NMI	10.90699504	11.66738889	10.34267387	11.27077695	10.32189822	10.72500615	11.81114964	11.52238081	11.62522172	11.58510007	11.17114626	11.79331169	11.41691269	11.94725808	11.64977548	11.84487508	11.19272028	11.74965496	12.15327209	11.69809524	11.99678573	10.6566574	11.3556421	11.76362448	10.86217565	11.49596399	11.32117754	11.43979295	11.40683688	11.79854997	11.66398775	12.00158142	12.14602437	11.38908256	11.8551332	11.78481626	7.843577329	11.64595774	10.6309839	11.07734091	9.336792348	9.106122876	9.148618971	10.52174787	10.32796543	10.4576534	10.76165036	10.58789557	10.33968207
NOD2	8.389275209	7.565196494	3.842702798	6.454925186	4.171384522	5.159160448	7.635798007	7.031862569	7.788378622	7.361088605	5.382588624	7.812477995	7.219922815	7.870472931	7.345994727	7.586488152	7.382424085	8.162124628	8.664647567	5.65324715	8.1060148	5.019560653	6.512842808	7.985609102	7.456952597	8.146732585	6.804143627	8.353627095	8.940498449	7.987471576	8.559027983	8.230980104	8.121640216	7.489501034	7.828613747	7.335939424	4.471608551	7.073756636	7.263662032	8.645620428	6.785921681	8.25812597	4.094452113	8.435441469	8.681528883	6.038221946	6.86530877	8.744252237	7.125378467
NRG4	1.518174514	3.326229848	0.352736811	-2.163460316	1.25081899	-0.169963148	1.969672654	1.40336342	2.182756651	3.273625764	1.559053775	-0.159065559	3.296637781	3.322036306	2.8605679	3.731827515	3.274836139	3.640845418	-1.90615687	0.42656737	2.405575082	0.692094375	3.512842808	2.988617852	2.633494367	2.392766638	3.142263756	2.650359117	3.904659996	3.078491631	2.479977381	3.694498405	6.247171098	3.590998224	3.91338385	4.439357184	1.38414571	1.087345701	1.171962198	1.586398891	2.728283055	4.936197875	-1.062052373	5.316119173	4.838814645	1.973568988	0.601022568	3.940472769	2.294791238
NRIP3	5.467500376	5.169504344	2.046633684	4.656718646	3.572747085	4.908988193	5.51399317	5.077451811	4.822166936	4.346382106	6.108787787	5.513359783	5.286295837	5.985001319	5.824042024	5.251201674	5.863382977	5.853839142	6.053845062	6.281781931	6.178164586	5.225274333	5.290450387	5.385508005	6.321194974	5.843124673	6.029789026	6.146784943	7.042963019	6.549283112	5.619766665	6.304122959	6.984136693	5.753936795	5.618640585	5.389481277	5.33834202	5.904968958	5.078852793	5.527846709	6.089400416	7.25812597	4.552657471	5.937901948	6.453834379	6.36588641	3.612995209	6.579177493	6.36674108
NT5DC2	4.744406956	4.596319011	5.771085524	5.055708204	6.050794381	5.621850923	4.73048499	3.915813421	4.504684746	5.555196121	6.369117984	5.455644285	4.675149404	5.481234901	5.062201761	5.552857374	5.973618539	5.607678554	5.27375222	5.34939951	4.727503177	6.306804219	5.349344076	4.035923567	7.379192698	5.689603752	3.990260662	5.466101825	5.645140075	4.704676795	6.039554564	4.328370506	6.984136693	4.73986161	4.816086649	5.835005698	3.969108211	5.105267609	5.76889734	5.182249708	6.66004832	6.936197875	7.516634802	5.632146667	4.151602086	6.933957132	7.154587868	5.121465074	6.412788448
NUPR1	9.772533333	8.431059821	4.213641202	8.259655594	4.171384522	7.124657601	10.18183124	8.897571937	10.05074813	8.880190519	7.647632821	10.11589491	10.30017577	9.302366326	10.00011925	10.09523225	9.921918633	9.663213231	10.77002061	8.437173176	10.24477887	6.17404901	9.084866253	9.957476608	9.70969917	10.44261519	9.000955263	10.70109623	10.90713201	10.86412178	10.65861328	10.19681584	6.247171098	9.867527256	9.641304305	8.876331455	5.242126705	8.27519261	8.379464657	9.815654696	9.124825792	8.636637593	-1.062052373	8.74634982	9.793990381	9.166683617	7.482850305	10.05643062	8.95040327
OAS1	11.89714868	11.35413584	10.84311581	11.71774926	10.80896634	11.24207737	11.88139752	11.68010365	11.78852106	11.91012538	11.87700186	12.1512632	11.66158535	11.54023625	12.10231276	12.04380283	12.13888365	12.01169131	12.36887637	11.50108054	12.34906669	10.93682412	11.28480382	12.11015137	11.89000636	12.49428957	11.97506337	12.52527775	12.49264327	12.84285844	12.86154548	12.46462115	11.40367558	12.28038855	11.95182576	11.83492251	8.938734562	11.44335742	11.32703339	11.87169602	10.07778065	10.06548089	8.583606059	11.45537816	11.35758167	10.88984657	11.20890766	11.67437743	11.38442228
OLR1	3.226872383	4.096748002	3.425145307	2.880933803	2.350354663	4.519336012	7.126177139	5.71250536	4.590841389	3.625098134	5.294119836	4.795130751	5.774685078	3.938707666	4.4455304	2.632291841	5.834455792	6.901144856	7.162621407	5.07042356	5.627967504	3.759838981	4.027415981	5.589521897	5.857358176	5.56269164	5.131921811	7.145479927	6.873537479	6.960071138	5.352920645	5.176367412	8.121640216	7.252311611	6.628226634	4.439357184	5.242126705	3.623398601	3.097961616	3.171361392	7.493971533	6.521160376	5.413681058	3.719331237	5.211473542	6.015045624	0.781594813	4.782107173	5.629775486
OR52K3P	2.485508325	3.63108443	3.342089567	5.428996721	4.374201405	3.983842188	2.50018737	4.646817457	4.097026777	2.807962192	5.19986951	3.928397282	4.396173455	4.841410465	3.538639805	4.348498875	4.626599464	5.019357041	5.105070385	3.279010182	5.068540095	4.210823177	3.512842808	4.754152599	4.012005991	4.073944454	3.990260662	5.766968304	3.190964181	5.062724315	3.795179613	5.375676221	8.910136111	5.371217016	4.675224113	4.547272523	1.38414571	4.59830762	3.894428222	3.484519277	3.277970081	0.517945244	3.728024558	4.147665559	4.24623896	2.821565894	3.951519815	3.940472769	4.450069464
ORMDL3	8.069323188	8.927017316	9.305392421	7.482198116	8.034051117	7.803877691	7.196352434	8.305295079	7.593452603	8.330029901	7.189177174	8.167363928	7.583096532	7.750536065	8.620788846	8.383357633	8.205220437	8.606839534	7.22570009	7.152974773	7.820612582	7.723822082	8.009268634	6.982594065	7.692800196	8.333257444	8.29259132	7.411774662	7.549923007	7.953673367	7.678508083	7.839332425	6.984136693	8.20442738	8.086789421	8.082652995	7.85175126	8.567933971	8.619871946	8.383175961	7.611988864	7.25812597	7.575780029	8.128512616	8.028847219	7.708730085	7.463143293	7.376338972	7.639490641
OSM	7.821410026	8.779863622	7.045813738	7.756892539	7.867630356	8.810176429	9.591724473	8.674002286	10.04884672	10.85157542	5.972904359	9.468468325	9.946663738	9.175033894	9.969092357	7.989843846	8.554706545	9.766000549	10.05998804	8.290753515	9.829041204	8.48601026	9.402455412	10.3595958	8.542444485	9.70627522	8.854545086	10.51757481	9.387099062	9.374310466	8.826439576	9.578826845	8.121640216	9.841399636	9.650741428	10.17465852	4.907707666	8.890831076	9.336869124	7.846356094	7.378814538	5.936197875	5.652193145	8.038585198	7.533401636	7.130073473	8.436020245	7.952032175	6.885208169
OTOF	5.54352071	7.026669566	5.350082358	6.659906924	8.007613558	7.803877691	4.989572211	6.527788873	3.691770298	6.254848557	5.972904359	6.030759	6.502745119	6.357660216	6.805426346	5.802216843	5.225555236	6.24750299	4.56957656	5.752497396	5.865006701	7.551031747	6.792950727	4.035923567	4.349701401	6.279619481	7.85690179	4.686700964	4.886957995	6.699587918	3.282531317	7.425232045	6.247171098	6.144251865	6.841033006	4.991261396	1.38414571	6.060038355	6.029943193	5.245908346	1.829211964	0.517945244	5.32452868	5.705910721	5.010426023	5.415406546	4.654133904	2.491714652	7.475604556
OTUD5	7.676991414	8.318251791	7.800063182	8.280519226	8.138692359	8.000963377	8.068874331	7.975004542	7.910677105	8.039526259	7.665375643	8.025809784	7.886743585	7.837210476	8.131096842	8.238564848	7.986002264	7.728308259	7.990175533	7.717098265	8.068540095	7.896289278	8.260076738	7.89871088	7.71731557	7.825956343	8.072325199	7.990572565	8.088204607	8.246673194	8.127184781	8.289788043	9.4170961	8.234854414	7.877661928	8.073657206	7.583818055	8.389299096	7.608257317	8.056225681	7.577586159	7.936197875	7.863749294	8.228886335	8.10026628	8.04252636	8.374051851	7.894208228	8.234103312
OVOS	1.959879964	3.326229848	0.352736811	1.536979402	0.028426568	1.208548475	1.969672654	2.930610423	3.340297928	2.116084487	3.419650718	2.648289363	2.415282278	1.737073805	2.538639805	-0.175063081	0.668178567	1.7663763	2.181305971	1.163532964	2.405575082	0.451086275	1.705487886	0.666689757	1.752138864	2.392766638	-0.402056761	1.123112114	2.634570833	1.362284597	2.182995644	2.006442411	6.247171098	3.590998224	3.29671249	1.840319498	1.38414571	0.350380107	2.550473821	0.448895368	1.829211964	0.517945244	-1.062052373	1.466944076	2.51688655	2.314605906	0.601022568	0.982701004	0.42032212
P2RY13	3.955911061	2.046121929	0.172164566	2.880933803	-1.556535932	2.366089752	-1.200252348	3.148790593	3.126173122	2.663572282	3.850285073	4.233251864	2.415282278	3.322036306	3.998071423	4.869331039	5.035295436	4.009232824	4.693755972	4.267869624	5.575500084	0.692094375	3.512842808	5.231474376	3.285571064	4.969413871	2.536542695	5.594069986	3.190964181	5.831054081	6.916349984	5.026341968	6.984136693	2.526867887	2.849253513	3.038258876	1.38414571	3.623398601	3.604921605	3.741677117	5.741292116	0.517945244	-1.062052373	1.466944076	-0.146078463	1.526110011	0.781594813	2.140242281	2.294791238
PAPD5	2.571026396	3.326229848	4.117023012	4.550785201	3.652917433	3.917499693	3.657728647	5.077451811	4.672141492	3.273625764	3.039046716	4.364496397	3.839780106	2.222500632	4.345994727	4.217254342	3.58378638	4.754303468	4.116210943	3.856555211	4.5210523	3.759838981	3.705487886	4.211010274	3.176636692	4.500569928	4.754447725	4.436528709	4.569475805	4.997873171	4.471565142	4.669407424	6.984136693	3.82232377	3.637749408	4.322712265	3.706073805	3.809811725	3.708015098	4.009610322	3.387942923	0.517945244	4.198475177	2.994191078	3.554361255	3.949321441	4.507913163	3.940472769	4.327212716
PCDHGC5	-2.962952176	2.046121929	0.352736811	-2.163460316	1.25081899	0.967540376	-1.200252348	1.222791174	-1.517683067	2.663572282	1.559053775	2.162862536	-0.247682735	1.000108211	0.538639805	1.40989942	0.909186667	1.029410706	-1.90615687	-2.743357631	1.820612582	0.451086275	0.705487886	1.403655352	-0.173860555	2.392766638	-0.402056761	1.559211229	2.634570833	0.139892176	1.446030049	2.006442411	8.910136111	0.652398769	0.974784395	1.840319498	1.38414571	-1.234582394	0.434996603	-0.288070226	0.079190217	0.517945244	-1.062052373	-0.298590671	0.590887131	-1.933321608	0.601022568	1.5301888	0.42032212
PDCD1	2.998979783	6.249994262	4.430180897	5.131160433	4.465831881	5.420998093	6.421799472	4.327127834	7.085943278	6.570462878	4.677448476	6.107720982	6.671180502	3.938707666	7.515919728	5.379525771	6.051097292	6.440686287	7.246127972	5.216644301	5.865006701	5.405282586	5.792950727	6.499579772	5.78498212	7.068115376	6.81711176	7.512395477	7.941570686	5.631745272	6.106280677	5.976068762	6.247171098	7.947019518	8.398250516	7.125721717	2.38414571	5.241151037	6.33384988	3.854887727	6.592738385	7.936197875	3.581803817	5.793109163	5.815853496	3.949321441	2.051683977	5.353723649	6.863265616
PEX16	5.22522453	6.569683885	6.109195022	5.819533258	5.288954119	6.126494259	6.479227752	6.341040141	6.371060182	6.037696588	6.532713383	6.499145924	5.443479169	6.209561577	5.786567318	6.511437446	6.025730572	5.898404694	6.22826945	5.904100795	6.212930004	6.113188174	5.834770903	6.115150258	6.215017784	6.432631099	6.293751509	6.187934115	6.552732541	6.679050987	6.382387554	6.336363296	6.984136693	5.912926319	6.589494239	6.393101593	4.632073223	6.579198797	5.76889734	5.457884151	6.039718776	0.517945244	5.949174882	5.843005608	5.686811551	5.674008706	5.312517474	5.944039384	5.754222857
PGAP1	7.204884082	8.589706188	8.119752804	7.80951947	7.51760553	7.643818043	8.001871476	8.180860494	8.35422217	8.591817918	7.620602615	7.99575255	7.816610942	8.698234063	8.713565487	8.296612134	7.855305659	8.358334911	7.710391973	7.796770407	8.020284926	7.618276309	8.213282526	7.39913987	6.796532983	8.039604631	7.518792293	8.201184414	8.502757899	7.828725274	7.379018082	8.689826965	9.791491615	8.786825089	8.727443796	8.768968495	6.843577329	8.515287033	7.93484249	7.508510224	7.194352126	8.106122876	5.615079972	8.056319841	7.570455231	7.386350513	7.489359938	7.688466292	7.489995648
PHLDA1	6.054784188	10.08817211	9.155348206	8.499208059	9.466525317	10.07154339	9.095516587	9.673727461	9.169692616	9.802046192	8.913361163	8.473929638	9.574091247	8.510542733	9.544264354	8.679805303	8.266061826	9.586980774	8.842874512	8.312602603	8.995538264	10.58656238	9.0229005	8.931914094	7.335518594	8.855022089	9.345576796	9.160093733	8.974420836	8.294710285	6.965104615	9.296973306	8.910136111	9.703154388	9.233742946	9.689126514	7.678766459	9.163092239	8.17870903	6.165886262	6.396191631	0.517945244	9.792556322	5.758859601	5.468631381	7.293090585	6.684235936	5.477018141	6.938647428
PI4K2B	9.878546653	10.54539837	9.371018824	10.41514824	8.413569958	9.933586945	10.34905102	10.42066312	10.12842557	10.60206857	10.02472758	10.34575343	9.202841215	10.03994117	10.39350819	10.38048469	10.20080014	10.39451802	10.53704571	10.00672123	10.49833222	9.798405646	10.26773031	10.09783909	9.685052916	10.24149749	10.40180528	10.49213204	10.29236213	10.40784926	10.42807292	10.65549895	10.89102729	10.35226037	10.27475554	10.39106628	6.923304521	10.28554516	9.503774881	10.07642925	8.516469414	7.25812597	7.696170842	10.23687913	10.06134265	9.852539498	10.17605751	10.34380124	10.13514002
PIM1	7.85163029	8.023401852	9.664952439	7.322368992	8.456088606	8.598882812	7.709640736	7.526571922	7.723108265	8.256422692	8.909644072	8.074554118	8.3410319	8.456804862	9.149664602	8.799351509	8.458453006	8.864408383	8.061069388	8.447084387	8.351994042	9.299140105	8.236869346	7.00653976	9.122137907	8.183143225	8.806584048	8.458239707	8.63589623	7.639738063	8.434714736	7.998908738	6.984136693	9.374637077	9.438308768	8.388574777	8.980335466	8.721067513	8.706459631	7.886855456	8.339575202	8.395629493	7.985071539	8.802071668	8.534574083	9.184970625	6.614484828	8.378317525	8.554748441
PLA2G4C	8.834033773	9.929638016	7.923039005	9.652323228	8.117656336	9.601196147	11.0749992	10.81686691	10.2326052	9.726825429	9.691857874	10.75905229	11.129347	11.19937157	11.03948168	10.45702333	9.372082141	10.06375116	10.663936	10.94062386	10.60033194	8.918321286	10.48027495	9.388928066	8.591011036	9.499487501	9.719908378	10.3622192	10.44835202	10.0482848	10.39731476	10.5199507	9.4170961	11.59759872	10.25941574	10.6199423	7.125612696	11.03950451	8.613246469	9.278618103	7.059589483	4.936197875	6.315881132	8.200457927	7.552047389	7.723103255	8.716846545	8.351711054	8.141421309
PLAT	2.651757668	4.730620103	5.706143138	2.880933803	3.801016072	2.999961853	4.157299657	3.505725138	3.340297928	3.273625764	3.419650718	3.541374159	3.593619519	3.938707666	4.123602306	3.912399761	3.091389998	3.144887924	4.283667688	4.267869624	3.990537583	4.553897081	3.875412887	3.605289213	2.027773306	-0.143286262	2.536542695	2.650359117	3.190964181	3.840331894	3.683069247	3.228834832	8.910136111	4.021632578	4.675224113	4.322712265	4.776463133	4.59830762	3.373596059	2.984948268	4.241810418	6.521160376	4.094452113	7.169014879	8.422511068	4.441717823	2.051683977	5.477018141	5.139140368
PLAU	9.245993395	9.129031284	6.639226626	7.792189591	7.032178703	7.785396157	10.08803699	8.746875751	10.11576631	10.37455992	6.764396895	9.563741972	9.753725459	9.233727888	10.09706052	9.175876101	9.328660734	10.49769533	10.56170337	8.401937704	9.812134428	7.696422896	9.26773031	10.66622005	9.368010454	10.27562047	8.969356896	10.62541744	10.81652692	10.34568543	9.227077458	10.55633401	10.89102729	10.34297882	9.674067644	9.683224404	6.723995713	9.384720561	8.794014017	9.319876492	11.79081809	11.50605348	8.326682493	8.537459684	9.29340616	7.524059271	8.521077623	8.646943142	7.504244604
PLK2	5.115643428	8.010256476	7.153256103	6.28362291	6.51492643	7.794666519	6.805372202	7.611669513	6.395206269	7.384311562	7.047528193	6.980485793	6.850349348	6.992574538	7.757808325	7.807930494	6.463775518	7.788744113	6.099467679	7.929951444	6.842980395	7.750710596	8.123340401	6.070411943	5.429023854	6.570959256	6.842703474	5.654034775	6.909051765	6.872342289	6.190703739	7.697604315	6.247171098	8.07586489	8.000846692	7.693904263	7.622550449	8.554951251	5.670213065	4.895151598	2.886545139	0.517945244	2.779249881	3.719331237	3.023846538	1.973568988	3.169865403	3.212998624	3.479215809
PPP6C	7.650223376	8.062134247	8.177789115	8.255446415	8.494673008	8.127411712	7.92128117	8.16217449	8.076641537	7.748800119	8.043293687	8.237539222	7.900370086	7.732558324	7.998071423	8.288461293	8.135784117	7.858076134	7.836994524	7.561564038	7.980483918	7.995172569	7.924656406	7.778694783	7.90402331	8.232622001	8.039504181	8.165576206	7.992122838	8.321458584	8.269852183	8.338354594	6.247171098	8.018720983	7.828613747	7.891128457	7.084585428	8.062333813	7.918812381	7.974024619	8.755788448	8.521160376	8.733987236	8.334404526	8.210006643	8.716832606	8.595376005	8.263114893	8.581873941
PRRG4	8.619973837	11.0007337	7.682599088	9.075541441	8.318445415	9.212444728	10.47790761	10.32869968	9.144985308	10.44803494	8.385936723	10.56288805	9.943376479	10.66247989	10.7505281	10.70681563	9.584600925	11.10251089	10.3133142	10.0050449	10.75282733	9.192859664	9.665489818	9.556447203	8.710615264	9.721209441	10.0182544	9.695868061	9.913976578	9.61495003	9.423037329	10.88942504	10.33463394	10.44627298	10.94776418	10.81203209	7.793536646	10.4506044	8.890323824	8.840353788	6.214083203	6.521160376	5.856810864	7.115883166	6.145475983	6.290680066	6.626346724	6.846410776	7.000266546
PSTPIP1	4.319364063	4.853476851	7.50785266	5.202861898	6.020892896	6.035585763	3.844141772	4.783506129	5.621868285	5.286009488	5.884773449	4.88532856	5.888453953	5.196505424	5.293527307	5.89102611	6.624488717	5.243189997	4.693755972	5.752497396	5.068540095	5.405282586	5.164919505	5.589521897	4.245678337	5.98186887	5.96134797	5.32566812	6.139565029	6.355829575	6.127854089	4.945041866	8.910136111	6.009950773	4.675224113	4.991261396	4.554070711	5.105267609	7.4830293	4.430748021	6.974007981	7.25812597	6.768726895	5.167383794	5.302382038	5.674008706	6.187987421	5.171004535	5.46471624
PTGER2	8.016949314	9.228870971	6.886410084	7.77464901	6.380102007	7.689261014	10.17097978	8.847769354	9.857899445	9.793397564	8.566745011	9.412687084	10.20730192	9.447191437	9.791305237	9.098732518	9.146488569	10.20793724	10.28397645	8.528688893	9.745425085	7.431485541	8.512842808	10.19221057	8.291297675	9.629193276	8.860821094	10.07611024	9.592185044	9.714170326	9.654322479	9.79434497	8.910136111	10.07516438	10.02190831	10.1996815	4.632073223	8.631150877	8.484845153	7.750848763	9.626260006	9.691085377	5.824660341	7.724886481	8.244807004	6.909028736	7.129802233	8.43010218	7.696446526
PTK2B	9.039276831	10.41929781	9.008214921	10.26829843	9.14477053	10.28227809	9.010418996	10.67028772	9.896473612	9.995432098	9.567629829	10.48027515	9.644607088	9.161660031	11.20397572	11.16867784	9.467018525	11.43868377	10.43174373	10.65872177	10.25732412	10.15357382	9.990890105	10.47779681	9.600597085	9.137020545	11.03031114	8.73305128	10.29907041	11.14341009	10.66876746	11.38268841	10.08847335	10.9496972	11.2520718	11.23452997	7.4502349	11.08650012	9.554802342	9.133293351	7.345124856	6.936197875	7.058617514	8.877831842	8.31744591	8.800541112	8.345632193	8.784595866	8.491784483
PTMA	10.25151874	10.63162105	10.9301101	10.60161854	10.42895027	10.61548932	10.50062081	10.65366184	10.54199938	10.91673554	10.7985895	10.53005885	10.22906347	10.35104739	10.65887768	10.69453076	10.78369519	10.6422792	10.51827189	10.23123621	10.68169949	10.57626489	10.44695487	10.56503921	10.69511629	10.58955952	10.65570938	10.54653704	10.30574763	10.59213342	10.62392412	10.53912301	10.54485165	10.65568242	10.41149594	10.69518788	9.767850002	10.51235174	10.65779151	10.12096706	10.76226458	9.459759831	10.80561248	10.69703517	10.4056298	10.58410173	10.7629942	10.61051546	10.55346433
PTPN1	9.787126687	11.10179172	10.06849697	9.834072031	9.946792924	10.50617024	10.72196037	10.77238334	10.49668617	10.63874146	9.833952961	10.77241067	10.41854127	10.72291574	11.10944424	10.53143294	10.42230688	10.98473772	10.52664599	10.18608573	10.88130851	10.59121887	10.42316431	10.4453145	9.6650282	10.42599975	10.72098687	10.63288712	10.9567641	10.54609718	10.18990273	11.08829567	10.54485165	11.12508961	11.06003553	10.92637765	8.903781963	10.80878672	9.852145879	9.9822251	10.43564219	11.14565124	9.058185504	9.966555511	10.16339789	9.860688037	8.928051181	9.903626381	10.00465832
PTX3	9.270967033	9.943535246	2.708217466	8.502763687	7.400566109	7.840145305	9.268371695	8.638392116	9.238039086	9.220582441	4.677448476	9.209440902	9.008919112	9.41373614	9.077798616	9.484932812	8.669714711	10.54401519	9.469425642	6.972604359	9.724494427	8.453645607	8.919807007	10.07537332	8.700813477	8.89508407	9.192267843	8.736522428	9.079463917	8.911381645	9.288230712	10.27166675	10.08847335	9.158871654	8.83897054	9.686178478	3.554070711	8.649588125	8.990863873	9.477354015	11.93988925	12.42001365	2.482268143	10.1253656	10.73324951	9.743957583	8.359912	11.20382332	10.15107528
PYCARD	8.256821375	8.571922357	7.503081444	9.815607555	9.141300426	9.394186342	8.194210347	9.149186014	8.091495671	8.205178414	8.585504415	8.645065462	8.428274298	8.489287173	8.030492901	8.186880693	7.90484512	8.189282043	8.203673784	8.768889011	8.420525424	8.894406602	8.440197506	8.155868719	7.797682999	8.47509924	9.056691602	8.602179056	8.316945835	8.857568599	8.688069928	8.658291391	6.247171098	7.587072521	8.3527179	8.267570711	5.938734562	8.885655483	7.475742946	8.035359894	8.615878962	8.521160376	9.606537189	7.860271435	7.684700805	8.299099319	9.688662199	7.959099893	8.388028717
RAB7L1	7.908183008	8.658727185	8.752862817	8.759124086	8.813061414	8.604164996	7.846871564	8.601880685	7.833256114	8.734187579	8.036492519	7.84655899	7.459676397	7.768292536	8.610102167	8.549450772	7.869634219	7.846749717	7.362969809	7.886909494	8.328407222	8.433042686	7.771577076	7.819819516	7.160636214	8.42732846	8.467280032	7.850231739	7.739400806	8.367106981	7.564476795	8.256477587	6.984136693	8.041850858	7.384175331	8.344379003	6.741697714	8.685770461	8.090825435	8.091308141	7.186763969	6.936197875	7.556333129	8.663148402	7.806177437	8.373879201	8.283314939	7.944929662	8.793912335
RBM43	7.438993948	7.669219558	5.566770165	7.664676168	7.188297905	7.025778145	7.230200204	7.150371629	7.450983726	6.862727995	6.905450865	7.275562668	6.932226355	6.728028666	7.196851288	7.490272836	6.858003126	7.00669063	7.928314179	6.930834637	7.263556077	6.987421808	6.875412887	7.305728931	6.420090729	7.596831781	7.420248503	7.437595397	7.135822627	7.865542457	7.305195037	7.554193832	6.247171098	7.348207038	6.738550049	6.556987678	4.776463133	7.779438076	6.457364416	7.534235037	6.422274964	0.517945244	6.866712722	6.889256239	6.604349391	7.611642825	7.803309675	7.488054536	7.721055993
RBM6	7.627946707	8.42116136	7.965280121	8.433661112	7.798815164	8.086481448	8.348569561	8.288162427	8.218718864	8.1520467	8.185339196	8.399355154	8.237475709	8.055390647	8.239079523	8.304717183	8.15345901	8.215937675	8.265019927	8.164284172	8.288218132	7.989539785	8.327539705	7.93659564	8.506323127	8.218657512	8.161457321	8.080726325	7.432804365	8.758277678	8.061440741	8.346292414	8.910136111	8.312988974	8.206805518	7.951301698	7.741697714	8.541850638	7.641196991	8.213103498	8.153574988	8.636637593	7.948242608	7.702535995	7.874438554	8.025231108	8.120920867	8.067713754	7.914844403
REL	8.255207396	9.908537895	7.699380899	8.950932739	8.914122942	9.289878269	9.171524297	9.486138631	9.264496126	9.937735838	7.878131632	9.32676375	9.064443892	8.990684957	9.915850335	9.381442974	8.875414789	9.672866092	8.952601229	8.73692769	9.271823693	8.924238526	9.040878241	9.356687729	7.409598355	9.004936079	9.578558875	9.004675975	8.777128427	8.933224531	8.279522567	9.741152031	10.08847335	9.546205887	9.176091522	9.780417139	8.797773639	9.627279946	8.459212841	8.65737361	8.44511494	7.936197875	7.651047694	9.464621696	8.811023578	8.104225346	7.961503903	7.833969548	8.828297956
RELA	9.15371668	9.223185466	7.517348013	9.298530634	8.444872262	8.982321694	9.288591999	9.453211969	9.24801742	9.15458145	8.856573443	9.640216062	9.426509533	9.495963238	9.469377142	9.404252857	9.265045963	9.425063841	9.872330991	8.728825485	9.760191796	8.751958782	8.962875729	9.188944332	8.676013639	9.513853515	9.453330858	9.531754052	9.430514978	9.925072155	10.02003782	9.997019157	6.247171098	9.241113404	9.438308768	9.718280223	7.544017047	9.487371219	8.565996093	8.88101964	9.252072261	9.106122876	7.731279982	9.242505945	9.049498804	8.673083605	8.757864092	9.564480982	9.011532769
RELB	8.66442971	9.798144097	7.644110683	9.172488249	8.762006877	8.828345202	9.235417913	9.549819787	9.060689624	9.161319093	8.239644637	9.26510073	8.931396981	9.447191437	9.448532889	9.20647987	8.589749058	9.535001749	9.133447647	8.69595383	9.300392846	8.666288318	9.000108635	8.687206775	8.022864506	9.025135149	9.274488048	8.753753986	9.023854196	9.081428914	8.88778858	9.459484354	9.791491615	9.09395971	9.342563142	9.322237616	8.355689264	9.667038764	7.961169773	8.665156205	9.173627842	9.25812597	7.773997982	9.388259983	8.91191326	8.857026889	9.283080792	9.12971019	9.324203966
RGS1	9.659938531	9.879915604	8.888926878	8.309230523	8.720751468	9.049689417	7.418133155	8.338961828	7.742060196	8.571727845	5.582589289	7.654715632	6.429449609	6.866356822	9.628752225	9.249103208	8.255188897	8.972576688	6.420272617	6.916638261	8.854035583	9.287710495	8.356539577	7.030094488	6.24230361	8.785676179	9.118234518	7.606453711	6.909051765	7.790943867	7.79095997	9.123075171	6.984136693	9.04900355	7.845149115	8.21126327	9.993324448	9.682043528	8.042326917	9.594063307	5.952913949	0.517945244	5.018321043	8.940291703	7.310618188	7.792896551	4.984150819	5.477018141	9.046030963
RGS2	7.97245846	10.01108158	8.029730934	8.155082493	8.649257317	9.236454472	7.802562668	8.995820457	8.517115895	9.078313144	6.963971234	8.803830446	8.983538446	8.612362403	9.793668375	8.946470437	7.979410842	9.492026581	7.965748367	8.257346638	8.918644665	9.425500865	9.3128182	8.308139449	6.928377639	8.293841582	9.120851653	7.750753282	8.431278511	7.85642587	7.588015509	8.87680713	11.17000324	9.148253796	8.995301412	9.378108879	8.785025146	9.388384551	7.704902486	8.223682427	5.821882422	5.936197875	5.688375481	7.149319078	6.656976322	6.148827433	6.265884616	6.250928079	7.068979296
RHOH	5.422191214	4.283161126	8.023080642	4.24593062	3.301445063	3.122818601	4.989572211	3.915813421	5.302495895	6.203547328	7.020210074	5.12633666	5.443479169	5.196505424	5.626102646	5.606296633	6.706598786	4.429341313	4.693755972	5.583071856	4.405575082	4.210823177	5.027415981	4.507992011	6.215017784	5.423528892	5.251385478	5.210574955	5.465971229	5.793334415	5.588988003	4.194069414	6.247171098	5.371217016	4.816086649	4.991261396	1.969108211	4.38012745	7.280486654	5.28683861	5.193405786	4.936197875	4.836800903	4.910862695	3.398242053	4.961496155	2.308841816	4.050445611	3.479215809
RIPK1	8.599767251	9.678597891	8.508150337	9.383916247	8.755212383	9.278359684	9.528518502	9.821960168	10.01807831	10.17927212	9.2496032	9.53267796	9.117910661	9.362051985	9.599335737	9.422989419	9.004380793	9.549046959	9.553786978	9.546949265	9.54171177	9.229163405	9.618377222	9.72468148	8.715491298	9.285073911	9.528187769	9.831891721	9.38078874	9.830472231	9.656179529	9.887046315	9.791491615	9.763534439	9.746273865	9.818609359	7.395372965	10.12790941	8.524226371	8.547980129	8.9340586	8.395629493	7.379508569	9.422850348	8.779723204	8.661935874	9.029801459	9.384565103	8.983836202
RNASE2	8.536063192	6.109131726	4.720601191	7.086838102	6.2050153	5.100565794	5.619926615	4.495809669	5.580349016	4.68243131	9.738701009	6.661113403	6.312013007	7.518433519	6.3966208	6.454293539	6.5902899	5.660385605	6.979539503	6.388499329	7.178164586	4.974648231	5.229049842	5.05900718	9.618929739	7.596831781	2.767868241	8.454028992	7.010632365	7.251897201	9.237037851	5.604701734	8.910136111	6.144251865	6.019178514	7.79588394	3.191500632	5.684280843	5.838718789	8.481216655	4.458962387	0.517945244	6.268864505	7.768574756	5.962445994	7.839817599	7.061546723	7.438344362	5.730177383
RNF122	5.655433326	7.026669566	5.412478895	5.842164233	4.509553258	6.381552869	7.108086682	6.508193393	7.824391601	6.927397423	6.159749202	6.959875514	6.606146617	7.108632668	7.54986706	6.790721204	6.051097292	7.046837778	6.268768812	7.6755491	6.865006701	6.342593838	7.305400728	7.617002633	5.803419369	5.879081551	6.548256115	6.607401916	6.552732541	5.631745272	5.844875515	7.070137086	6.247171098	7.818980327	7.74296872	7.365725154	5.084585428	7.745557183	5.792548608	5.439850228	3.759309951	0.517945244	3.982341746	3.918640045	4.151602086	4.043958316	3.612995209	4.050445611	3.879753739
RNF149	10.2067119	11.39390146	9.47335588	11.08520852	10.18703626	10.57973871	11.56233732	11.24968343	11.07687481	11.035177	10.81954006	11.43479238	11.1579906	11.38201161	11.29686302	11.15865135	10.70796999	11.14705381	11.23483262	11.08170052	11.23424051	10.51484903	11.33210954	10.9942424	10.1296919	11.01822357	10.89083999	11.0862632	11.25812961	11.37251296	10.77684025	11.40471106	11.17000324	11.42251201	11.43933015	11.2957676	7.835356822	11.06719957	9.911405295	10.46151991	9.749846466	10.63663759	8.83023745	10.67194667	10.58042355	10.04646082	10.42979376	10.63499444	10.17130818
RRS1	7.57975729	8.241582022	8.661611164	7.552501674	7.126458651	7.109879545	7.46152575	7.816742458	8.091495671	8.192077801	6.963971234	8.202878215	7.712319197	7.16333856	8.014373236	8.169232827	8.135784117	7.956200859	7.619363939	7.258050563	8.263556077	7.661425545	8.221187724	8.177124279	7.908288487	8.377921554	7.752761348	8.462438168	7.357679626	8.012310554	7.449246762	8.83228456	8.910136111	8.448979219	7.493109703	8.45242911	5.907707666	8.226897053	8.59990353	7.790525377	9.418432897	8.936197875	9.541264878	7.720443999	7.060121925	7.456847348	8.604399928	6.751903103	7.482818046
SAMHD1	11.10389383	10.87221638	10.44261564	11.27650039	10.9500196	11.01106484	10.86886171	10.97511606	10.97442048	11.25740566	11.10686156	10.86814933	10.50581261	10.30920556	10.99499422	11.06154912	10.81272094	10.8265318	11.00242339	10.71824971	11.18036214	10.57814264	10.73477511	11.11342846	10.56878572	11.28182471	11.1193801	11.31126457	11.01088778	11.39629746	11.13744125	11.26618567	10.54485165	10.86144591	10.6630347	10.72709197	7.395372965	10.73156252	10.50779914	11.27305858	11.20548404	11.42805097	11.23972959	11.21365597	11.29669229	11.3777171	11.47061641	11.37080111	11.38634683
SCG3	4.391664538	3.63108443	3.842702798	4.494751166	5.313828787	4.473893042	3.192065075	4.234763816	4.822166936	5.915490656	5.582589289	3.541374159	4.396173455	5.196505424	5.123602306	6.014761478	4.816077262	4.653901571	5.27375222	3.279010182	4.5210523	4.046937092	5.097805309	4.964370306	4.887915643	4.674336996	3.990260662	5.085497822	6.078489452	6.006140787	4.600607087	5.755380647	6.247171098	5.962254031	5.062247236	6.47737051	5.291036305	4.873942063	4.276298857	4.895151598	4.814515453	5.936197875	3.419074317	4.780360671	4.776753676	4.961496155	3.951519815	4.716889514	4.668249634
SCLT1	8.08757673	8.263906569	7.908679247	8.341358671	8.114120317	8.032650472	7.962138981	8.33340498	8.163555344	8.477690907	8.050062943	8.481179377	7.772834282	8.28242445	8.538639805	8.569770757	8.182444315	8.389892042	8.443677221	8.109171878	8.548533036	7.717020915	8.236869346	8.20843173	8.038514233	8.232622001	8.230938436	8.265068961	7.758996286	8.62505062	8.359204419	8.5524794	6.247171098	8.440301328	8.000846692	8.082652995	6.632073223	8.259273055	7.997239028	8.364177234	7.512301415	8.521160376	7.252342049	8.299089473	8.125384565	8.019419639	8.39153398	8.313617882	7.956893137
SCN3A	3.787475678	7.393585116	3.578156926	6.031296538	3.935317164	5.579571119	7.835921265	7.004150888	5.701485453	6.529386935	4.745754489	7.789301672	7.384100622	7.886820925	6.728464364	7.35631838	5.804936705	7.487019589	6.621320136	5.262266918	6.865006701	6.113188174	6.612378481	6.115150258	4.988027128	6.383408584	7.043647875	6.412859803	7.527247569	6.355829575	5.920991366	7.14485644	8.910136111	7.310610251	6.873637672	7.596777708	1.38414571	6.553320165	4.958558559	4.23549173	0.079190217	0.517945244	-0.325086779	-2.620518766	1.728390655	-0.348359107	0.601022568	1.5301888	0.42032212
SCN9A	6.349174452	6.770148467	2.835129579	7.28155453	7.017111255	6.418001841	5.51399317	6.527788873	6.371060182	7.10564274	3.720517198	6.829619128	6.733408802	5.790185142	6.239079523	6.05375561	5.432748623	5.941634746	5.56144868	6.236781946	6.068540095	5.96032145	6.914941251	5.711083877	3.947154846	6.635447982	6.563727524	4.686700964	5.947987428	5.543614362	5.818584217	6.36789887	6.247171098	6.380319223	5.618640585	6.727271247	3.969108211	6.200045833	5.292977598	6.590491646	8.199545928	7.25812597	6.530404664	7.088565047	6.51213302	6.883662015	8.651596819	7.278028437	7.134567638
SEMA3A	5.467500376	7.812414194	4.753114004	6.394960397	4.78331407	6.405954213	7.992040467	8.078282617	6.80874642	7.473636492	5.045835882	7.954676607	7.830912868	7.600021053	7.95649232	7.417393957	7.421851168	8.42077365	7.286135944	6.930834637	7.478824064	6.232445989	6.131752641	7.120646246	5.475754904	6.971497185	7.676538843	6.778800667	6.596956541	7.49450889	6.745456146	7.594740624	6.247171098	8.396111195	8.341106609	8.135480683	3.843577329	8.202129148	6.144654852	5.888518505	1.829211964	5.936197875	2.107872628	6.124315072	5.905583657	6.36588641	3.874041062	7.018663218	4.857727433
SEMA3D	5.410638039	8.010256476	5.963978637	7.524789993	5.432148754	6.748900089	8.823502006	8.559669611	7.05596412	7.10564274	5.884773449	8.262999207	7.106933978	8.541850183	7.688386924	8.36796874	6.386166487	7.266753469	6.490447911	7.052681977	7.562079568	6.306804219	8.412847018	5.651582865	4.988027128	6.077817464	7.662236916	5.921345646	6.873537479	7.105676461	6.211059562	8.048405704	8.910136111	7.832307859	7.314634398	8.971419893	1.38414571	8.210432452	6.701783144	5.62681316	0.079190217	0.517945244	-1.062052373	2.237462229	1.076313958	1.526110011	-3.305868028	3.212998624	0.42032212
SIGLEC9	4.744406956	3.882623197	0.788835926	4.312273115	4.326107117	5.269659989	6.057135495	5.275902511	4.958050364	4.143565223	5.758209488	4.970217458	5.200777766	5.790185142	5.123602306	4.468793109	4.929846137	5.711234746	5.907624321	4.076821331	4.727503177	4.779557216	4.164919505	5.05900718	5.019911189	4.969413871	4.699481266	5.820284118	6.761427112	5.296396662	4.172653699	5.026341968	6.984136693	5.510379764	5.455911085	4.64767442	1.969108211	3.157735029	3.708015098	5.28683861	5.952913949	5.936197875	6.007621155	6.202848474	7.007051296	6.127374324	3.033981975	6.702221464	6.949101786
SLC1A3	8.501082976	10.27837152	8.362976934	9.507638409	8.413569958	9.778696097	10.10181532	10.19873465	9.980667541	9.789053729	9.897262353	9.997017517	10.08136609	10.32428876	10.04841481	10.01352576	9.681183949	10.03409935	10.08288277	10.12565778	10.07564115	9.666950156	10.25815698	9.966660905	8.809703142	9.502372171	10.17757346	9.62272355	9.717659027	10.53756681	9.470246287	10.14542521	11.03724803	10.25911241	10.53384276	10.17465852	5.875998806	10.08113326	8.576252262	8.870960134	8.322364201	9.328515298	5.758126589	8.683832556	9.113664801	8.457921982	7.324399097	9.284021315	8.839580086
SLC41A2	9.950622926	10.36094791	7.153256103	9.752792383	9.722494204	9.831445046	10.34326287	10.46834388	10.37751351	10.53620667	9.611764815	10.37329037	10.11096847	9.775992794	10.34277083	9.968320133	10.13856013	10.27284919	10.20007889	9.971102557	10.60688221	9.682743843	10.15050273	10.61846015	9.001564244	10.3952907	10.30271148	10.42702714	10.54746017	10.5658074	10.14167263	10.71495156	9.791491615	10.51193356	10.32277479	10.35625119	7.998855554	9.960789813	9.099147555	10.16279735	9.187001704	9.79417887	8.303541023	10.88343117	10.77253635	9.950467195	9.93626403	10.89016949	10.5764052
SLC44A2	5.768366855	6.294049442	7.189344156	4.755402921	4.224823781	4.473893042	5.567931977	4.847282039	5.621868285	3.907497865	5.854158082	6.144715189	5.367027109	6.403830397	5.182495995	5.755674257	6.239414085	4.545986232	6.099467679	4.657521805	5.575500084	4.357976871	4.290450387	4.754152599	6.953359996	6.279619481	5.361708893	7.367685821	6.799773424	5.673870748	6.800226948	6.749406746	6.984136693	4.73986161	4.816086649	5.446343614	3.554070711	5.032204147	7.654165124	5.384355116	4.458962387	0.517945244	3.860779766	5.193262425	4.898315656	5.100101394	4.02504885	5.661639653	4.450069464
SLC46A3	2.869937838	4.596319011	3.958760928	5.093927526	4.747244816	4.975714307	4.157299657	4.030146096	4.504684746	4.524169226	4.530294782	4.484790631	4.233443955	1.737073805	4.345994727	2.994861921	3.58378638	3.640845418	3.451395134	4.076821331	4.142540676	4.974648231	5.097805309	4.035923567	3.947154846	4.674336996	4.079069929	4.436528709	4.736932551	4.336289389	3.795179613	4.945041866	8.910136111	4.352838487	4.144709397	4.547272523	3.191500632	4.696154943	4.732677152	3.799392615	7.017433232	7.25812597	6.19533547	5.218685022	4.776753676	5.100101394	6.553666758	5.265254861	5.311093051
SLC7A5	7.988089641	8.391051849	8.239329993	7.482198116	6.178173688	7.520733296	8.714132784	8.456091282	7.703904054	8.499124096	8.141641468	8.774625096	8.646124384	9.469071592	8.510183359	8.328762657	8.745479838	8.935633233	9.465075258	8.077619061	9.005487924	7.618276309	7.575852605	7.632474042	9.12763564	8.396647983	7.799250366	8.99020912	9.220417067	8.758277678	7.962855674	9.212642799	9.791491615	8.892395008	9.683293543	8.658995653	6.650932251	8.38196645	7.929518886	8.01723155	7.993167559	8.936197875	7.594968276	8.331494399	9.094712869	7.657265442	6.845148511	8.210779661	8.150509182
SLC8A1	6.833087433	6.673395234	3.425145307	6.540443257	6.831481353	7.210281442	7.279527916	6.777380026	6.8616953	6.304388018	6.992364673	7.13555519	7.459676397	6.614818055	7.062201761	7.137819875	7.36229898	7.085897897	7.836994524	6.902300801	7.615028448	7.328161216	6.659684196	6.958244203	6.158847379	7.449170775	7.786119945	7.65127891	7.7195355	8.314817858	7.588015509	7.031274264	8.121640216	7.348207038	7.216370382	6.998409363	0.38414571	6.387469425	6.427462931	6.87180111	5.30975657	4.936197875	6.943572176	4.345265519	5.545083441	5.841465452	5.090736753	5.885887631	6.035031964
SLCO5A1	6.235902083	7.718547271	5.73897972	6.526537655	6.536221208	6.823258319	6.974673335	7.236253434	6.442318865	6.895425033	5.465944371	7.46298626	6.606146617	7.21604561	7.708564806	7.082324762	6.753711381	7.333191454	6.30816225	6.448935183	6.929137038	6.658766199	7.275343494	6.357851662	5.111541664	6.736909467	7.258533445	5.594069986	6.014713542	6.925617082	5.791804886	7.425232045	8.910136111	6.815629118	7.314634398	7.571438834	5.632073223	7.987004727	6.069202623	6.291874199	4.407661158	5.936197875	4.471926199	7.363899693	6.393080348	6.522005612	5.719271534	6.053750756	6.917508661
SLFN5	8.386329053	10.15837525	10.51490596	9.890804823	9.786094366	9.683346407	9.719355891	9.808004121	9.913292105	10.73446999	9.761564294	9.790761152	9.865625342	8.040854553	9.718548895	10.73407997	9.515663062	9.432659489	9.570083036	9.683169217	10.61827411	8.556280519	8.967582731	9.468667502	7.677888487	10.03985284	8.53556227	10.348674	10.0233479	10.89004084	9.691016749	8.74491003	8.910136111	8.650519035	9.354162762	9.424839929	7.0280019	10.86640839	9.485752223	8.583321688	8.838019097	9.636637593	8.524787415	9.144767333	9.9844921	10.33317215	11.1094116	10.61499719	10.20441163
SNORD3A	10.77158105	12.13301637	11.93545994	11.72879788	11.41410925	11.64805974	12.2977242	11.97773433	11.72146791	11.92998898	11.88648823	12.2458099	11.77595612	12.38435233	12.27926385	12.1617224	11.83051267	12.01232508	12.30032336	11.58426518	12.40979555	11.6357926	11.89283996	11.92388114	11.90074924	11.75554183	11.93770047	11.97564162	12.17293097	11.77576142	12.02826166	12.19310693	11.6956316	12.32231726	12.49491195	12.02657942	11.00253121	11.56166005	11.43099924	11.02953081	11.57127099	11.55090772	11.73310794	11.80082289	11.71073609	11.19644437	11.58330317	11.81004371	11.55196476
SPRY2	7.027151788	8.360300524	7.212910908	7.415855621	7.221541197	7.817585111	8.333077385	8.316604848	7.833256114	7.78415123	7.272575956	8.481179377	8.1602931	8.660698417	7.421282854	8.169232827	7.612824085	9.053626944	8.16127749	6.999793763	7.449969202	7.914239059	8.236869346	8.021306471	6.333934085	6.813235102	7.881803293	7.643904095	7.79740641	8.145516725	7.227389763	9.981812744	6.247171098	8.350524621	8.114335748	8.752152044	4.706073805	8.541850638	6.726551049	7.190362354	3.986080813	4.936197875	7.01654323	3.107401689	2.51688655	5.226549729	2.883956531	3.212998624	3.78955593
SPTLC2	7.486540419	7.331524148	7.531474883	7.086838102	6.6961295	6.953123603	6.587650212	7.536278906	7.742060196	7.384311562	7.405203947	7.72967769	6.502745119	6.798850003	7.30682413	7.830561468	7.289564476	7.472354202	7.118982692	7.140812888	7.507113109	7.236018492	6.43340834	7.48686872	8.196826852	6.849935206	6.695975322	7.575777312	7.278427023	7.910280772	7.595777169	7.266969961	8.121640216	7.0158035	7.216370382	7.290075057	4.554070711	7.162022387	7.121497131	7.464589175	5.934908161	7.25812597	6.19533547	7.419770955	6.51213302	6.63273243	7.869681523	7.196646418	6.938647428
SSTR2	3.890877176	3.63108443	0.352736811	3.669429698	0.028426568	1.595571598	4.157299657	2.673452583	3.340297928	5.286009488	2.520579627	4.698915436	5.012844815	4.544428727	5.492836115	4.579824421	4.484871354	5.375185543	5.012706367	3.970887886	4.990537583	2.201108022	4.027415981	4.211010274	4.887915643	5.156837463	4.582836347	5.945542357	6.139565029	5.449747439	5.557538365	5.604701734	6.984136693	5.575230908	6.184237761	5.501049506	1.38414571	4.257270702	4.341887199	3.412369492	2.728283055	0.517945244	-0.325086779	5.167383794	5.302382038	4.295497083	2.716499785	6.318434899	5.278303115
ST8SIA6	4.688099515	2.939206725	2.835129579	0.158467779	1.902895686	1.90042618	3.844141772	2.360294698	4.41305427	2.663572282	4.933178081	5.050387806	4.396173455	5.481234901	4.345994727	5.89102611	4.983534008	4.429341313	5.27375222	3.7323758	4.727503177	4.491500544	4.290450387	3.836614759	6.994059311	5.606248006	4.455924234	5.969339928	5.261353509	5.124785284	5.588988003	4.767254747	6.984136693	4.73986161	4.944410746	4.322712265	5.139033212	5.105267609	3.604921605	4.666126084	5.84134572	5.936197875	3.860779766	5.167383794	4.572739784	5.266350737	3.612995209	4.421812639	4.120761838
STAP1	8.855496856	8.544828696	7.141023322	10.04751536	8.757480771	9.121437811	8.683918171	9.471035034	10.19010743	9.92591444	9.252540732	8.544838014	9.117910661	8.592565248	8.810102833	8.782038961	8.745479838	9.8045637	8.914819822	8.662315701	9.913369723	8.962120097	9.331196729	10.06970178	7.637353563	9.842271092	9.400459604	8.551841751	8.491087906	9.514207181	9.515959261	9.002680492	8.121640216	9.896366096	8.879669855	9.074221089	4.632073223	9.621064772	7.641196991	9.08334343	5.588425392	6.521160376	5.652193145	8.881815814	7.254800973	9.253411681	8.979823163	7.894208228	8.561577779
STAT1	13.01279879	13.14499997	12.64273871	13.21825161	12.02572368	12.49932056	13.42733853	13.49955534	13.34751857	13.07859124	13.23456982	13.50882213	13.21971054	13.37975733	13.34760398	13.49282461	13.36283324	13.44840525	13.48027824	12.86052946	13.56607683	12.30613169	13.12886646	13.33609159	12.96553092	13.57552485	13.42459103	13.49163462	13.386361	13.98194782	13.55161123	13.84428932	12.99759895	13.24134759	13.09102004	13.1608878	9.094952144	13.21075583	12.67548983	13.12454372	12.20768258	12.20298442	10.89637951	12.77290521	12.44037042	12.73262493	12.81988848	12.99857169	12.68055561
STAT2	11.6269135	11.60754627	10.54828996	11.67977376	10.80293912	11.22674865	11.75267086	11.763565	11.72027375	11.75061632	11.46633979	11.88361981	11.46240619	11.2539557	11.86000424	11.89001641	11.85951824	11.87341897	11.96353335	11.43413977	12.02579491	11.12648203	11.56967403	11.80090214	11.38369888	12.04288989	12.03734128	12.09571186	11.69828313	12.57269503	12.17633844	12.14784	11.6956316	11.7641865	11.82105831	11.67088131	8.372830397	11.80382223	11.0797542	11.81860176	10.60675608	10.3285153	9.684741838	11.26527292	11.19061405	11.30910822	11.33217186	11.58010898	11.26398151
STAT3	10.30359038	10.89563873	9.76499531	10.69549199	10.15728015	10.37789536	10.78594524	10.78566957	10.65004867	10.95213484	10.21895581	11.00269618	10.46283674	10.55661427	11.03349539	11.01784614	10.61535058	10.92271224	10.81344586	10.63507271	11.01413794	10.28469516	10.71671514	10.90469635	10.09736901	10.82552451	10.99079728	10.83016668	10.61353359	10.79064477	10.79802091	11.1245183	11.29156522	11.10051507	11.0529352	10.87422828	9.281991166	10.90784381	10.14866951	10.43786402	10.05399587	9.890394185	9.533826692	10.47965077	10.31846729	10.2855443	10.26884375	10.58447179	10.39138661
STAT4	6.281015151	6.006951332	8.174792085	4.755402921	3.801016072	4.047267568	7.246830879	6.225793662	6.637135042	7.187134238	6.453233319	6.896216876	6.502745119	7.108632668	7.457503042	7.402365747	7.826214414	7.715911233	7.768035398	5.65324715	6.929137038	5.653432754	6.197340982	7.2666026	7.250725671	7.530552794	5.86472978	8.013644642	7.549923007	8.004078321	7.186854839	8.256477587	6.984136693	7.934715008	7.77783918	7.806782538	2.969108211	5.820700041	7.729617352	6.462357628	7.667564153	7.936197875	5.413681058	8.388610024	9.019666022	7.15148678	3.514310935	8.234274451	7.059361294
STAT6	9.263761049	10.42920903	9.088442149	10.05963637	9.616516525	9.801867767	10.08109817	10.06262482	9.786668254	10.12170904	9.687523013	10.29111469	9.903333804	9.991630057	10.12172257	10.13668523	9.890644175	10.16526247	10.1303602	9.809551575	10.17375941	9.675745763	9.787636927	9.920143332	8.999566743	10.00773028	10.24989185	9.951715324	10.00705184	10.43566111	10.05424086	10.43689496	10.33463394	10.12204059	10.24391107	10.32057511	8.785025146	10.18800804	9.401742364	9.302516823	9.564653638	9.395629493	9.877281964	9.865562037	9.470470381	9.521491741	10.11211631	9.81095957	9.880436672
STEAP4	5.86465517	3.63108443	0.172164566	5.74942902	1.25081899	0.967540376	3.192065075	7.045521322	3.974170029	4.825035705	2.169107257	3.541374159	-0.247682735	7.518433519	3.8605679	8.255389471	3.091389998	5.898404694	4.433693132	5.34939951	1.820612582	0.692094375	5.229049842	3.32965477	5.607499159	-0.143286262	1.713420457	3.058017086	4.161817836	2.461820271	2.479977381	3.480373599	8.121640216	3.590998224	1.711749989	3.038258876	0.38414571	4.257270702	5.53653463	5.978716314	5.033386528	6.521160376	3.728024558	5.741425008	4.151602086	1.526110011	4.558318117	1.5301888	5.175209623
TAB1	5.970738479	4.730620103	6.577022285	5.773177623	6.257245259	5.662926866	5.51399317	5.275902511	5.701485453	6.037696588	6.626275824	5.12633666	5.443479169	5.92294035	5.8605679	5.552857374	6.076025688	5.243189997	5.012706367	4.849099406	5.865006701	6.005675127	5.290450387	5.524670753	7.010022904	6.077817464	6.051899728	6.227942087	6.078489452	6.070629514	6.270458485	6.202839624	6.984136693	5.962254031	5.272464944	5.553756557	5.191500632	6.022805449	5.9268497	5.861676893	6.214083203	5.936197875	7.126124333	6.110800265	5.87628935	6.148827433	6.528603022	6.227705123	6.542718752
TAB2	8.495625322	9.268054234	7.760629362	8.679675595	8.162852889	8.683658308	9.000646257	8.927386522	8.814353481	9.049548178	8.227752184	9.105377041	8.215841638	8.631891568	9.160691624	8.997364428	8.725924201	9.259831501	9.133447647	8.724757255	9.359771393	8.582709431	8.612378481	8.679779757	8.281466665	8.850501301	9.059422687	8.780903415	8.833665753	9.045780552	8.900378309	9.527388419	6.984136693	8.978828256	9.136336216	9.042299233	8.006197529	9.180102842	8.128483561	8.467930037	9.335077151	8.636637593	7.61390466	9.391057937	9.094712869	8.479248239	8.456098667	8.995218108	8.910838769
TAB3	6.633858762	7.373193327	7.05887728	6.69762659	6.332207316	6.499630603	6.974673335	6.917671367	6.97817196	7.160478606	6.453233319	6.806718726	6.572496227	6.357660216	7.384129856	6.858359921	7.190314231	7.02690385	7.619363939	6.616391929	6.970359701	6.768087689	7.027415981	7.053270811	6.661558286	7.036622828	6.594181321	7.196781156	7.305331206	7.371913299	6.826851833	6.907979772	9.4170961	6.968303076	7.314634398	6.680634619	6.291036305	7.292894612	6.833027677	6.823934799	7.762503875	7.521160376	7.203171964	6.951233878	7.299626172	6.933957132	7.070257361	7.220370612	7.088025052
TANK	10.61018215	11.56435355	10.09092844	11.62658266	11.24213837	11.24207737	10.98493282	11.46699642	11.17340612	11.55854956	10.49553674	11.31717435	10.78642841	11.03857	11.41975377	11.40660828	10.87263856	11.17109213	10.89978848	10.77738381	11.29431833	11.04668284	11.36726598	11.00616865	9.78004486	11.18908602	11.3997863	10.82283765	10.80479047	11.32125152	10.82633649	11.42359169	11.50769865	11.3823027	11.10191895	11.2899537	9.829160556	11.53380872	10.06859734	10.92887768	10.66116108	11.29374988	9.465098784	11.3446342	11.04847322	11.23707294	11.03627611	11.24126704	11.51329944
TBK1	8.54533781	9.300813144	8.046223769	9.073151884	8.532252306	8.614671697	9.308532814	9.013302586	9.022444971	8.94409888	8.84104479	9.416473688	8.799441177	9.367886957	8.960704571	9.286416367	8.917399784	8.982960503	9.244225098	8.96097834	9.217217363	8.659209764	9.119115815	9.209721578	8.248204211	8.963669195	8.9576928	9.007552019	9.177375117	9.33218499	9.040621251	9.234192042	10.08847335	8.990763753	9.195565767	8.818272792	6.793536646	9.293871717	8.090825435	8.793191276	8.370046866	7.25812597	8.156309045	8.755063747	8.681528883	9.028851423	9.124845858	9.005495587	8.697996977
TEC	6.02478555	7.871762204	5.094996705	7.133455891	5.520279665	6.850183425	8.38658744	6.126472213	8.76424696	8.024823507	7.436539732	7.356634279	8.399775691	8.688941309	8.842420553	8.972141844	7.932407893	8.509639918	8.554299026	8.452014576	8.328407222	7.031944378	8.384967985	8.657266504	8.091988867	8.218657512	7.662236916	8.13433937	8.87914454	8.586975402	8.345458908	8.639033775	6.247171098	8.40505817	8.718496822	8.572237448	6.741697714	8.794704833	6.942791244	6.426175291	7.645590267	8.106122876	3.728024558	7.323461149	6.095507524	6.488743158	5.846416814	7.220370612	6.57006924
TGFB1	9.816425203	9.601806637	8.125973003	9.763206313	8.752940421	9.575879214	9.794808119	9.815995528	9.657866483	9.506418823	9.726075703	9.950765095	9.539675719	9.522362786	9.678191157	9.659407969	9.798164024	9.766000549	10.00411109	8.964432864	10.0421997	9.257562666	8.995506733	9.608226496	10.02556641	9.968631852	10.02245948	10.53062983	10.34192996	10.09554208	10.33259762	10.28824368	9.4170961	9.717590482	9.793899031	9.601088358	6.875998806	9.101924166	9.094397938	9.669515535	9.928808561	9.459759831	9.209021526	9.43645757	9.298936383	8.857026889	9.363238483	9.507770006	9.338191424
TICAM1	8.321486383	9.116817919	7.218742932	9.20122154	8.725394095	8.678659792	8.602264017	8.721573911	8.673376147	8.855475653	8.538140455	8.909712719	8.678118932	8.641557903	8.896191809	8.946470437	8.602673624	9.0437412	8.829399153	8.301719421	8.980483918	8.666288318	8.519269077	8.694595754	7.779171822	9.008998581	9.012276126	8.676346111	8.687937762	9.292177018	8.69169593	9.341336397	9.4170961	8.879613573	8.887673731	8.942063491	8.091504842	8.890831076	7.679756838	8.335201631	8.99615535	8.521160376	8.169168808	9.37418823	9.009583081	8.780064907	9.290554703	8.917525943	9.070177051
TIRAP	3.890877176	4.096748002	4.01346682	4.802323968	4.593211187	4.563391192	4.009201018	4.96695227	4.672141492	4.346382106	4.60574701	5.050387806	4.796711384	4.170033212	4.8605679	4.954219936	4.626599464	4.3024292	4.116210943	4.076821331	4.5210523	4.613706476	4.612378481	3.605289213	3.879250782	4.192997126	4.807396605	4.133681356	3.591502111	4.336289389	4.719048544	4.451227254	6.984136693	3.82232377	4.944410746	4.829672254	3.706073805	4.787785419	3.804230413	3.741677117	5.517604055	0.517945244	5.27779763	4.910862695	3.823547888	4.043958316	4.984150819	4.248045571	4.616719333
TLK2	8.08757673	8.64177903	7.669883368	8.663882388	8.255641373	8.379243941	8.515709643	8.564421184	8.396702065	8.353754095	8.331411762	8.762775378	8.51939819	8.125952144	8.583033924	8.375683705	8.350215504	8.224714554	8.724110255	8.376231989	8.786396866	8.144573233	8.506387786	8.383223452	7.991046372	8.625559698	8.585680965	8.639739134	8.603745707	8.748455036	8.390776965	8.639033775	6.247171098	8.448979219	8.329401109	8.438481497	6.969108211	8.337170249	7.717312842	8.091308141	7.757390197	7.25812597	7.368400179	8.763725357	8.396953357	8.27491275	8.686008071	8.823841946	8.631399228
TLR1	7.363102731	5.648157943	4.989787823	6.512496717	6.282667856	6.356731697	6.782741227	6.176987485	5.813233811	5.381429053	6.47351759	6.582401427	5.651170541	5.985001319	6.093228657	5.439646763	6.722474545	6.064056849	7.073982707	5.875027871	6.548533036	5.70933108	5.834770903	6.241598593	5.747385334	7.020614952	5.396685031	6.967864025	6.596956541	6.101824135	7.113057087	6.700703554	8.121640216	6.100859269	5.83276539	4.912727994	1.38414571	5.945326696	5.225073534	7.222364296	6.30099701	6.936197875	6.091077386	6.289374318	6.372246845	6.791192245	6.834961743	7.468375526	6.687108661
TLR2	10.35573185	9.153152139	2.708217466	9.436917237	6.471370064	7.291106966	10.43501231	9.566495086	10.29168314	9.806351142	7.237422256	10.18189721	9.776071618	9.852897783	9.887367959	9.916372306	9.721240523	10.28758412	11.17216075	8.56099369	10.3636444	6.917950651	9.419733404	10.31474768	9.725496368	10.52719296	9.426079724	10.71699751	11.01496823	10.70816501	10.27333494	10.72716169	8.910136111	9.797906405	10.21557573	9.410621692	2.38414571	8.501819537	8.658998278	10.31956832	9.939007331	9.580054065	6.03597971	9.820609856	10.74949682	9.074406507	8.736133278	11.01580629	9.717238327
TLR3	6.854564496	7.583062915	4.430180897	7.832306835	6.931304101	7.094948545	6.782741227	6.932449422	7.529440845	7.187134238	7.426169912	7.56203363	7.304345876	7.022476024	6.930957228	7.47598861	6.995016576	6.901144856	7.555322577	7.355990179	7.2800442	6.83243258	6.875412887	7.48686872	7.10226385	7.730772941	7.887962086	7.961203713	6.722033674	8.547868011	7.926387507	7.498295507	6.984136693	7.506228121	5.897616535	6.47737051	3.706073805	6.702055545	6.144654852	7.030849119	3.759309951	0.517945244	4.96031544	6.041259332	5.302382038	6.402068747	6.943245425	6.650767748	6.184087774
TLR4	8.908824748	7.94267058	3.160091734	7.832306835	5.288954119	7.196359066	9.71338508	8.117608938	9.296899399	8.541058239	8.504035481	9.627204069	9.522155108	9.099894331	9.412083917	9.834765537	9.703352564	9.691980189	10.728881	8.823172151	10.26355608	7.372115722	8.694172573	9.746174541	9.003558983	9.95184699	9.075701506	10.26581986	10.13254004	10.42490901	10.30089843	10.27997902	10.33463394	9.509342972	9.840002142	9.078724237	2.706073805	8.599888656	8.086048295	9.062868955	9.374019795	8.521160376	6.361413748	9.04170454	9.5925768	9.046103587	6.626346724	10.20205572	8.793912335
TLR5	1.680904014	2.408692008	2.242553894	3.194091688	-1.556535932	2.366089752	2.50018737	3.148790593	-1.517683067	0.737572864	2.169107257	3.928397282	2.922242266	2.222500632	3.123602306	3.731827515	2.881172291	4.163266453	3.138237249	1.900498558	4.142540676	1.383972079	2.705487886	2.988617852	2.789613569	-0.143286262	2.260908252	2.080043392	1.717032993	3.078491631	1.808600129	2.923980251	6.247171098	4.021632578	3.29671249	2.276418613	1.38414571	1.087345701	1.657389025	2.033857868	4.182001023	4.936197875	1.60091264	1.079920952	2.792520992	0.874033314	-0.135943026	0.982701004	1.157287715
TLR6	4.609432259	3.326229848	3.342089567	4.312273115	5.56240514	4.108021599	4.157299657	4.646817457	4.590841389	3.273625764	5.2477642	3.010859442	3.296637781	4.841410465	3.8605679	4.072864433	4.408419293	4.009232824	3.451395134	4.514030211	4.908075423	4.286275406	4.405927604	5.231474376	4.399029114	3.02663874	3.794340452	3.635562115	5.261353509	5.184286295	3.795179613	4.564437864	6.247171098	4.73986161	5.171181608	3.53421637	4.084585428	4.49333806	2.550473821	5.11565196	5.468381539	4.936197875	7.099499447	4.519032587	5.063374903	5.009192897	5.67427155	5.515880963	4.857727433
TLR7	6.850294585	5.169504344	2.569054718	5.131160433	4.058173912	4.047267568	4.291600749	5.12968177	5.776937682	5.555196121	6.001124233	4.970217458	4.233443955	3.322036306	6.062201761	5.110339138	5.544137303	6.787263667	5.907624321	4.514030211	5.774808892	3.957438941	5.229049842	6.241598593	5.197698308	5.76840532	5.46419185	6.323361652	5.87802487	6.942946961	6.717270731	6.796519341	6.984136693	5.133525458	5.618640585	4.64767442	1.38414571	4.787785419	5.189884106	6.956690008	5.252753796	4.936197875	2.482268143	5.793109163	4.898315656	4.912168443	5.252552685	5.661639653	5.210399051
TLR8	7.749861386	6.249994262	5.23968856	6.48399811	7.859205836	7.892892507	7.86852593	8.259147975	7.240540147	6.570462878	7.306893412	7.040606786	7.175783386	6.763873865	7.796027648	7.819290356	7.890863714	7.442568472	8.19319094	6.429069877	8.328407222	8.144573233	6.934306576	7.647781295	6.28228848	7.825956343	6.532616991	7.723024956	8.249280677	8.068657271	8.169406579	7.348270063	6.247171098	7.884419891	8.154693485	6.174921423	6.513428727	6.793323602	6.34987999	7.743516117	8.081749549	8.521160376	6.91331796	6.756691765	8.607695419	8.387478941	5.719271534	8.007627544	8.203866081
TLR9	1.518174514	1.560695102	1.550676189	1.006464685	0.765392162	1.90042618	2.50018737	0.48582558	0.804245028	3.625098134	2.520579627	1.425896942	3.839780106	1.000108211	2.123602306	2.146865014	0.668178567	1.029410706	3.138237249	1.163532964	3.142540676	1.383972079	2.705487886	1.889082179	2.458407661	0.994217262	0.820335661	0.205574274	2.634570833	2.461820271	2.182995644	1.158445504	6.247171098	1.87479119	1.711749989	3.038258876	1.969108211	2.465857324	1.657389025	1.296892274	-1.058313307	0.517945244	1.60091264	1.079920952	2.792520992	2.590240348	2.051683977	2.140242281	-1.16464038
TMED7	8.5200238	8.380874064	7.05887728	8.18194493	7.980682468	8.177879645	8.508831465	8.223542382	8.329374279	8.752151329	8.233710664	8.509819425	8.370702767	8.319027556	8.772259482	8.542613342	8.319230258	8.42077365	8.895551488	7.588678917	8.601972295	7.527901872	8.181221317	8.649683332	8.103194321	8.384190744	8.216328742	8.906399276	8.824395392	8.713539363	8.37733039	8.803743668	6.247171098	8.840575475	8.537026819	8.746502717	6.165505423	7.383803108	7.621523572	8.422736207	8.370046866	8.106122876	7.925685353	9.012930609	8.890095149	8.265123434	8.108288651	8.727793505	8.451908463
TMEM173	6.402641221	5.648157943	6.393268291	5.398782108	5.70085191	5.468110689	5.457959135	4.847282039	5.493544188	6.037696588	6.764396895	6.380093252	4.908821751	5.29778876	5.538639805	6.267880415	6.32509091	5.375185543	6.420272617	5.07042356	6.068540095	4.779557216	5.290450387	4.367129476	7.652687932	6.279619481	5.289105144	6.956002128	6.459997328	6.070629514	7.414559711	5.755380647	6.984136693	5.696792888	6.284639658	6.421741641	6.38414571	6.793323602	5.591501089	6.574050499	6.581208293	4.936197875	3.860779766	6.551908743	5.752774813	5.814871242	4.869057655	6.130884227	5.629775486
TMEM178	0.58136834	1.560695102	0.172164566	1.536979402	-1.556535932	1.208548475	3.192065075	1.959756768	1.652241934	2.116084487	-0.366945644	2.162862536	0.489282859	1.737073805	3.345994727	1.40989942	1.456674462	1.7663763	1.263768131	-2.743357631	1.820612582	0.692094375	1.705487886	0.666689757	-0.173860555	-0.143286262	1.919871334	1.559211229	1.354462914	1.362284597	1.446030049	2.006442411	6.984136693	2.526867887	1.711749989	2.707052967	1.38414571	-1.234582394	0.434996603	1.296892274	0.079190217	0.517945244	0.812416745	-1.035556265	1.728390655	-0.348359107	0.601022568	-0.395810619	1.642714542
TMEM217	5.057564842	6.706372557	3.716485082	6.512496717	5.454691323	6.019861411	6.613528844	6.447757539	5.98216282	6.610401623	5.724754191	6.686424492	5.942141824	6.260635761	6.345994727	6.964488272	5.774800987	6.556453231	6.006732466	6.117729275	5.727503177	6.213241778	6.659684196	6.200668329	5.197698308	6.48022948	6.468307959	6.104427551	6.507109924	6.75950082	5.157000435	6.237396846	6.984136693	6.968303076	6.466637491	7.054352852	4.554070711	5.684280843	5.292977598	5.266518625	2.728283055	5.936197875	3.982341746	5.705910721	5.784658874	5.550494169	5.341590399	5.310167283	5.933391703
TMEM229B	7.023363942	7.151656343	6.286253909	7.369869416	7.161140491	7.196359066	6.663933797	7.611669513	7.085943278	7.451818381	6.47351759	7.433391478	6.092167268	6.357660216	7.108495413	7.432267233	6.872305053	7.457538205	5.801202262	5.875027871	7.230003518	6.844964212	7.771577076	7.053270811	6.911479115	7.187630616	7.286776338	6.480664119	6.139565029	7.136130257	6.190703739	7.425232045	6.247171098	7.0158035	6.235311945	7.451561324	1.38414571	7.144795973	6.855658652	6.774425699	4.647664595	0.517945244	5.27779763	6.773943929	7.123827419	6.211336635	6.793479783	5.915256483	7.315139884
TMEM86A	1.518174514	-0.761232993	-0.927371108	3.194091688	0.028426568	1.595571598	1.969672654	0.48582558	2.182756651	3.273625764	3.577912802	2.162862536	1.626786383	1.000108211	3.345994727	2.994861921	2.338029966	2.383047661	1.263768131	0.42656737	1.820612582	0.451086275	3.290450387	0.666689757	1.752138864	0.994217262	1.713420457	2.393201278	3.904659996	3.078491631	1.30164014	3.228834832	6.984136693	4.352838487	0.974784395	1.840319498	1.969108211	1.935342607	2.019959104	2.214430114	1.477739594	0.517945244	2.107872628	0.549406236	1.076313958	1.973568988	1.337988162	1.5301888	2.005284621
TMPRSS13	7.756721847	9.147159628	5.23968856	7.762835678	7.353357151	7.537395984	8.914791302	8.461195914	8.335626488	9.085415657	6.626275824	9.653111746	9.076497811	9.647566637	8.878489808	9.149117466	8.380549237	9.510088727	8.958803045	7.951000256	8.727503177	7.955273274	8.665489818	8.445861912	7.209843738	8.707838101	9.04846719	8.846622493	9.133009441	8.597956959	7.817754844	9.305141452	8.121640216	8.990763753	8.83897054	9.428372701	6.33834202	8.87524826	7.369670355	7.870118667	6.258194513	8.84308847	5.723672533	8.63037177	7.254800973	7.859468686	8.095544851	8.061159762	8.007787128
TNC	0.58136834	1.560695102	0.172164566	2.480395873	2.530926909	4.727277277	3.844141772	3.148790593	1.652241934	3.625098134	1.559053775	3.747825036	5.286295837	4.700547929	3.345994727	1.40989942	1.456674462	3.144887924	2.000733725	5.752497396	2.405575082	4.286275406	4.953415399	4.035923567	0.311566272	3.944176579	2.536542695	1.559211229	2.634570833	3.840331894	-1.361324873	3.228834832	6.984136693	3.590998224	4.816086649	3.307445509	1.38414571	5.032204147	0.434996603	-0.288070226	5.879501862	6.521160376	3.025410468	6.27732669	7.597633964	5.613572852	0.781594813	5.76204155	6.201681834
TNF	13.0120225	15.46737905	13.39583448	14.48827813	13.37470944	14.36444917	15.2515544	15.1358364	14.69407217	14.97461847	14.46044668	15.08004811	15.58575919	15.77439768	15.09028799	15.14330319	14.21475519	15.23858481	15.29995129	14.67628166	14.99304009	14.3005358	14.76051606	14.65676417	13.75730169	14.41471584	14.89173817	14.52688389	14.97417526	14.8698492	14.38409561	15.44415114	14.53718995	15.41157611	15.56480608	15.49299974	10.82812525	14.97770499	13.55669199	13.07236538	13.02112148	12.68439072	9.115782389	12.5071935	12.07943026	11.05091882	11.57299714	12.40172933	11.96093453
TNFAIP3	12.3671594	14.48569313	12.05539334	13.07408578	11.75932121	12.98690997	14.53204759	14.02003388	13.76833315	13.81722431	13.05251424	14.35903431	14.1582343	14.82410563	14.37853249	14.29705656	13.64225089	14.52202892	14.25436457	13.75076355	14.0349317	13.10777521	13.95029766	13.77885773	12.96271409	13.58525078	13.95922453	13.5562833	14.18805896	13.98652521	13.39264047	14.58892419	14.17593619	14.62115555	15.08621897	14.4104961	10.68220828	14.16098521	12.67707903	12.53151015	11.6033312	11.63663759	8.062930506	11.72855508	11.64549145	10.45550293	10.08979998	11.47924755	10.86499195
TNFRSF10A	5.930854943	7.052548198	4.846474552	6.608029153	6.686638051	6.944820299	6.63895144	6.961559011	7.025348753	5.850272996	6.58957572	6.410790049	6.733408802	6.260635761	7.182495995	5.707579969	6.366093884	6.281550471	6.455786903	7.013198691	6.865006701	6.342593838	6.953415399	6.829920106	5.2524042	6.885724825	6.681865723	6.015788851	7.165493494	6.89032003	6.149109649	6.202839624	6.247171098	6.992248772	7.164608954	6.504400716	4.38414571	7.073756636	5.905316538	6.261393593	6.510022876	5.936197875	5.723672533	6.840960682	6.909203972	6.36588641	7.194973852	5.855908474	7.197303393
TNFRSF1A	9.674502903	10.0501417	7.207055213	10.07643651	9.328397716	9.180976033	9.68009646	9.769428446	9.896473612	9.583690037	9.047950961	9.740291364	8.931396981	9.326537698	9.652381971	9.557952241	9.485743688	9.659981205	9.828976014	9.409244113	10.07564115	9.285413666	9.621367265	9.596441311	8.997566472	10.06933171	9.795569498	9.900028899	9.559034058	10.10134187	10.22034649	10.14086873	9.4170961	9.285393966	9.438308768	9.140335523	7.660270115	9.602256966	8.527753744	9.635257259	9.345337879	9.328515298	9.092343834	9.660541906	9.525757422	9.579912506	10.15164111	9.992421978	9.723341753
TNFSF10	13.34867198	13.72062949	11.75884801	13.38237898	11.8036253	12.42235372	13.26588786	13.22656673	13.38662226	13.25509463	12.90068964	13.50438136	13.29385759	13.26210515	13.33366479	13.58555292	13.34819838	13.68123478	13.75876257	12.97391715	13.72862984	12.26999521	12.68384084	13.5973655	12.55758577	13.75948452	13.37297045	13.67737648	13.42750463	13.9986179	13.62135682	13.57866892	13.85942529	13.45296168	13.28681645	13.32765711	6.513428727	13.00001053	12.54035953	13.47952802	11.52838577	11.69108538	8.578795067	13.14913832	13.28241257	12.64782012	12.48552383	13.40519036	13.14632735
TNFSF15	8.255207396	9.534535941	5.878142468	9.286204222	7.575321028	9.880157582	10.85401279	10.87252637	8.211937676	9.034947724	8.547738462	9.755319573	9.969467183	10.25985147	9.728464364	10.82564119	9.829654045	9.927928121	10.1842864	9.576596679	10.02518373	8.537101838	9.3128182	9.548313594	8.751545528	9.855868161	9.380941448	9.355603584	9.147950106	10.27731031	9.971644071	10.47540579	9.4170961	10.52635547	10.770824	10.1079324	5.428539829	9.985191157	8.17870903	8.399597058	7.518359986	8.106122876	-0.325086779	7.585274484	7.561280669	8.565527599	6.834961743	9.154551396	8.710340967
TNFSF8	6.017187402	6.157630244	8.213276101	7.438310472	6.482383057	8.309817116	8.087460032	7.111940188	8.304090915	8.256422692	6.47351759	7.89078299	9.23546124	7.266894752	7.469377142	6.767451425	7.278867893	8.152957353	8.927523878	6.828395012	8.514099539	7.640012239	6.934306576	8.962841217	6.986010782	7.519204102	8.702105144	8.097020466	7.331742837	9.069643729	6.89134056	7.816656987	10.33463394	8.431570923	8.863527644	8.526820025	3.843577329	6.357874643	8.278394275	6.271625516	7.966826256	10.18412539	6.007621155	9.066419406	9.79006868	7.224025327	6.122492145	8.991775947	8.395692454
TNIP3	7.104482185	8.526479386	5.14485722	5.970966004	4.058173912	7.446218083	9.748844808	9.344152007	7.279978459	6.829272698	9.447156111	8.391681226	7.384100622	9.797769737	8.138552647	7.819290356	7.826214414	8.143731454	8.171993937	9.142719953	9.000521672	6.570970594	8.426587075	8.298473115	6.661558286	6.676892701	6.842703474	7.837357632	8.008587439	7.819372275	7.728787547	7.793619451	6.984136693	8.440301328	9.548431583	7.609282186	1.38414571	7.996638787	6.029943193	7.24850079	7.239061554	7.936197875	2.107872628	5.141032467	7.659127992	7.744398034	1.738526091	7.322551007	7.809774209
TRAF1	11.19783842	13.15660524	10.54655203	12.11998982	11.49348274	12.1834594	12.46119175	12.49148911	12.10859635	12.44190883	11.31086207	13.07649996	12.21813872	13.11070027	12.74412762	12.80882121	11.78446345	12.86331103	12.22320665	12.00740169	12.40604463	12.12660232	12.39679522	12.06025898	10.67209986	12.1335942	12.73124603	11.94296247	12.34649081	12.26045407	11.57892754	12.71849168	12.53872554	12.72196042	13.06699095	13.14030186	10.23745527	12.74814386	11.29840856	11.39653231	12.36745334	12.28492603	8.694503949	13.08103137	12.63138235	11.26128137	11.28898139	12.91539843	12.23983597
TRAF3	7.395699025	8.296758729	7.241838094	7.98247183	7.412130861	7.738129193	8.494975944	8.456091282	7.976172382	8.039526259	7.885719789	8.544838014	8.193878207	8.612362403	7.930957228	8.28026414	8.205220437	8.259297664	8.47862688	7.355990179	8.12439333	7.710187533	8.131752641	7.520519109	7.558137232	8.204556532	8.11495641	8.002154725	8.178285047	8.559150142	8.336221933	8.619515618	8.121640216	8.030332273	8.474630282	8.283262994	6.165505423	8.185377784	7.4610589	7.319260087	8.59882647	7.936197875	7.6418512	7.844026985	7.6762268	7.234096538	7.798075402	7.966133155	7.639490641
TRAF3IP2	5.605637355	7.244391556	5.878142468	4.312273115	5.129964595	6.748900089	7.246830879	6.693111109	5.302495895	4.346382106	7.29554472	6.635350307	6.352230107	7.4540647	5.8605679	5.802216843	4.983534008	6.24750299	5.801202262	7.291441331	5.908075423	5.983176503	6.636225223	5.524670753	5.405078158	4.901107858	5.001665425	5.249968394	6.139565029	5.714801012	5.588988003	4.767254747	6.247171098	6.644865096	7.266338841	5.957427801	4.191500632	6.654160855	5.670213065	5.493289487	5.131511252	0.517945244	4.094452113	4.879327121	5.815853496	4.441717823	2.716499785	4.961741386	4.857727433
TRAF6	6.900717891	8.062134247	6.558745619	7.762835678	7.323047317	7.481088543	7.263272026	7.66573467	6.945841306	7.429665239	6.79695557	7.548293573	7.364571457	7.409499147	7.728464364	7.830561468	7.046374882	7.858076134	7.32506431	7.387212931	7.627967504	7.197447906	7.612378481	6.933476298	6.961592229	7.649829293	7.655032432	7.246320617	7.480798647	7.910280772	7.693053335	7.781961246	6.247171098	8.053278205	7.925097271	7.584163901	7.070646237	8.298747338	6.844387539	6.988054179	6.956265158	6.521160376	6.802133772	7.269745511	6.93784402	7.254030465	7.353235936	7.032130714	7.331214647
TRIM25	8.951308366	9.300813144	8.094600306	9.518217339	8.88744361	9.19154205	9.29660143	9.366089346	9.538277167	9.671263519	8.809476869	9.475745491	9.082487213	9.148161032	9.530161651	9.369901352	8.920844	9.189842422	9.001484933	8.988385659	9.39804141	8.996226272	9.156698998	8.98108418	8.856806581	9.623905041	9.555529001	8.683557347	8.888070756	9.595904274	9.326050811	9.466784534	6.247171098	8.898743512	8.927040295	9.591666643	7.042357193	9.343790297	8.687662036	8.963806633	8.750650868	9.184125388	7.731279982	9.493548881	8.992619981	8.978819248	9.605711214	9.541121718	9.342163057
TRIM56	8.137491158	8.401158335	7.846003622	8.502763687	7.846476091	8.012927745	8.363897142	8.398714916	8.378649337	8.178857136	8.325844191	8.605806032	8.279794271	8.434736439	8.415156751	8.692215659	8.523330193	8.659576692	8.709472766	7.929951444	8.471664273	7.796592329	8.342112506	8.36481561	8.329965183	8.722756235	8.503831615	8.669098648	8.559732531	9.12383583	8.706109488	8.78634412	9.4170961	8.627769102	8.485218917	8.559406279	5.875998806	8.59355409	8.057048423	8.161766235	8.157462346	8.936197875	7.412329587	8.651527759	8.250526318	8.179117899	8.660276885	8.846887149	8.615078975
TSPAN13	5.238354951	6.605089221	6.00505458	6.233144465	6.426457642	5.852404665	5.399660495	5.605919426	5.621868285	6.795023136	5.724754191	5.949458898	5.286295837	5.92294035	6.583033924	6.424849761	5.804936705	6.499730641	5.191875212	5.583071856	6.178164586	6.444925291	5.705487886	4.035923567	5.821623964	5.806248671	5.04640374	5.594069986	4.886957995	5.497444181	5.67942147	5.494728892	6.247171098	5.912926319	6.807674409	6.504400716	5.938734562	6.725419538	5.905316538	5.182249708	4.119604486	0.517945244	3.025410468	5.086840366	3.823547888	5.732014309	4.607021308	3.821420097	5.680849671
TTC39B	7.893732714	9.699222903	8.072226298	8.313285888	7.740380274	8.555914311	8.696080056	9.53778974	8.668431172	8.99778675	9.097804295	8.726630814	8.701657647	9.085801959	8.572062806	8.230078382	8.056587304	8.722897664	8.774202653	8.897339206	8.886701772	8.92128294	8.557236927	8.497469025	8.805135841	7.974616527	9.123464048	6.666826329	8.537211956	9.247545177	7.926387507	8.70225068	8.910136111	9.578200436	9.289178817	9.078724237	4.554070711	9.369970835	8.105062672	7.970888324	6.929234952	5.936197875	7.215622484	8.259830042	8.386602138	7.48242016	8.025608794	8.681539211	8.74375224
TWIST1	4.589076436	7.373193327	3.160091734	5.23741912	4.276354082	6.405954213	6.954565761	7.212232983	5.848639147	6.398638344	3.577912802	6.938966524	7.441150363	6.491961307	7.538639805	5.89102611	5.312034757	8.007962287	6.346508562	6.259457384	7.296346013	6.306804219	6.636225223	6.628621717	4.012005991	6.614270427	7.305302371	6.060788835	6.014713542	6.406678717	4.600607087	6.237396846	8.121640216	7.038979822	6.841033006	7.828335806	1.38414571	6.472776738	5.479390723	4.666126084	1.829211964	5.936197875	1.60091264	1.079920952	-0.146078463	1.973568988	1.738526091	1.5301888	2.294791238
TYK2	6.820046033	7.393585116	7.253248495	7.612972716	7.846476091	7.526308936	7.033367329	7.415248389	7.253806402	7.557751826	7.100659906	7.654715632	6.429449609	7.409499147	7.4455304	7.417393957	7.289564476	7.02690385	7.003736213	7.165034989	7.178164586	7.328161216	7.473672211	6.933476298	7.195954869	7.461081638	7.350602641	7.196781156	6.977560543	7.105676461	7.305195037	7.266969961	6.247171098	7.232343195	7.450517826	7.160124421	7.278963473	7.996638787	7.044790957	7.078251988	8.114114202	7.743552797	7.992325835	7.595014234	7.343100499	7.404300294	7.92835065	7.376338972	7.580193457
UBE2E1	4.269068947	4.448220372	3.901898591	4.656718646	2.530926909	3.917499693	3.844141772	4.847282039	4.749103473	4.524169226	4.276910546	4.795130751	4.233443955	5.196505424	5.293527307	4.468793109	5.432748623	4.936301302	4.808088647	3.856555211	5.212930004	3.530813468	3.512842808	5.05900718	5.05110581	4.590068079	4.582836347	5.085497822	5.558335247	4.997873171	4.402440781	5.375676221	8.121640216	4.73986161	5.897616535	5.330285485	2.706073805	4.787785419	3.894428222	4.466817276	4.691220961	0.517945244	3.419074317	5.243667379	5.507363776	4.132767583	4.095011408	4.904313106	4.261624374
UBE2N	-1.088483058	2.046121929	0.172164566	1.006464685	1.25081899	-0.169963148	1.969672654	1.222791174	1.941748551	2.663572282	2.802979358	2.162862536	2.415282278	1.737073805	2.8605679	1.40989942	-1.206290551	2.383047661	2.000733725	1.163532964	1.820612582	0.451086275	0.705487886	0.666689757	-0.910826149	-0.143286262	1.713420457	1.559211229	1.354462914	0.87685777	-1.361324873	-1.163482591	6.984136693	1.389364363	1.711749989	1.840319498	1.969108211	-1.234582394	-1.149965897	-1.873032727	0.079190217	4.936197875	-1.062052373	-2.620518766	0.590887131	0.874033314	0.601022568	1.674578709	-1.16464038
UNC5C	3.173184512	2.408692008	1.550676189	2.880933803	1.25081899	1.208548475	4.291600749	3.148790593	3.126173122	3.907497865	4.181490981	2.648289363	3.593619519	2.222500632	4.239079523	4.869331039	3.274836139	3.640845418	2.000733725	2.301036488	3.142540676	2.201108022	4.792950727	2.541158875	0.311566272	1.927103066	4.241799429	2.868539287	4.736932551	4.783748366	3.996227132	5.176367412	6.247171098	4.021632578	1.711749989	3.038258876	1.38414571	3.409273796	1.171962198	3.484519277	0.079190217	0.517945244	-0.325086779	3.488005691	2.175849632	3.352080611	-0.135943026	3.549047827	3.227677042
UNC93B1	10.40787143	11.14001104	8.760879201	11.0958416	10.32954165	10.68069253	10.9216049	11.14968014	10.78752369	10.87020111	10.52741742	10.89824932	10.66993798	10.58444441	10.98882005	10.95615082	10.64896728	10.78262746	10.86718842	10.54334451	11.1060148	10.39426706	10.78230348	10.84949791	9.803133091	11.06482614	11.01632296	10.83341211	10.58087511	11.18860609	10.87498835	11.12682431	10.33463394	10.70360771	10.80714701	10.68636291	8.02077033	10.88727485	9.797671041	10.37578433	9.539553027	9.79417887	9.395670498	10.19105662	10.09033443	10.02486858	10.60861054	10.60939285	10.47153106
UNKL	1.680904014	-0.761232993	3.253958657	2.228857106	3.652917433	2.865660762	1.121675747	3.148790593	2.182756651	0.737572864	1.703443684	2.162862536	-0.247682735	2.222500632	3.345994727	2.146865014	3.716541589	2.813682015	-1.90615687	0.42656737	3.990537583	3.401045593	3.290450387	0.666689757	2.458407661	2.744239009	2.260908252	2.650359117	1.717032993	2.461820271	1.30164014	2.536957128	6.984136693	3.590998224	1.711749989	3.73013658	1.969108211	1.935342607	2.019959104	2.033857868	2.550495936	6.521160376	3.982341746	3.569305793	2.51688655	2.821565894	3.705359228	2.140242281	3.78955593
UST	2.728209729	1.560695102	0.788835926	1.536979402	1.613389069	0.678033758	4.414457496	2.360294698	4.315206947	5.381429053	2.802979358	4.484790631	4.675149404	3.322036306	5.182495995	2.146865014	3.58378638	4.653901571	5.351230972	2.301036488	4.405575082	2.922391994	3.875412887	4.507992011	3.285571064	4.192997126	2.967177049	5.654034775	5.261353509	3.078491631	4.329837032	5.755380647	6.247171098	4.848795981	4.944410746	5.917763584	1.38414571	1.935342607	4.207586107	2.374894786	6.497809511	6.936197875	2.107872628	6.981252023	6.47353018	4.295497083	2.527021986	5.972259258	5.730177383
VAV2	7.221509965	7.331524148	6.206321577	7.400689174	6.831481353	7.277946601	6.892504793	7.271550486	6.962097197	6.829272698	6.47351759	7.153817396	6.429449609	6.798850003	7.59392224	7.46156154	7.132074434	7.365297259	6.682557765	7.052681977	7.601972295	6.819791141	7.363699369	7.2263855	5.959538571	6.697176972	7.118889247	6.447160261	7.105528705	6.976994441	6.673932452	8.06773859	6.247171098	7.291437942	6.997152208	7.305525754	7.139033212	7.710861442	5.968975175	7.299394781	6.765690744	7.25812597	6.973204952	9.030981455	8.985778498	7.744398034	7.956814114	8.475170505	8.488204593
VCAM1	5.595468537	5.169504344	2.046633684	6.28362291	4.633288626	6.081755944	5.567931977	6.151950934	5.91694516	4.825035705	1.559053775	3.010859442	5.651170541	5.56489283	4.538639805	6.394792528	5.613888412	6.583999558	5.27375222	1.900498558	5.575500084	5.565301844	3.512842808	6.597427095	5.803419369	4.500569928	6.709948265	4.366566151	-1.452892008	6.778931349	3.795179613	6.543876541	6.984136693	6.815629118	4.144709397	5.99603064	1.38414571	5.635782325	3.97931712	5.28683861	3.490123318	0.517945244	-0.325086779	2.871334331	3.554361255	6.844755522	5.282846608	2.491714652	1.642714542
VCAN	6.442898403	8.489065425	5.689440259	7.762835678	6.840068849	8.38539289	7.982142006	8.393383936	7.253806402	7.835604947	7.060995689	9.047948761	7.106933978	8.478540792	8.054339643	7.725803727	6.5902899	7.349333665	7.665595773	7.6755491	7.263556077	8.129286255	8.659684196	7.286298401	6.620555312	7.036622828	7.977321606	8.150042328	6.198159683	7.195174611	7.714599897	7.283600636	8.121640216	7.084244556	7.513943206	8.251705863	3.554070711	8.97608895	6.34987999	6.379632705	6.510022876	0.517945244	3.860779766	6.490616905	6.879983834	7.499220292	6.803962626	6.204102223	8.056946741
WDFY4	7.369084373	9.176876333	6.473508329	8.644699457	9.143036521	8.92859537	7.196352434	8.155891649	7.634601775	8.231028065	7.176859532	8.005841368	7.106933978	7.475841642	8.583033924	8.479572948	7.00802857	7.823826572	7.32506431	7.30240203	7.797892505	8.98777502	7.512842808	7.520519109	6.085411932	8.21162425	8.978043495	7.784680655	7.504210033	8.189740725	7.844061123	8.696052196	6.247171098	7.618183053	7.811886661	8.064604972	8.291036305	8.816626547	7.361786756	7.206452057	8.581570007	6.936197875	8.931829518	8.812544999	7.446378574	8.369317316	9.323716272	7.507468723	9.447306561
XBP1	11.4829895	13.11882878	10.79171208	11.68604252	10.57756947	11.77876909	12.87263391	12.6239907	11.64549486	12.39408711	11.38835924	12.80653838	12.38068686	13.13399963	12.59493882	12.55561933	11.62310186	12.77531841	12.22320665	12.50223221	12.36025609	11.30205443	12.65312482	11.95035692	11.23457534	11.89378017	12.17119594	11.92329829	12.10851528	11.91618812	11.64774558	12.67700031	12.80686684	12.88711642	13.4672218	12.90288156	9.442137433	12.82518454	11.10299514	11.58165212	10.23412337	11.22160009	8.928051591	11.40678253	11.40707081	10.08592161	9.93626403	11.636304	10.52229779
ZFP57	3.751293342	3.63108443	3.342089567	2.480395873	1.25081899	4.047267568	1.121675747	2.360294698	3.340297928	2.663572282	3.850285073	3.010859442	3.839780106	4.969734562	3.8605679	3.284368538	0.668178567	4.163266453	2.737699319	3.596492372	2.405575082	-0.686417248	5.229049842	4.754152599	0.311566272	4.405150363	2.536542695	3.511382704	1.717032993	1.362284597	2.936355676	-1.163482591	6.984136693	1.87479119	2.849253513	2.276418613	0.38414571	2.852880447	2.309465721	3.484519277	4.119604486	0.517945244	0.812416745	3.78887217	1.728390655	-0.348359107	2.527021986	2.491714652	1.157287715
ZFY	0.878350078	2.046121929	0.352736811	6.581373521	1.25081899	-0.169963148	-1.200252348	6.975896471	0.804245028	2.663572282	1.559053775	2.162862536	-0.247682735	7.363512942	5.8605679	2.146865014	0.909186667	4.3024292	6.954930036	6.21374441	6.703255631	0.451086275	0.705487886	6.933476298	6.215017784	0.994217262	1.713420457	7.092286988	7.251011565	0.139892176	6.731432268	7.805184203	8.910136111	1.389364363	3.29671249	7.705597904	5.084585428	3.409273796	-1.149965897	1.586398891	4.299238698	6.521160376	-1.062052373	6.190052869	5.905583657	-1.933321608	5.94443039	5.515880963	5.954300692
ZFYVE16	7.855896255	7.310229369	6.083856148	7.68359703	7.575321028	7.469558451	8.340844268	7.784524622	8.483725127	7.948974501	8.523622647	8.271386993	8.370702767	8.270014094	8.365188292	8.195624326	8.176693654	8.480621818	9.025319363	8.27414677	8.5210523	7.512273337	8.32019773	8.454592317	7.707559353	8.521338793	8.429778266	8.466624446	8.896942083	8.920158525	7.956841303	8.619515618	6.984136693	8.413950001	8.420489031	8.046328306	7.191500632	8.193777779	7.167446716	8.150721626	9.319547917	9.184125388	9.044292456	8.209996441	8.856736553	8.593177631	8.479175687	8.970948709	8.422199408
ZNF280D	6.120083859	6.157630244	5.432692116	5.95028185	5.959163906	5.97163313	6.057135495	5.843377585	5.739704775	5.634813289	6.134493502	6.410790049	5.942141824	6.575017047	6.266560259	6.09172346	6.124626327	6.24750299	6.383861976	4.90769406	6.212930004	5.595281002	5.749882005	6.357851662	6.661558286	6.224783615	6.177887665	6.187934115	6.411294136	6.248416633	6.231132165	6.598068642	6.247171098	6.583136106	6.284639658	6.363881454	5.554070711	6.233023156	5.53653463	6.219724414	6.073029233	5.936197875	5.856810864	5.513907554	5.846387864	5.100101394	5.252552685	5.121465074	5.846586875
ZNF513	6.141209728	6.946126139	5.802492371	6.850560154	6.504159999	6.680536266	6.736385591	7.212232983	6.575074074	7.048639966	6.134493502	7.324750218	6.821990793	6.96204017	7.182495995	6.719754683	6.914379336	6.922880786	7.2049788	6.166535452	7.359771393	6.600833395	6.512842808	6.499579772	6.269082941	7.098935133	6.940758701	7.092286988	7.105528705	7.195174611	6.731432268	7.526515381	8.910136111	7.106355257	7.083308852	7.03594501	5.593599075	6.815266155	6.427462931	6.407738043	7.163757049	7.25812597	6.681660054	7.060719646	6.707750889	6.328773237	6.695540167	6.906142776	6.874278609
[truncated: 118 more columns]
