# Supplementary material for: AutoXAI4Omics: an automated explainable AI tool for omics and tabular data
Source: Brief Bioinform. 2024 Nov 22;26(1):bbae593. doi: 10.1093/bib/bbae593 (PMC11583442; doi:10.1093/bib/bbae593)
Supplement: File-S8_bbae593 [file file-s8_bbae593.zip]

Archive with 1 entries (1 files):
- File-S8_bbae593.csv
