# Supplementary material for: AutoXAI4Omics: an automated explainable AI tool for omics and tabular data
Source: Brief Bioinform. 2024 Nov 22;26(1):bbae593. doi: 10.1093/bib/bbae593 (PMC11583442; doi:10.1093/bib/bbae593)
Supplement: File-S8_bbae593 [file file-s8_bbae593.zip › File-S8_bbae593.csv]

	G2761A	AV103	AV104	AV105	AV110	AV112	AV114	AV117	AV120	AV125	AV127	G2536	G2538	G2620	G2629	G2640	G2643	G2648	G2650	G2653	G2655	G2657	G2658	G2659	G2660	G2661	G2664	G2677	G2679	G2700	G2728	G2733	G2736	G2742	G2745	G2745X	G2747	G2755	G2755X	G2757X	G2758	G2760	G2788	G2829	G2831	G2836	G2838	G2840	G2844
Mycobacterium sp. 1.1-VEs	0	0	0	0	0	0	0	0	0	0	0	0	0	0	0	0	0	0	0	0	0	0	0	0	0	0	0	0	0	0	0	0	0	0	0	0	0	0	0	0	0	0	0	0	0	0	0	0	0
Massariosphaeria phaeospora	18	17	9	8	9	10	5	10	9	18	9	6	9	9	15	6	11	10	7	7	80	43	60	42	38	47	50	62	57	70	81	68	35	56	9	8	6	11	7	7	14	17	9	9	6	4	10	12	10
Rosellinia necatrix quadrivirus 1	0	0	0	0	0	0	0	0	0	0	0	0	0	0	0	0	0	0	0	0	0	0	0	0	0	0	0	0	0	0	0	1	0	0	0	0	0	0	0	0	0	0	0	0	0	0	0	0	0
Acer yangbiense	32	22	13	23	12	8	14	14	15	15	16	12	19	13	19	17	12	6	15	11	117	55	75	59	48	57	81	73	91	108	92	95	64	71	12	11	8	11	9	18	23	18	17	14	15	7	19	19	15
Delitschia winteri	0	0	0	0	0	0	0	0	0	0	0	0	0	0	0	0	0	0	0	0	0	0	0	0	0	0	0	0	0	0	0	0	0	0	0	0	0	0	0	0	0	0	0	0	0	0	0	0	0
Leptospira alexanderi	1	0	0	0	1	1	0	1	1	1	1	1	0	2	3	0	2	0	2	0	8	4	7	7	3	7	8	3	8	9	10	6	9	9	1	2	0	3	0	1	1	0	0	0	0	2	0	4	1
Streptococcus phocae subsp. salmonis	0	0	0	0	0	0	0	0	0	0	0	0	0	0	0	0	0	0	0	0	0	0	0	0	0	0	0	0	0	0	0	0	0	1	0	0	0	0	0	0	0	0	0	0	0	0	0	0	0
Saccharopolyspora lacisalsi	4	12	6	10	7	1	4	38	7	7	3	6	1	8	3	9	3	3	21	2	14	7	20	49	425	67	11	9	10	12	13	13	22	20	6	5	5	11	5	7	1	3	6	6	4	3	11	3	2
Megasphaera lornae	0	0	0	0	0	0	0	0	0	0	0	0	0	0	1	1	0	0	0	0	1	0	0	1	0	0	0	0	0	0	0	0	0	0	0	0	0	0	0	0	0	0	0	0	0	0	1	0	0
Megasphaera sp. UPII 135-E	1	0	0	0	0	0	0	0	0	0	0	0	0	0	0	0	1	0	0	0	0	2	1	1	0	0	0	0	2	0	0	0	1	0	0	0	0	0	0	0	0	0	0	1	0	0	0	0	1
Chrysotimus molliculus	0	0	0	0	0	0	0	0	0	0	0	0	0	0	0	0	0	0	0	0	0	0	0	0	0	0	0	0	0	0	0	0	0	0	0	0	0	0	0	0	0	0	0	0	0	0	0	0	0
Micromorphus albipes	0	0	0	0	0	0	0	0	0	0	0	0	0	0	0	0	0	0	0	0	0	0	0	0	0	0	0	0	0	0	0	0	0	0	0	0	0	0	0	0	0	0	0	0	0	0	0	0	0
Aleurocanthus camelliae	0	0	0	0	0	0	0	0	0	0	0	0	0	0	0	0	0	0	0	0	0	0	0	0	0	0	0	0	0	0	0	0	0	0	0	0	0	0	0	0	0	0	0	0	0	0	0	0	0
Tamiasciurus hudsonicus	0	0	0	0	0	0	0	0	0	0	0	0	0	0	0	0	0	0	0	0	0	0	0	0	0	0	0	0	0	0	0	0	0	0	0	0	0	0	0	0	0	0	0	0	0	0	0	0	0
Azagny virus	0	0	0	0	0	0	0	0	0	0	0	0	0	0	0	0	0	0	0	0	0	0	0	0	0	0	0	0	0	0	0	0	0	0	0	0	0	0	0	0	0	0	0	0	0	0	0	0	0
Copiapoa humilis	0	0	0	0	0	0	0	0	0	0	0	0	0	0	0	0	1	0	0	0	0	0	0	0	0	0	0	0	0	0	0	0	0	0	0	0	0	0	0	0	0	0	0	0	0	0	0	0	0
Bartonella sp. RN10627LA	0	0	0	0	0	0	0	0	0	0	0	0	0	0	0	0	0	0	0	0	0	0	0	0	0	0	0	0	0	0	0	0	0	0	0	0	0	0	0	0	0	0	0	0	0	0	0	0	0
Cryobacterium roopkundense	3	0	7	3	4	6	0	4	1	1	1	2	3	6	6	5	2	0	12	1	6	2	7	27	20	16	8	13	8	12	8	15	16	10	2	4	6	6	5	9	1	2	9	5	12	3	9	2	7
Ausejanus albisignatus	0	0	0	0	0	0	0	0	0	0	0	0	0	0	0	0	0	0	0	0	0	0	0	0	0	0	0	0	1	0	0	0	0	1	0	0	0	0	0	0	0	0	0	0	0	0	0	0	0
Trachelus tabidus	0	0	0	0	0	0	0	0	0	0	0	0	0	0	0	0	0	0	0	0	0	0	0	0	0	0	0	0	0	0	0	0	0	0	0	0	0	0	0	0	0	0	0	0	0	0	0	0	0
Streptomyces sp. Acta 2897	0	0	0	0	0	0	0	1	0	0	0	0	0	0	0	0	0	0	0	0	0	0	0	1	0	0	0	0	0	0	0	0	0	0	0	0	0	0	0	0	0	0	0	0	0	0	0	0	0
Anaerocolumna xylanovorans	5	1	1	2	4	0	3	1	10	3	1	1	4	1	1	5	3	2	2	3	23	11	14	12	7	12	10	12	13	11	18	14	11	10	0	1	5	2	2	1	2	3	1	1	6	0	2	3	2
Burkholderia sp. RPE301	0	0	0	0	0	0	1	0	1	0	0	0	1	0	0	0	0	0	0	0	0	0	0	1	0	0	0	0	0	1	0	0	3	0	0	0	0	0	0	0	0	0	0	0	0	0	0	0	0
Trapelus boehmei	0	0	0	0	0	0	0	0	0	0	0	0	0	0	0	0	0	0	0	0	0	0	0	0	0	0	1	0	0	0	0	0	0	0	0	0	0	0	0	0	0	0	0	0	0	0	0	0	0
Solori robusta	0	0	0	0	0	0	0	0	0	0	0	0	0	0	0	0	0	0	0	0	0	0	0	0	0	0	0	0	0	0	0	0	0	0	0	0	0	0	0	0	0	0	0	0	0	0	0	1	0
Molossops temminckii	0	0	0	0	0	0	0	0	0	0	0	0	0	0	0	0	0	0	0	0	0	0	0	0	0	0	0	0	0	0	0	0	0	0	0	0	0	0	0	0	0	0	0	0	0	0	0	0	0
Clostridium peptidivorans	2	1	0	2	2	1	0	1	3	1	0	1	1	1	2	4	0	1	1	0	7	4	13	2	1	3	4	5	1	10	13	6	3	15	1	1	1	1	0	0	0	2	2	0	1	1	1	0	0
Papillibacter cinnamivorans	2	1	0	2	0	2	1	0	2	2	1	2	0	1	1	2	1	0	2	0	5	5	4	7	3	10	6	8	10	9	13	4	6	6	1	2	0	1	2	0	2	3	3	0	1	2	0	2	2
Borreliella lusitaniae	0	0	0	0	0	0	0	0	0	0	0	0	0	0	0	0	0	0	0	0	0	0	0	0	0	0	0	0	0	0	0	0	0	0	0	0	0	0	0	0	0	0	0	0	0	0	0	0	0
Lepus corsicanus	0	0	0	0	0	0	0	0	0	0	0	0	0	0	0	0	0	0	0	0	0	0	0	0	0	0	0	0	0	0	0	0	0	0	0	0	0	0	0	0	0	0	0	0	0	0	1	0	0
Cupriavidus agavae	9	2	4	6	2	3	1	2	4	1	1	0	1	3	5	2	2	0	6	1	16	13	12	12	10	11	13	16	16	12	11	20	11	19	3	3	0	2	0	3	3	5	3	1	1	0	2	3	5
Lepus granatensis	0	0	0	0	0	0	0	0	0	0	0	0	0	0	0	0	0	0	0	0	0	0	0	0	0	0	0	0	0	0	0	0	0	0	0	0	0	0	0	0	0	0	0	0	0	0	0	0	0
Daldinia sp. EC12	8	10	6	9	6	9	5	3	6	2	6	3	6	5	8	5	5	3	5	6	48	25	35	18	27	28	30	32	31	37	50	45	27	38	8	5	3	4	4	7	8	6	3	6	7	2	5	5	9
Hypoxylon sp. CI-4A	20	15	16	12	12	4	9	5	15	9	7	12	7	7	8	9	6	5	13	6	60	33	31	22	36	37	51	51	30	57	62	47	40	52	7	9	5	7	4	7	10	9	11	5	4	2	5	10	5
Vibrio sp. C7	3	2	2	2	2	1	1	2	2	5	1	1	2	1	2	1	2	3	1	1	16	7	14	8	5	8	12	16	13	6	9	19	11	11	0	1	2	0	0	2	3	4	6	2	1	4	2	1	1
Dipodomys heermanni	0	0	0	0	0	0	0	0	0	0	0	0	0	0	0	0	0	0	0	0	0	0	0	0	0	0	0	0	0	0	0	0	0	0	0	0	0	0	0	0	0	0	0	0	0	0	0	0	0
Puntius sahyadriensis	0	0	0	0	0	0	0	0	0	0	0	0	0	0	0	0	0	0	0	0	0	0	0	0	0	0	0	0	0	0	0	0	0	0	0	0	0	0	0	0	0	0	0	0	0	0	0	0	0
Nipponocypris temminckii	0	0	0	0	0	0	0	0	0	0	0	0	0	0	0	0	0	0	0	0	0	0	0	0	0	0	0	0	0	0	0	0	0	0	0	0	0	0	0	0	0	0	0	0	0	0	0	0	0
Micronemacheilus cruciatus	0	0	0	0	0	0	0	0	0	0	0	0	0	0	0	0	0	0	0	0	0	0	0	0	0	0	0	0	0	0	0	0	0	0	0	0	0	0	0	0	0	0	0	0	0	0	0	0	0
Hypoxylon sp. EC38	10	3	6	5	3	0	4	0	4	6	3	4	2	2	3	3	4	1	5	2	35	19	17	7	14	19	25	20	14	26	29	17	22	27	2	4	1	3	4	3	5	5	4	2	3	2	4	5	1
Hypoxylon sp. CO27-5	6	8	1	1	4	5	2	4	5	1	7	1	4	3	7	5	1	4	5	2	25	15	14	11	11	12	11	15	20	27	21	11	15	17	2	1	2	1	5	3	5	7	6	2	1	2	1	4	0
Neoditrema ransonnetii	0	0	0	0	0	0	0	0	0	0	0	0	0	0	0	0	0	0	0	0	0	0	0	0	0	0	0	0	0	0	0	0	0	0	0	0	0	0	0	0	0	0	0	0	0	0	0	0	0
Apoderus jekelii	0	0	0	0	0	0	0	0	0	0	0	0	0	0	0	0	0	0	0	0	0	0	0	0	0	0	0	0	0	0	1	0	0	0	0	0	0	0	0	0	0	0	0	0	0	0	0	0	0
Camptocerus aeneipennis	0	0	0	0	0	0	0	0	0	0	0	0	0	0	0	0	0	0	0	0	0	0	0	0	0	0	0	0	0	0	0	0	0	0	0	0	0	0	0	0	0	0	0	0	0	0	0	0	0
Hylastes opacus	0	0	0	0	0	0	0	0	0	0	0	0	0	0	0	0	0	0	0	0	0	0	0	0	0	0	0	0	0	0	0	0	0	0	0	0	0	0	0	0	0	0	0	0	0	0	0	0	0
Pselactus sp. BHJ-2011	0	0	0	0	0	0	0	0	0	0	0	0	0	0	0	0	0	0	0	0	0	0	0	0	0	0	0	0	0	0	0	0	0	0	0	0	0	0	0	0	0	0	0	0	0	0	0	0	0
Dactylipalpus grouvellei	0	0	0	0	0	0	0	0	0	0	0	0	0	0	0	0	0	0	0	0	0	0	0	0	0	0	0	0	0	0	0	0	0	0	0	0	0	0	0	0	0	0	0	0	0	0	0	0	0
Platypus incompertus	0	0	0	0	0	0	0	0	0	0	0	0	0	0	0	0	0	0	0	0	0	0	0	0	0	0	0	0	0	0	0	0	0	0	0	0	0	0	0	0	0	0	0	0	0	0	0	0	0
Dipodomys ordii	7	4	2	10	6	3	4	3	2	6	3	4	3	2	6	1	2	3	5	4	37	7	9	15	22	10	13	12	19	25	32	22	17	18	2	2	4	3	4	3	1	3	5	2	2	1	1	4	3
Pigmentiphaga sp. D-2	7	4	4	4	5	4	1	2	7	2	7	0	5	2	3	4	3	3	4	4	23	11	27	18	12	29	10	35	20	10	13	26	22	25	2	4	4	4	2	6	2	4	4	7	6	3	3	2	7
Epizootic haematopoietic necrosis virus	0	0	0	0	0	0	0	0	0	0	0	0	0	0	0	0	0	0	0	0	0	0	0	1	0	0	0	2	0	0	0	0	0	0	0	0	0	0	0	0	0	0	0	0	0	0	0	0	0
Austwickia chelonae	14	14	6	18	11	11	6	4	3	3	5	6	5	11	10	4	3	4	13	1	29	17	35	55	55	38	33	27	28	26	40	33	34	33	3	8	5	11	5	12	7	9	9	7	8	5	11	4	14
Psychrobacter sp. 1501(2011)	0	0	0	0	0	0	0	0	0	0	0	0	0	0	0	0	0	0	0	1	1	1	0	1	0	1	0	1	1	1	0	1	0	0	0	0	0	0	0	0	0	0	0	1	0	0	0	0	0
Leisingera sp. ANG1	0	0	0	0	0	0	0	0	0	0	0	0	0	0	0	0	0	0	0	0	0	0	0	0	0	0	0	0	0	0	0	0	0	0	0	0	0	0	0	0	0	0	0	0	0	0	0	0	0
uncultured Verrucomicrobiales bacterium	0	0	0	0	0	0	0	0	0	0	0	0	0	1	0	0	0	0	0	0	0	0	0	0	0	0	0	0	0	0	0	0	0	0	0	0	0	0	0	0	0	0	0	1	0	0	0	0	1
Drosophila ananassae sigmavirus	0	0	0	0	0	0	0	0	0	0	0	0	0	0	0	0	0	0	0	0	0	0	0	0	0	0	0	0	0	0	0	0	0	0	0	0	0	0	0	0	0	0	0	0	0	0	0	0	0
uncultured actinomycete	0	0	0	0	0	0	0	0	0	0	0	0	0	1	0	0	0	0	0	0	1	0	1	0	1	2	0	0	0	0	0	0	0	0	0	0	0	1	0	0	0	0	0	0	0	0	0	0	1
Drosophila immigrans sigmavirus	0	0	0	0	0	0	0	0	0	0	0	0	0	0	0	0	0	0	0	0	0	0	0	0	0	0	0	0	0	0	0	0	0	0	0	0	0	0	0	0	0	0	0	0	0	0	0	0	0
Knufia peltigerae	0	0	0	0	0	0	0	0	0	0	0	0	0	0	0	0	0	0	0	0	0	0	0	0	0	0	0	0	0	0	0	0	0	0	0	0	0	0	0	0	0	0	0	0	0	0	0	0	0
Pedetes capensis	0	0	0	0	0	0	0	0	0	0	0	0	0	0	0	0	0	0	0	0	0	0	0	0	0	0	0	0	0	0	0	0	0	0	0	0	0	0	0	0	0	1	0	0	0	0	0	0	0
Pontomyia pacifica	0	0	0	0	0	0	0	0	0	0	0	0	0	0	0	0	0	0	0	0	0	0	0	0	0	0	0	0	0	0	0	0	0	0	0	0	0	0	0	0	0	0	0	0	0	0	0	0	0
Pseudanabaena sp. dqh15	0	0	0	0	0	0	0	0	0	0	0	0	0	0	0	0	0	0	0	0	0	0	0	0	0	0	0	0	0	0	0	0	0	0	0	0	0	0	0	0	0	0	0	0	0	0	0	0	0
Boehmeria umbrosa	0	0	0	0	0	0	0	0	0	0	0	0	0	0	0	0	0	0	0	0	0	0	0	0	0	0	0	0	0	0	0	0	0	0	0	0	0	0	0	0	0	0	0	0	0	0	0	0	0
Pseudomonas formosensis	5	4	3	1	3	1	3	1	3	2	2	1	1	2	0	3	3	1	1	2	17	11	10	13	5	15	9	9	14	20	6	15	14	15	1	1	0	2	3	3	0	2	3	0	4	4	1	4	6
Candidatus Pelagibacter sp. IMCC9063	1	0	0	1	1	0	1	1	0	1	1	0	1	1	1	1	1	0	1	1	4	2	7	2	2	1	9	4	4	3	5	8	4	4	1	0	2	1	2	0	0	1	0	0	2	2	0	1	2
Paragonimus heterotremus	8	6	6	5	3	3	5	5	8	4	4	6	9	4	5	5	5	0	3	7	42	24	28	20	22	23	29	21	33	31	26	37	24	29	3	3	8	4	5	5	8	7	9	3	2	1	2	4	7
Occallatibacter savannae	2164	1585	2034	2872	2787	3186	1174	585	1319	2472	3689	712	2332	123	1340	610	366	696	503	2303	12780	9059	4328	238	241	261	1466	2160	5380	5197	4682	6990	5584	6323	406	99	710	117	2400	307	514	1719	519	29	56	1650	611	1848	317
Paragonimus kellicotti	11	5	4	6	4	4	5	7	7	6	2	5	6	4	3	8	3	3	3	0	38	17	32	12	19	13	24	29	30	23	47	25	21	29	5	4	3	8	5	5	4	9	6	4	7	3	3	11	7
Shigella virus Shfl1	0	0	0	0	0	0	0	0	0	0	0	0	0	0	0	0	0	0	0	0	0	0	0	1	0	0	0	0	0	1	0	0	0	0	0	0	0	0	0	0	0	0	0	0	0	0	0	0	0
uncultured eukaryote	1	1	1	0	1	2	0	0	1	0	0	0	0	0	0	0	0	1	0	0	1	0	0	1	1	0	0	0	0	4	1	0	0	1	0	0	0	0	0	0	1	0	0	0	0	1	0	0	0
Cistopus chinensis	0	0	0	1	0	0	0	0	0	0	0	0	0	0	0	0	0	0	0	0	0	0	0	0	0	0	0	0	1	0	0	0	0	0	0	0	0	0	0	0	0	0	0	0	0	0	0	0	0
Lactiforis takii	0	0	0	0	0	0	0	0	0	0	0	0	0	0	0	0	0	0	0	0	0	0	0	0	0	0	0	0	0	0	0	0	0	0	0	0	0	0	0	0	0	0	0	0	0	0	0	0	0
Indicator indicator	0	0	0	0	0	0	0	0	0	0	0	0	0	0	0	0	0	0	0	0	0	0	0	0	0	0	0	0	0	0	0	0	0	0	0	0	0	0	0	0	0	0	0	0	0	0	0	0	0
Pectinatus sottacetonis	2	2	1	3	2	2	0	1	2	1	2	1	2	0	2	1	1	1	0	1	10	8	13	7	7	2	4	9	6	7	5	5	6	3	1	0	0	2	1	2	1	3	3	0	1	5	2	0	0
Anabaena sp. LCRNK_18	0	0	0	0	0	0	0	0	0	0	0	0	0	0	0	0	0	0	0	0	0	0	0	0	0	0	0	0	0	0	0	0	0	0	0	0	0	0	0	0	0	0	0	0	0	0	0	0	0
Nostoc sp. LCRNK_12	0	0	0	0	0	0	0	0	0	0	0	0	0	0	0	0	0	0	0	0	0	0	0	0	0	0	0	0	0	0	0	0	0	0	0	0	0	0	0	0	0	0	0	0	0	0	0	0	0
Tolypothrix sp. LCRNK_26	0	0	0	0	0	0	0	0	0	0	0	0	0	0	0	0	0	0	0	0	0	0	0	0	0	0	0	0	0	0	0	0	0	0	0	0	0	0	0	0	0	0	0	0	0	0	0	0	0
Gaiella occulta	48	36	35	31	28	23	19	20	20	42	25	197	56	1352	234	184	25	39	262	25	82	27	869	7273	4701	6407	661	1651	216	443	73	1287	616	1435	182	1151	50	1458	23	1020	13	14	709	580	1087	22	258	37	1239
Carex fraseriana	0	0	0	0	0	0	0	0	0	0	0	0	0	0	0	0	0	0	0	0	0	0	0	0	0	0	0	0	0	0	0	0	0	0	0	0	0	0	0	0	0	0	1	0	0	0	0	0	0
Cricetulus griseus	23	13	13	18	10	10	8	13	19	6	11	4	2	10	14	6	14	6	9	6	77	31	61	56	37	27	53	53	59	70	72	64	54	51	9	15	6	11	5	12	16	12	5	9	4	7	11	8	7
Hugenholtzia roseola	4	3	3	1	0	0	0	1	2	3	1	2	1	7	4	5	2	2	4	2	23	9	17	15	19	25	18	34	14	14	18	28	6	9	3	2	2	5	4	7	2	1	4	6	4	1	3	4	8
Biddulphia tridens	0	0	0	0	0	0	0	0	0	0	0	0	0	0	0	0	0	0	0	0	0	0	0	0	0	0	0	0	0	0	1	0	0	0	0	0	0	0	0	0	0	0	0	0	0	0	0	0	0
Scirpus microcarpus	0	0	0	0	0	0	0	0	0	0	0	0	0	0	0	0	0	0	0	0	0	0	0	0	0	0	0	0	0	0	0	0	0	0	0	0	0	0	0	0	0	0	0	0	0	0	0	0	0
Denticula kuetzingii	0	0	0	0	0	0	0	0	0	0	0	0	0	0	0	0	0	0	0	0	0	0	0	0	0	0	0	0	0	0	0	0	0	0	0	0	0	0	0	0	0	0	0	0	0	0	0	0	0
Arctotanais alascensis	0	0	0	0	0	0	0	0	0	0	0	0	0	0	0	0	0	0	0	0	0	0	0	0	0	0	0	0	0	0	0	0	0	0	0	0	0	0	0	0	0	0	0	0	0	0	0	0	0
Hemiaulus sinensis	0	0	0	0	0	0	1	0	0	0	0	0	0	0	0	0	0	0	0	0	0	0	0	0	0	0	0	0	0	0	0	1	0	0	0	0	0	0	0	0	0	0	0	0	0	0	0	0	0
Lithodesmioides polymorpha	0	0	0	0	0	0	0	0	0	0	0	0	0	0	0	0	0	0	0	0	0	0	0	0	0	0	0	0	0	0	0	0	0	0	0	0	0	0	0	0	0	0	0	0	0	0	0	0	0
Plagiogramma staurophorum	0	0	0	0	0	0	0	0	0	0	0	0	0	0	0	0	0	0	0	0	0	0	0	0	0	0	1	0	0	0	0	1	0	0	0	0	0	0	0	1	0	0	0	0	0	0	0	0	0
Micromonospora maris	3	12	3	5	4	11	11	8	5	6	4	6	6	10	6	3	2	3	18	1	13	7	44	43	103	50	13	27	19	13	12	26	16	29	5	6	3	9	0	4	2	3	7	7	6	9	14	4	4
Tryblionella apiculata	0	0	0	0	0	0	0	0	0	0	0	0	0	0	0	0	0	0	0	0	0	0	0	0	0	0	0	0	0	3	2	0	0	0	0	0	0	0	0	0	0	0	0	0	0	0	0	0	0
Chrysichthys nigrodigitatus	0	0	0	0	0	0	0	0	0	0	0	0	0	0	0	0	0	0	0	0	0	0	0	0	0	0	0	0	0	0	0	0	0	0	0	0	0	0	0	0	0	0	0	0	0	0	0	0	0
Vibrio phage qdvp001	1	0	0	0	0	0	0	0	0	0	0	0	0	0	0	0	0	0	0	0	1	0	0	2	0	0	0	0	1	0	1	1	0	0	0	0	0	0	0	0	0	0	0	0	0	0	0	0	0
Candidatus Thiomargarita nelsonii	62	43	40	30	33	32	22	27	46	37	37	19	25	36	38	37	36	14	43	39	286	131	198	293	194	325	232	205	214	212	183	191	138	177	49	48	30	60	33	48	27	62	33	36	47	16	33	42	60
Strigomonas galati	1	1	0	0	0	0	0	1	1	0	0	0	0	0	0	0	0	0	0	0	0	0	0	0	0	0	0	0	0	0	0	0	0	0	0	0	0	0	1	0	0	0	0	0	0	0	0	0	1
Pseudomonas sp. KC-A2	0	0	0	0	0	0	0	0	0	0	0	0	0	0	0	0	0	0	0	0	0	0	0	0	0	0	0	0	0	0	0	0	0	0	0	0	0	0	0	0	0	0	0	0	0	0	0	0	0
Diplonevra funebris	0	0	0	0	0	0	0	0	0	0	0	0	0	0	0	0	0	0	0	0	0	0	0	0	0	0	0	0	0	0	0	0	0	0	0	0	0	0	0	0	0	0	0	0	0	0	0	0	0
Dohrniphora anteroventralis	0	0	0	0	0	0	0	0	0	0	0	0	0	0	0	0	0	0	0	0	0	1	0	0	0	0	0	0	0	0	0	0	0	0	0	0	0	0	0	0	0	0	0	0	0	0	0	0	0
Elodea canadensis	0	0	0	0	0	0	0	0	0	0	0	0	0	0	0	0	0	0	0	0	0	0	0	0	0	0	0	0	1	0	0	0	0	1	0	0	0	0	0	0	0	0	0	0	0	0	0	0	0
Leptographium procerum	0	0	0	0	0	0	0	0	0	0	0	0	0	0	0	0	0	0	0	0	0	0	0	0	0	0	0	0	0	0	0	0	0	0	0	0	0	0	0	0	0	0	0	0	0	0	0	0	0
Cantherhines pardalis	0	0	0	0	0	0	0	0	0	0	0	0	0	0	0	0	0	0	0	0	0	0	0	0	0	0	0	0	0	0	0	0	0	0	0	0	0	0	0	0	0	0	0	0	0	0	0	0	0
Mesocricetus auratus	11	13	7	9	5	4	5	3	14	8	2	6	7	8	7	6	4	4	9	3	53	26	32	33	26	28	31	37	40	39	44	37	29	40	1	6	4	6	5	7	6	10	9	8	1	3	6	9	8
Chascanopsetta lugubris	0	0	0	0	0	0	0	0	0	0	0	0	0	0	0	0	0	0	0	0	0	0	0	0	0	0	0	0	0	0	0	0	0	0	0	0	0	0	0	0	0	0	0	0	0	0	0	0	0
Halaelurus natalensis	0	0	0	0	0	0	0	0	0	0	0	0	0	0	0	0	0	0	0	0	0	0	0	0	0	0	0	0	0	0	0	0	0	1	0	0	0	0	0	0	0	0	0	0	0	0	0	0	0
Lactoria fornasini	0	1	0	0	0	0	0	0	0	0	0	0	0	0	0	0	0	0	0	0	0	0	0	0	0	0	0	0	0	0	0	0	0	0	0	0	0	0	0	0	0	0	0	0	0	0	0	0	0
Rhinobatos annulatus	0	0	0	0	0	0	0	0	0	0	0	0	0	0	0	0	0	0	0	0	0	0	0	0	0	0	0	0	1	0	0	0	0	0	0	0	0	0	0	0	0	0	0	0	0	0	0	0	0
Onion yellows phytoplasma	0	0	0	0	0	0	0	0	0	0	0	0	0	0	0	0	0	0	1	0	0	0	0	0	0	0	0	0	0	0	0	0	0	0	0	0	0	0	0	0	0	0	0	0	0	0	0	0	0
Apodemus mystacinus	0	0	0	0	0	0	0	0	0	0	0	0	0	0	0	0	0	0	0	0	0	0	0	0	0	0	0	0	0	0	0	0	0	0	0	0	0	0	0	0	0	0	0	0	0	0	0	0	0
Hardenbergia virus A	0	0	0	0	0	0	0	0	0	0	0	0	0	0	0	0	0	0	0	0	0	0	0	1	0	0	0	0	0	0	0	0	0	0	0	0	0	0	0	0	0	0	0	0	0	0	0	0	0
Mycobacterium sp. B10-07.09.0206	0	0	1	0	0	0	0	0	0	0	0	0	0	0	0	0	0	0	0	0	0	0	0	0	0	0	0	0	0	0	0	0	0	0	0	0	0	0	0	0	0	0	0	0	0	0	0	0	0
Metelectrona ventralis	0	0	0	0	0	0	0	0	0	0	0	0	0	0	0	0	0	0	0	0	0	0	0	0	0	0	0	0	0	0	1	0	0	0	0	0	0	0	0	0	0	0	0	0	0	0	0	0	0
Alicyclobacillus cellulosilyticus	11	9	11	9	3	3	4	5	5	2	4	2	2	9	6	2	3	2	4	6	21	14	17	23	39	30	15	21	17	24	17	22	28	22	7	7	18	10	0	7	5	11	3	7	2	5	3	6	4
Thermoflexibacter ruber	12	18	14	8	5	7	4	4	8	10	9	7	9	24	9	5	9	4	17	5	47	23	36	47	28	42	28	66	40	59	35	58	28	60	11	19	7	8	8	23	3	11	12	13	11	6	7	9	15
Mycobacterium sp. JS330	0	0	0	0	0	0	0	0	0	0	0	0	0	0	0	0	0	0	0	0	0	0	0	0	0	2	0	0	0	1	0	0	1	1	0	0	0	0	0	0	1	0	0	0	0	0	0	0	0
Spissistilus festinus reovirus	0	0	0	0	0	0	0	1	0	0	0	0	0	0	0	0	0	0	0	0	0	0	0	0	0	0	0	0	0	0	0	0	0	0	0	0	0	0	0	1	0	0	0	0	0	0	0	0	0
Photorhabdus khanii	3	1	2	1	0	2	3	2	3	0	0	1	0	2	1	1	0	0	3	2	6	5	7	6	3	10	5	9	3	11	4	6	7	5	2	3	2	1	1	0	2	2	2	1	1	1	1	1	2
Candidatus Brocadia caroliniensis	9	10	11	9	8	5	7	7	6	12	9	8	4	12	9	6	1	3	10	18	122	62	92	106	85	145	49	55	76	87	47	51	53	60	10	15	5	25	4	17	5	12	12	11	18	4	10	10	14
Photorhabdus tasmaniensis	0	0	0	0	0	0	0	0	0	0	1	0	0	1	0	0	0	0	0	0	1	0	1	0	0	0	0	0	1	1	0	2	0	0	0	0	0	0	1	1	0	1	0	0	0	0	0	0	0
Photorhabdus caribbeanensis	0	0	0	0	0	0	0	0	0	0	0	0	0	0	0	0	0	0	0	0	0	0	0	0	0	0	0	0	0	0	0	1	0	1	0	0	0	0	0	0	0	0	0	0	0	0	0	0	0
Photorhabdus hainanensis	0	0	0	0	0	0	0	0	0	0	0	0	0	0	0	0	0	0	0	0	0	1	0	0	0	0	0	0	0	1	0	0	0	0	0	0	0	0	0	0	0	0	0	0	0	0	0	0	0
Megachile sculpturalis	0	0	0	0	0	0	0	0	0	0	0	0	0	0	0	0	0	0	0	0	0	0	0	0	0	0	0	0	0	0	0	0	0	1	0	0	0	0	0	0	0	0	0	0	1	0	0	0	0
Peromyscus leucopus	7	7	5	3	3	3	5	4	4	4	2	3	1	2	5	1	2	1	4	3	28	8	12	11	13	18	12	20	20	17	24	21	16	27	1	1	1	4	1	7	4	6	6	2	2	3	2	5	4
Cyberlindnera mrakii	0	0	0	0	0	0	0	0	0	0	0	0	0	0	0	0	0	0	0	0	0	0	0	0	0	0	0	0	0	0	0	0	0	0	0	0	0	0	0	0	0	0	0	0	0	0	0	0	0
Oceanobacillus indicireducens	1	0	1	1	0	2	0	0	0	1	1	0	0	1	0	0	1	0	0	0	7	4	4	1	3	5	2	1	2	3	5	4	2	7	0	2	1	2	3	1	0	1	0	1	1	1	0	0	1
Mesorhizobium muleiense	9	5	13	7	11	9	7	9	6	6	3	6	5	10	7	8	4	2	7	6	104	48	53	43	22	40	23	39	35	34	53	34	56	56	9	12	6	2	6	13	5	13	6	11	9	3	8	8	13
Peromyscus maniculatus	0	0	0	0	0	0	1	0	0	0	0	0	0	0	0	0	0	0	0	0	0	0	0	0	0	0	0	0	0	0	1	1	1	0	0	0	0	0	0	0	0	0	0	0	0	0	0	0	0
Hydrotalea sandarakina	3	5	1	2	3	7	2	2	2	14	11	13	16	10	21	10	8	13	18	3	28	23	59	32	31	26	26	70	48	43	21	74	18	43	9	6	4	6	14	28	4	5	11	11	10	3	10	8	14
Vibrio sonorensis	3	0	2	0	3	2	0	1	1	1	1	0	1	1	2	2	2	0	2	5	5	8	11	8	5	11	7	4	9	9	13	14	5	7	1	1	2	4	2	4	2	1	2	0	1	0	0	0	8
Vibrio mexicanus	4	3	2	1	4	3	0	0	0	2	0	4	2	3	1	0	2	0	0	2	13	2	4	8	4	5	3	7	5	11	8	9	7	9	1	1	2	1	1	1	1	2	1	2	2	2	2	1	1
Caulerpa cliftonii	0	0	0	0	0	0	0	0	0	0	0	0	0	0	0	0	0	0	0	0	0	0	0	1	0	0	0	1	0	0	2	0	0	0	0	0	0	0	0	0	0	0	0	0	0	0	0	0	0
Phodopus sungorus	0	0	0	0	0	0	0	0	0	0	0	0	0	0	0	0	0	0	0	0	0	0	0	0	0	0	0	0	0	0	0	0	0	0	0	0	0	0	0	0	0	0	0	0	0	0	0	0	0
Amanita sublutea	0	0	0	0	0	0	0	0	0	0	0	0	0	0	0	0	0	0	0	0	0	0	0	0	0	0	0	0	0	0	0	0	0	0	0	0	0	0	0	0	0	0	0	0	0	0	0	0	0
Candidula unifasciata	22	22	21	22	14	19	19	11	24	17	13	16	20	12	30	18	17	10	15	4	124	71	78	63	52	52	78	91	86	114	123	89	66	87	11	20	5	10	10	17	18	24	13	10	18	11	20	13	14
Neoscardovia arbecensis	0	0	0	0	0	0	0	0	0	0	0	0	0	0	0	0	0	0	0	0	0	0	0	0	0	0	0	0	0	0	0	0	0	0	0	0	0	0	0	0	0	0	0	0	0	0	0	0	0
Schleiferilactobacillus perolens	4	1	4	0	3	0	0	0	2	2	1	1	1	3	3	0	0	0	0	1	5	3	10	1	10	1	2	7	9	13	7	9	5	4	0	2	1	2	3	2	2	6	2	0	1	1	2	1	2
Schaalia canis	4	2	3	2	0	3	1	2	0	0	1	2	2	2	2	3	1	0	4	0	8	5	4	8	9	12	9	7	9	8	5	15	11	7	1	1	0	0	1	4	1	3	0	1	2	0	3	3	2
Pseudomonas sp. ON4a	0	0	0	0	0	0	0	0	0	0	0	0	0	0	0	0	0	0	0	0	0	0	0	0	0	0	0	0	0	0	0	0	0	0	1	0	0	0	0	0	0	0	0	0	0	0	0	0	0
Polylabris halichoeres	0	0	0	0	0	0	0	0	0	0	0	0	0	0	0	0	0	0	0	0	0	0	1	0	0	0	0	0	0	0	0	0	0	0	0	0	0	0	0	0	0	0	0	0	0	0	0	0	0
Meriones unguiculatus	10	8	8	12	5	7	7	5	18	7	11	2	4	10	5	3	6	3	11	2	54	24	34	29	25	37	32	37	47	59	62	51	37	48	10	8	7	9	6	9	8	12	4	4	1	4	9	13	7
Gluconacetobacter sp. SXCC-1	1	2	2	2	2	1	7	1	1	6	1	1	2	3	4	4	3	3	2	1	23	14	9	1	3	1	6	6	10	13	19	12	11	18	6	1	6	1	3	1	2	8	3	1	0	2	1	3	1
Miopithecus ogouensis	0	0	0	0	0	0	0	0	0	0	0	0	0	0	0	0	0	0	0	0	0	0	0	0	0	0	0	0	0	0	0	0	0	0	0	0	0	0	0	0	0	0	0	0	0	0	0	0	0
Gordonia iterans	2	3	9	6	2	5	8	8	7	2	5	4	7	6	4	0	3	3	9	3	16	8	12	35	38	20	13	20	14	18	23	14	22	19	4	3	5	9	3	1	2	6	4	2	1	5	5	3	5
Aeromonas sp. A7(2011)	0	0	0	0	0	0	0	0	0	0	0	0	0	0	0	0	0	0	0	0	0	0	0	0	0	0	0	0	0	0	0	0	0	0	0	0	0	0	0	0	0	0	0	0	0	0	0	0	0
Trichogramma danaidiphaga	0	0	0	0	0	0	0	0	0	0	0	0	0	0	0	0	0	0	0	0	0	0	0	0	0	0	0	0	0	0	0	0	0	0	0	0	0	0	0	0	0	0	0	0	0	0	0	0	0
Chitinophaga sancti	12	5	9	21	8	9	6	4	8	12	16	28	31	27	29	11	29	17	40	4	67	47	88	60	49	56	53	144	74	62	39	143	55	94	7	16	2	18	28	31	6	5	24	15	18	19	11	20	26
Fimbriimonas ginsengisoli	136	256	310	322	274	306	66	115	203	282	512	92	130	58	111	209	145	141	191	51	392	129	318	186	221	214	265	1184	491	699	445	714	330	549	81	53	53	64	250	194	45	50	115	44	41	144	97	446	107
Caviria regina	0	0	0	0	0	0	0	0	0	0	0	0	0	0	0	0	0	0	0	0	0	0	0	0	0	0	0	0	0	0	0	0	0	0	0	0	0	0	0	0	0	0	0	0	0	0	0	0	0
Kosakonia oryzendophytica	0	0	1	0	0	0	2	0	0	0	0	0	0	0	0	0	0	0	0	0	2	0	0	1	0	0	0	1	0	3	2	0	1	2	0	1	0	0	0	0	0	0	2	0	0	0	0	1	1
Kosakonia oryziphila	1	1	1	2	0	0	1	0	0	1	1	1	0	0	1	0	0	1	0	0	5	4	2	1	7	1	2	6	2	2	5	4	1	1	0	1	0	1	0	1	0	1	2	0	2	0	0	1	0
Ficus racemosa	0	0	0	0	0	0	0	0	0	0	0	0	0	0	0	0	0	0	0	0	0	0	0	0	0	0	0	0	0	0	0	0	0	0	0	0	0	0	0	0	0	0	0	0	0	0	0	0	0
Ficus septica	0	0	0	0	0	0	0	0	0	0	0	0	0	0	0	0	0	0	0	0	0	0	0	0	0	0	0	0	0	0	0	0	0	0	0	0	0	0	0	0	0	0	0	0	0	0	0	0	0
Aminivibrio pyruvatiphilus	5	2	0	2	4	2	1	0	2	1	3	2	5	1	1	0	2	1	3	2	15	8	10	11	11	12	6	12	21	9	12	8	7	9	1	1	1	1	2	4	1	1	2	1	4	2	0	1	3
Bradyrhizobium sp. SEMIA 6002	3	3	2	3	2	0	0	1	0	1	0	0	0	1	2	2	3	2	0	1	5	2	4	4	4	1	0	2	3	2	4	6	8	7	1	1	1	1	1	0	1	1	1	0	0	0	0	1	0
Bradyrhizobium sp. SEMIA 696	0	0	0	0	0	0	0	0	0	0	0	0	0	0	0	0	0	0	0	0	0	0	0	0	0	0	0	0	0	0	0	0	0	0	0	0	0	0	0	0	0	0	0	0	0	0	0	0	0
Ficus virgata	0	0	0	0	0	0	0	0	0	0	0	0	0	0	0	0	0	0	0	0	0	1	0	0	0	0	0	0	0	0	0	0	0	0	0	0	0	0	0	0	0	0	0	0	0	0	0	0	0
Muricauda taeanensis	2	0	0	0	0	0	0	0	0	0	0	0	0	1	1	1	1	0	0	0	1	4	7	2	1	5	5	6	3	3	5	4	0	6	0	0	1	1	0	2	2	1	3	0	1	0	0	0	0
Roseovarius lutimaris	4	5	4	2	2	0	7	0	1	2	4	2	2	0	5	0	2	0	3	2	19	15	16	15	15	20	13	15	15	16	10	17	21	14	0	4	0	3	5	4	0	8	3	1	2	1	3	2	6
Nocardioides szechwanensis	7	9	7	8	9	6	7	5	4	4	6	13	2	76	15	5	8	4	123	5	15	7	42	787	403	340	45	45	28	24	12	55	47	59	13	47	7	61	5	21	2	2	34	46	59	3	21	7	37
Nocardioides psychrotolerans	11	12	10	9	14	14	10	10	6	3	5	8	15	41	18	11	3	2	94	5	26	10	44	647	324	298	35	46	28	26	15	59	56	54	7	56	4	54	10	31	2	5	34	33	45	6	20	5	30
Gigantobilharzia huronensis	0	0	0	0	0	0	0	0	0	0	0	0	0	0	0	0	0	0	0	0	0	0	0	0	0	0	0	0	0	0	0	0	0	0	0	0	0	0	0	0	0	0	0	0	0	0	0	0	0
Ogataea parapolymorpha	4	3	0	3	3	1	2	3	0	0	1	2	0	0	4	1	1	1	1	1	13	4	10	7	5	6	13	16	6	9	13	9	4	11	0	0	2	1	1	1	3	2	4	1	2	0	0	2	2
Botrytis pseudocinerea	0	0	0	0	0	0	0	0	0	0	0	0	0	0	0	0	0	0	0	0	0	0	0	0	0	0	0	0	0	0	0	0	0	0	0	0	0	0	0	0	0	0	0	0	0	0	0	0	0
Antithamnion hubbsii	0	0	1	0	0	0	0	0	0	0	0	0	0	0	0	0	0	0	0	0	1	0	0	0	0	0	0	0	0	1	0	1	1	1	0	0	0	0	0	0	0	0	0	0	0	0	0	0	0
Varroa destructor Macula-like virus	0	0	0	0	0	0	0	0	0	0	0	0	0	0	0	0	0	0	0	0	0	0	0	0	0	0	0	0	0	0	0	0	0	0	0	0	0	0	0	0	0	0	0	0	0	0	0	0	0
Ctenoptilum vasava	0	0	0	0	0	0	0	0	0	0	0	0	0	0	0	0	0	0	0	0	0	0	0	0	0	0	0	0	0	0	0	0	0	0	0	0	0	0	0	0	0	0	0	0	0	0	0	0	1
Metallosphaera cuprina	2	4	1	2	0	0	1	1	1	0	2	0	0	1	2	1	0	1	2	1	7	4	1	8	2	3	1	8	2	3	6	3	5	3	0	0	1	0	2	0	1	0	0	0	2	0	1	2	1
Tetrastigma hemsleyanum	0	0	0	0	0	0	0	0	0	0	0	0	0	0	0	0	0	0	0	0	1	0	0	0	0	0	0	0	0	0	0	0	0	0	0	0	0	0	0	0	0	0	0	0	0	0	0	0	0
Listeria weihenstephanensis	0	4	1	1	1	1	2	1	3	0	0	0	1	1	2	0	1	0	3	0	3	1	4	2	5	2	3	6	6	5	3	5	2	3	0	0	0	1	0	0	1	1	0	0	0	0	0	1	0
Rumex dentatus	0	0	0	0	1	0	0	0	0	0	0	0	0	0	0	0	0	0	0	0	1	0	0	0	0	0	0	0	0	0	0	0	0	0	0	0	0	0	0	0	0	0	0	0	0	0	0	0	0
Dasyspora emarginatae	0	0	0	0	0	0	0	0	0	0	0	0	0	0	0	0	0	0	0	0	0	0	1	0	0	0	0	0	0	0	0	0	0	0	0	0	0	0	0	0	0	0	0	0	0	0	0	0	0
Defluviitoga tunisiensis	0	0	0	1	0	0	0	0	1	0	0	0	0	0	2	1	0	0	0	1	5	0	3	2	3	4	1	1	1	2	3	3	0	3	0	0	1	0	0	1	4	0	0	1	0	0	1	0	0
Aeromonas cavernicola	4	1	1	2	2	4	1	0	4	6	4	1	2	1	1	3	0	2	2	1	14	6	7	4	11	7	8	13	11	7	18	10	8	9	3	3	0	2	0	2	4	2	1	1	1	1	1	4	1
Bacillus sp. LU11	0	0	0	0	0	0	0	0	0	0	0	0	0	0	0	0	0	0	0	0	0	0	0	0	0	0	0	0	0	0	0	0	0	0	0	0	0	0	0	0	0	0	0	0	0	0	0	0	0
Zalmoxida sp. DNA102677	0	0	0	0	0	0	0	0	0	0	0	0	0	0	0	0	0	0	0	0	0	0	0	0	0	0	0	0	0	0	0	0	0	0	0	0	0	0	0	0	0	0	0	0	0	0	0	0	0
Brocchinia micrantha	0	0	0	0	0	0	0	0	0	0	0	0	0	0	0	0	0	0	0	0	0	0	0	0	0	0	0	1	0	0	0	0	0	0	0	0	0	0	0	0	0	0	0	0	0	0	0	0	0
Acomys cahirinus	0	0	0	0	0	0	0	0	0	0	0	0	0	0	0	0	0	0	0	0	0	0	0	0	0	0	0	0	0	0	0	0	0	0	0	0	0	0	0	0	0	0	0	0	0	0	0	0	0
Campylobacter virus IBB35	0	0	0	0	0	0	0	0	0	0	0	0	0	0	0	0	0	0	0	0	0	0	0	0	0	0	0	0	0	0	0	0	0	0	0	0	0	0	0	0	0	0	0	0	0	0	0	0	0
Marivirga tractuosa	3	1	1	1	4	4	2	2	1	3	2	2	1	2	3	2	6	1	0	2	14	13	11	4	10	14	5	16	8	20	13	16	6	7	1	5	1	1	2	4	4	2	5	3	6	3	3	5	5
Candidatus Nitrosarchaeum limnium	6	4	0	1	0	4	8	2	2	3	3	0	0	3	1	3	1	0	0	0	14	4	4	24	3	19	7	2	2	6	4	5	6	7	2	3	1	14	2	4	5	3	0	5	2	3	4	0	4
Microlunatus terrae	6	8	8	6	9	7	15	5	10	2	0	6	2	9	10	7	2	2	36	0	14	5	18	150	117	53	15	5	8	7	9	13	28	21	4	16	7	30	1	4	3	4	8	23	19	6	8	5	14
Deinococcus daejeonensis	2	1	7	2	2	1	0	0	4	1	3	2	2	3	1	1	0	0	1	1	11	9	6	11	8	9	8	7	11	6	6	6	6	7	1	2	1	3	2	2	2	2	1	1	2	1	1	2	4
Pseudomonas kuykendallii	13	6	7	8	12	5	11	3	9	6	4	4	8	3	6	6	10	7	4	7	56	18	38	25	28	22	25	40	28	22	39	48	24	39	3	5	1	9	6	10	6	4	6	6	5	5	7	8	8
Sphingomonas sp. S17	0	0	0	1	0	0	1	0	1	0	1	0	0	1	0	0	1	0	2	0	4	0	5	1	6	3	4	4	2	2	0	2	3	2	0	2	0	0	1	1	0	1	0	0	3	1	0	0	1
Pusillimonas sp. T7-7	5	1	1	5	5	3	6	3	5	3	5	1	4	5	6	5	4	4	5	3	12	15	10	17	15	21	15	15	16	21	17	11	16	19	6	3	7	3	5	5	6	7	2	7	1	3	2	2	4
Magnetospirillum sp. pMbN1	0	0	0	1	0	0	0	0	0	0	0	0	0	0	0	0	0	0	0	0	0	0	0	0	0	0	0	0	0	0	0	0	0	0	0	0	0	0	0	0	0	0	0	0	0	0	0	0	0
Chloroherpeton thalassium	6	7	4	3	7	2	2	0	6	4	3	4	9	3	5	7	2	1	7	2	30	22	18	18	15	24	20	34	26	27	33	15	29	17	3	6	3	4	5	8	6	5	8	8	3	3	1	4	11
Gomphocerus sibiricus	0	0	0	0	0	0	0	0	0	0	0	0	0	0	0	0	0	0	0	0	0	0	0	0	0	0	0	0	0	0	0	0	0	0	0	0	0	0	0	0	0	0	0	0	0	0	0	0	0
Plutodes costatus	0	0	0	0	1	0	0	0	0	0	0	0	0	0	0	0	0	0	0	0	0	0	0	0	0	0	0	0	0	0	0	0	0	0	0	0	0	0	0	0	0	0	0	0	0	0	0	0	0
Oeneis chryxus	0	0	0	0	0	0	0	0	0	0	0	0	0	1	0	0	0	0	0	0	0	0	0	0	0	0	0	0	0	0	0	0	0	0	0	0	0	0	0	0	0	0	0	0	0	0	0	0	0
Pseudomonas sp. DSM 6611	0	0	0	0	0	0	0	0	0	0	0	0	0	0	0	0	0	0	0	0	0	0	0	0	0	0	0	0	0	0	0	0	0	0	0	0	0	0	0	0	0	0	0	0	0	0	0	0	0
Sphingobium sp. 300	0	0	0	0	0	0	0	0	0	0	0	0	0	0	0	0	0	0	0	0	0	0	0	0	0	0	0	0	0	0	0	0	0	0	0	0	0	0	0	0	0	0	0	0	0	0	0	0	0
Sphingobium limneticum	7	2	3	2	1	2	1	1	3	3	3	1	3	3	2	8	4	2	6	3	19	11	15	18	12	13	13	25	6	14	12	18	11	11	0	3	1	2	4	3	2	0	4	3	5	1	3	3	3
Sphingobium sp. 662	0	0	0	0	0	0	0	0	0	0	0	0	0	0	0	0	0	0	0	0	0	0	0	0	0	0	0	0	0	0	0	0	0	0	0	0	0	0	0	0	0	0	0	0	0	0	0	0	0
Sphingomonas sp. 133	0	0	0	0	0	0	0	0	0	0	0	0	0	0	0	0	1	0	0	0	0	0	0	0	1	0	0	0	0	0	0	0	1	0	1	0	0	0	0	0	0	0	0	0	0	0	0	0	1
Sphingomonas starnbergensis	0	0	0	0	0	0	0	0	0	0	0	0	0	1	0	0	0	0	0	0	1	0	0	0	1	0	0	2	0	0	0	0	0	2	0	1	0	0	0	0	0	0	0	1	0	0	0	0	0
Sweet potato leaf curl virus	0	0	0	0	0	0	0	0	0	0	0	0	0	0	0	0	0	0	0	0	0	0	0	0	0	0	0	0	0	0	0	0	0	0	0	0	0	0	0	0	0	0	0	0	0	0	0	0	0
Hericium coralloides	0	0	0	0	0	0	0	0	0	0	0	0	0	0	0	0	0	0	0	0	0	0	0	0	0	0	0	0	0	0	0	0	0	1	1	0	0	0	0	0	0	0	0	0	0	0	0	0	0
Bacillus sp. 916	0	0	0	0	0	0	0	0	0	0	0	0	0	0	0	0	0	0	0	0	0	0	0	0	0	0	0	0	0	1	0	0	0	0	0	0	0	0	0	1	0	0	1	0	1	0	0	0	0
Companilactobacillus ginsenosidimutans	2	0	1	2	0	0	0	0	2	2	1	0	0	0	2	2	0	0	0	1	10	2	1	1	2	2	5	3	4	6	6	3	8	7	0	2	1	1	0	2	2	0	0	1	1	0	1	0	3
Balearica regulorum gibbericeps	1	2	4	3	0	1	2	2	1	3	2	3	1	0	3	1	0	1	0	2	12	13	7	5	7	4	6	7	5	11	16	7	10	14	0	2	1	0	1	0	1	2	2	3	2	3	1	2	2
Rhodococcus phage E3	0	0	1	1	0	0	1	0	0	1	0	0	1	0	0	0	0	0	1	0	1	1	1	3	2	1	0	1	0	0	1	2	1	1	1	0	0	0	0	2	0	0	0	0	1	0	0	0	1
Verticillium longisporum	13	15	10	17	8	7	6	9	5	3	8	8	4	9	13	5	9	9	8	15	63	48	60	49	44	38	55	50	48	49	70	37	56	46	7	14	6	8	3	16	9	15	8	11	3	5	8	8	10
alpha proteobacterium CC-2	0	0	0	0	0	0	0	0	0	0	0	0	0	0	0	0	0	0	0	0	0	0	0	0	0	0	0	0	0	0	0	0	0	0	0	0	0	0	0	0	0	0	0	0	0	0	0	0	0
Halalkalicoccus paucihalophilus	2	1	0	1	1	0	1	2	4	2	0	4	2	1	1	1	1	2	2	2	13	6	7	7	5	10	5	6	3	7	11	10	9	4	2	1	0	2	0	2	2	3	3	2	1	0	1	0	2
Madurella mycetomatis	15	18	13	15	10	4	4	8	14	10	7	5	5	5	12	7	5	5	12	5	60	34	34	42	44	29	50	30	54	79	46	46	42	58	7	13	5	10	7	3	10	11	4	7	9	6	16	10	8
Falco tinnunculus	0	0	0	0	0	0	0	0	0	0	0	0	0	0	0	0	0	0	0	0	0	0	0	0	0	0	0	0	0	0	0	0	0	0	0	0	0	0	0	0	0	0	0	0	0	0	0	0	0
Natrix natrix	0	0	0	0	0	0	0	0	0	0	0	0	0	0	0	0	0	0	0	0	0	0	0	0	0	0	0	0	0	0	0	0	0	0	0	0	0	0	0	0	0	0	0	0	0	0	0	0	0
Trichomonas vaginalis virus 4	0	0	0	0	0	0	0	0	1	0	0	0	0	0	0	0	0	0	0	0	0	0	0	0	0	0	0	0	0	0	0	0	1	0	0	0	0	0	0	0	0	0	0	0	0	0	0	0	0
Streptomyces sp. 1055	0	0	0	0	0	0	0	0	0	0	0	0	0	0	0	0	0	0	0	0	0	0	0	0	0	0	0	0	0	0	0	0	0	0	0	0	0	0	0	0	0	0	0	0	0	0	0	0	0
Fervidobacterium thailandense	2	2	0	0	1	1	1	2	2	2	1	0	1	0	2	2	2	0	2	1	3	2	1	4	7	2	3	2	4	8	7	8	4	5	0	0	0	0	0	2	0	0	1	1	1	1	2	2	0
Fusibacter tunisiensis	0	0	0	0	1	0	0	0	0	0	0	0	0	0	0	0	0	0	0	0	1	0	0	0	0	0	0	0	1	1	0	0	0	0	0	0	0	1	0	0	0	0	0	1	0	0	0	0	0
Chitinispirillum alkaliphilum	14	6	2	3	5	6	2	4	7	4	2	2	1	3	5	4	3	3	5	5	33	27	121	21	36	28	19	26	25	20	26	27	24	19	4	5	5	8	7	6	8	6	1	6	10	5	2	7	4
Pareas formosensis	0	0	0	0	0	0	0	0	0	0	0	0	0	0	0	0	0	0	0	0	0	0	0	0	0	1	1	0	0	0	0	0	0	0	0	0	0	0	0	0	0	0	0	0	0	0	0	0	0
Pyrococcus yayanosii	1	0	0	0	0	0	1	1	1	2	0	0	1	0	1	1	5	0	0	2	1	0	3	1	3	3	3	2	6	3	6	3	0	1	2	0	1	0	0	1	0	0	1	0	0	0	1	0	0
Threskiornis aethiopicus	0	0	0	0	0	0	0	0	0	0	0	0	0	0	0	0	0	0	0	0	0	0	0	0	0	0	0	0	0	0	0	0	0	0	1	0	0	0	0	0	0	0	0	0	0	0	0	0	0
Cricetomys gambianus	0	0	0	0	0	0	0	0	0	0	0	0	0	0	0	0	0	0	0	0	0	0	0	0	0	0	0	0	0	0	0	0	0	0	0	0	0	0	0	0	0	0	0	0	0	0	0	0	0
Aphanomyces euteiches	28	21	14	20	16	12	11	10	23	25	16	20	19	15	15	15	26	7	20	12	111	47	89	57	47	65	78	93	95	98	89	73	83	94	15	19	12	15	12	17	15	24	12	12	10	9	12	24	22
Leptomitus lacteus	0	0	0	0	0	0	0	0	0	0	0	0	0	0	0	0	0	0	0	0	0	0	0	0	0	0	0	1	0	0	0	0	0	0	0	0	0	0	0	0	0	0	0	0	0	0	0	0	0
Phytophthora litchii	0	0	0	0	0	0	0	0	0	0	0	0	0	0	0	0	0	0	0	0	0	0	0	0	0	0	0	0	0	0	0	0	0	0	0	0	0	0	0	0	0	0	0	0	0	0	0	0	0
Sapromyces elongatus	0	0	0	0	0	0	0	0	0	0	0	0	0	0	0	0	0	0	0	0	0	0	0	0	0	0	0	1	0	0	0	0	0	0	0	0	0	0	0	0	0	0	0	0	0	0	0	0	0
Caloglossa intermedia	0	0	0	0	0	0	0	0	0	0	0	0	0	0	0	0	0	0	0	0	0	0	1	0	0	0	1	0	0	0	0	1	1	2	0	0	1	0	0	0	0	0	0	0	0	0	0	0	0
Acrasis kona	0	1	0	1	0	0	1	0	0	0	0	0	0	0	0	0	0	0	0	0	0	0	0	1	0	0	1	1	0	0	0	1	0	1	0	0	0	0	0	0	0	0	0	0	0	0	0	0	0
Coprobacillus cateniformis	3	0	0	2	0	0	0	2	0	0	0	1	0	0	0	0	1	0	0	0	4	0	3	2	2	2	5	5	7	3	6	5	2	5	0	0	0	0	0	0	1	2	1	1	1	1	0	0	0
Catenibacterium mitsuokai	1	0	1	0	0	0	0	1	0	2	0	1	0	8	3	0	0	2	1	1	5	6	7	13	4	6	12	14	11	12	8	10	6	9	1	1	2	0	1	2	1	1	2	6	2	2	3	0	2
Soil-borne cereal mosaic virus	0	0	0	0	0	0	0	0	1	0	0	0	0	0	0	0	0	0	0	0	0	0	0	0	0	0	0	0	0	0	0	0	0	0	0	0	0	0	0	0	0	0	0	0	0	0	0	0	0
Euonymus carnosus	0	0	0	0	0	0	0	0	0	0	0	0	0	0	0	0	0	0	0	0	0	0	0	0	0	0	0	0	0	0	0	0	0	0	0	0	0	0	0	0	0	0	0	0	0	0	0	0	0
Trailliaedoxa gracilis	0	0	0	0	0	0	0	0	0	0	0	0	0	0	0	0	0	0	0	0	0	0	0	0	0	0	0	0	0	0	0	0	1	0	0	0	0	0	0	0	0	0	0	0	0	0	0	0	0
Microtus kikuchii	0	0	0	0	0	0	0	0	0	0	0	0	0	0	0	0	0	0	0	0	0	0	0	0	0	0	0	0	0	0	0	0	0	0	0	0	0	0	0	0	0	0	0	0	0	0	0	0	0
Mus caroli	7	6	4	2	0	3	3	3	4	4	3	2	2	2	4	1	5	0	5	1	27	8	26	15	16	16	18	12	18	10	28	17	17	24	2	1	1	3	1	1	2	2	3	3	1	1	4	10	2
Saprospira grandis	12	8	4	1	0	3	3	3	5	4	7	5	2	0	7	3	2	0	5	6	27	22	24	20	21	14	25	32	23	33	21	38	15	23	4	9	2	3	6	4	3	2	4	7	1	2	5	2	8
Alexandromys middendorffii	0	0	0	0	0	0	0	0	0	0	0	0	0	0	0	0	0	0	0	0	0	0	0	0	0	0	0	0	0	1	0	0	0	0	0	0	0	0	0	0	0	0	0	0	0	0	0	0	0
Wolbachia endosymbiont of Onchocerca ochengi	0	0	0	0	0	0	0	0	0	0	0	0	0	0	0	0	0	0	0	0	0	0	0	0	0	0	0	1	0	0	0	0	2	0	0	1	0	0	0	0	0	0	0	0	0	0	0	0	0
Dissostichus eleginoides	0	0	0	0	0	0	0	0	0	0	0	0	0	0	0	0	0	0	0	0	0	0	0	0	0	0	0	0	0	0	0	0	0	1	0	0	0	0	0	0	0	0	0	0	0	0	0	0	0
Mus musculus	20	15	7	8	10	10	8	13	22	6	12	3	10	12	11	6	12	7	10	6	72	32	54	39	41	33	54	56	61	50	68	59	40	58	4	0	13	7	12	10	8	12	11	7	7	7	10	10	13
Exiguobacterium sp. 16a07	0	0	0	0	0	0	0	0	0	0	0	0	0	0	0	0	0	0	0	0	0	0	0	0	0	0	0	0	0	0	0	0	0	0	0	0	0	0	0	0	0	0	0	0	0	0	0	0	0
Exiguobacterium sp. 5EPA	0	0	0	0	0	0	0	0	0	0	0	0	0	0	0	0	0	0	0	0	0	0	0	0	0	0	0	0	0	0	0	0	0	0	0	0	0	0	0	0	0	0	0	0	0	0	0	0	0
Mus musculus castaneus	0	0	0	0	0	0	0	0	0	0	0	0	0	0	0	0	0	0	0	0	0	1	0	0	0	0	0	0	0	0	0	0	0	0	0	0	0	0	0	0	0	0	0	0	0	0	0	0	0
Exiguobacterium sp. E12_13	0	0	0	0	0	0	0	0	0	0	0	0	0	0	0	0	0	0	0	0	0	0	0	0	0	0	0	0	0	0	0	0	0	0	0	0	0	0	0	0	0	0	0	0	0	0	0	0	0
Exiguobacterium sp. P4s42	0	0	0	0	0	0	0	0	0	0	0	0	0	0	0	1	0	0	0	0	0	0	0	0	0	0	0	0	0	0	0	0	0	0	0	0	0	0	0	0	0	0	0	0	0	0	0	0	0
Exiguobacterium sp. P4s44	0	0	0	0	0	0	0	0	0	0	0	0	0	0	0	0	0	0	0	0	0	0	0	0	0	0	0	0	0	0	0	0	0	0	0	0	0	0	0	0	0	0	0	0	0	0	0	0	0
Mus musculus domesticus	0	0	0	0	0	0	0	0	0	0	0	0	0	0	0	0	0	0	0	0	1	0	0	0	0	0	0	0	0	0	0	0	0	0	0	0	0	0	0	1	0	0	0	0	0	0	0	0	0
Casearia glomerata	0	0	0	0	0	0	0	0	0	0	0	0	0	0	0	0	0	0	0	0	0	0	0	0	0	0	0	0	0	0	0	0	0	0	0	0	0	0	0	0	0	0	0	0	0	0	0	0	0
Cercomonas longicauda	0	0	0	0	0	0	0	0	0	0	0	0	0	0	0	0	0	0	0	0	0	0	0	0	0	0	0	0	0	0	0	0	0	0	0	0	0	0	0	0	0	0	0	0	0	0	0	0	1
Casearia velutina	0	0	0	0	0	0	0	0	0	0	0	0	0	0	0	0	0	0	0	0	0	0	0	0	0	0	0	0	0	0	0	0	0	0	0	0	0	0	0	0	0	0	0	0	0	0	0	0	0
Mus pahari	6	0	2	5	9	6	5	6	6	0	4	5	3	1	8	2	4	3	2	0	23	16	21	13	18	14	18	20	29	30	36	16	19	23	3	3	2	4	3	8	0	4	2	1	3	5	4	4	5
Streptomyces sp. OUC6819	0	0	0	0	0	0	0	0	0	0	0	0	0	0	0	0	0	0	0	0	0	0	0	0	0	0	0	0	0	0	0	0	0	0	0	0	0	0	0	0	0	0	0	0	0	0	0	0	0
Streptomyces sp. RJA2928	0	0	0	0	0	0	0	0	0	0	0	0	0	0	0	0	0	0	0	0	1	0	0	0	1	0	0	0	0	0	0	0	0	0	0	0	0	1	0	0	0	0	0	0	0	0	0	0	0
Garcinia oblongifolia	0	0	0	0	0	0	0	0	0	0	0	0	0	0	1	0	0	0	0	0	0	0	0	0	0	0	0	0	0	0	0	0	0	0	0	0	0	0	0	0	0	0	0	0	0	0	0	0	0
Maesa salicifolia	0	0	0	0	0	0	0	0	0	0	0	0	0	0	0	0	0	0	0	0	0	0	0	0	0	0	0	0	0	0	0	0	0	0	0	0	0	0	0	0	0	0	0	0	0	0	0	0	0
Memecylon ligustrifolium	0	0	0	0	0	0	0	0	0	0	0	0	0	0	0	0	0	0	0	0	0	0	0	0	0	0	0	0	0	0	0	0	0	0	0	0	0	0	0	0	0	0	0	0	0	0	0	0	0
Belomys pearsonii	0	0	0	0	0	0	0	0	0	0	0	0	0	0	0	0	0	0	0	0	0	0	0	0	0	0	0	0	0	0	0	0	0	0	0	0	0	0	0	0	0	0	0	0	0	0	0	0	0
Naganishia albida	0	0	0	0	0	0	0	0	0	0	0	0	0	0	0	0	0	0	0	0	0	0	0	0	0	0	0	0	0	0	0	0	0	0	0	0	0	0	0	0	0	1	0	0	0	0	0	0	0
Cottus gobio	0	0	0	0	0	0	0	0	0	0	0	0	0	0	0	0	0	0	0	0	0	0	0	0	0	0	0	0	0	0	0	0	0	0	0	0	0	0	0	0	0	0	0	0	0	0	0	0	0
Rhynchelmis alyonae	0	0	0	0	0	0	0	0	0	0	0	0	0	0	0	0	0	0	0	0	0	0	0	0	0	0	0	0	0	0	0	0	0	0	0	0	0	0	0	0	0	0	0	0	0	0	0	0	0
Haploembia solieri	0	0	0	0	0	0	0	0	0	0	0	0	0	0	0	0	0	0	0	0	0	0	0	0	0	0	0	0	0	0	0	0	0	0	0	0	0	0	0	0	0	0	0	0	0	0	0	0	0
Mus sp.	0	0	0	0	0	0	0	0	0	0	0	0	0	0	0	0	0	0	0	0	0	0	1	0	0	0	0	0	0	0	0	0	0	0	0	0	0	0	0	0	0	0	0	0	0	0	0	0	0
Jeongeupia sp. HS-3	2	2	2	5	2	2	1	1	4	3	1	0	0	0	1	0	1	1	3	1	13	10	10	7	10	11	7	9	15	13	18	13	8	11	0	1	0	2	2	3	1	3	0	2	1	0	1	2	0
Nocardiopsis sp. 25L-1-1c	0	0	0	0	0	0	0	0	0	0	0	0	0	0	1	1	0	0	0	0	0	0	0	0	0	0	0	0	0	0	0	1	0	0	0	0	0	0	0	0	0	0	0	0	0	0	0	0	0
Bradyrhizobium sp. CCBAU 23332	0	0	0	0	0	0	0	0	0	0	1	0	0	0	0	2	1	0	0	0	0	0	0	2	1	0	0	4	2	2	0	1	2	3	0	0	1	1	0	0	0	0	0	0	0	0	0	1	0
Canine hepacivirus AAK-2011	0	0	0	0	0	0	0	0	0	0	0	0	0	0	0	0	0	0	0	0	0	0	0	0	0	0	0	0	0	0	0	0	0	0	0	0	0	0	0	0	0	0	0	0	0	0	0	0	0
Mus spretus	0	0	0	0	0	0	0	0	0	0	0	0	0	0	0	0	0	0	0	0	0	0	0	0	0	0	0	0	0	0	0	0	0	0	0	0	0	0	0	0	0	0	0	0	0	0	0	0	0
Eraphthora butleri	0	0	0	0	0	0	0	0	0	0	0	0	0	0	0	0	0	0	0	0	0	0	0	0	0	0	0	0	0	0	0	0	0	0	0	0	0	0	0	0	0	0	0	0	0	0	0	0	0
Plotina sp. ccoc143	0	0	0	0	0	0	0	0	0	0	0	0	0	0	0	0	0	0	0	0	0	0	0	0	0	0	0	0	0	0	0	0	0	0	0	0	0	0	0	0	0	0	0	0	0	0	0	0	0
Rhynchortalia sp. ccoc241	0	0	0	0	0	0	0	0	0	0	0	0	0	0	0	0	0	0	0	0	0	0	0	0	0	0	0	0	0	0	0	0	0	0	0	0	0	0	0	0	0	0	0	0	0	0	0	0	0
Rhyzobius sp. ccoc176	0	0	0	0	0	0	0	0	0	0	0	0	0	0	0	0	0	0	0	0	0	0	0	0	0	0	0	0	0	0	0	0	0	0	0	0	0	0	0	0	0	0	0	0	0	0	0	0	0
Rodolia sp. ccoc174	0	0	0	0	0	0	0	0	0	0	0	0	0	0	0	0	0	0	0	0	0	0	0	0	0	0	0	0	0	0	0	0	0	0	0	0	0	0	0	0	0	0	0	0	0	0	0	0	0
Mus cervicolor	0	0	0	0	0	0	0	0	0	0	0	0	0	0	0	0	0	0	0	0	0	0	0	0	0	0	0	0	0	0	0	0	0	0	0	0	0	0	0	0	0	0	0	0	0	0	0	0	0
Roger sp. ccoc164	0	0	0	0	0	0	0	0	0	0	0	0	0	0	0	0	0	0	0	0	0	0	0	1	0	0	0	0	0	0	0	0	0	0	0	0	0	0	0	0	0	0	0	0	0	0	0	0	0
Penicillium sp. C7	0	0	0	0	0	0	0	0	0	0	0	0	0	0	0	0	0	0	0	0	0	0	0	0	0	0	0	0	0	0	0	0	0	0	0	0	0	0	0	0	0	0	0	0	0	0	0	0	0
Hydrosaurus sp. TMT-2011	0	0	0	0	0	0	0	0	0	0	0	0	0	0	0	0	0	0	0	0	0	0	0	0	0	0	0	0	0	0	0	0	0	0	0	0	0	0	0	0	0	0	0	0	0	0	0	0	0
uncultured Starkeya sp.	3	4	0	0	0	1	1	0	1	0	0	2	0	0	0	0	0	1	1	1	3	2	0	0	2	1	4	0	1	5	2	3	3	3	1	0	1	1	0	0	0	2	0	0	0	0	0	1	0
Mus cookii	0	0	0	0	0	0	0	0	0	0	0	0	1	0	0	0	0	0	0	0	0	0	0	0	0	0	0	0	0	0	0	0	0	0	0	0	0	0	0	0	0	0	0	0	0	0	0	0	0
Ancylobacter aquaticus	48	44	42	31	49	37	28	35	32	26	36	26	38	37	42	33	26	27	31	29	220	114	175	119	104	122	152	189	168	134	158	194	163	165	20	14	16	21	28	33	29	44	27	21	19	16	24	26	35
Fragaria chiloensis	0	0	0	0	0	0	0	0	0	0	0	0	0	0	0	0	0	0	0	0	0	0	0	0	0	0	0	0	0	0	0	0	0	0	0	0	0	0	0	0	0	0	0	0	0	0	0	0	0
Fragaria orientalis	0	0	0	0	0	0	0	0	0	0	0	0	0	0	0	0	0	0	0	0	0	0	0	0	0	0	0	0	0	0	0	0	0	0	0	0	0	0	0	0	0	0	0	0	0	0	0	0	0
Fragaria vesca subsp. vesca	20	16	10	14	6	10	6	7	13	14	6	11	7	10	19	7	10	5	11	11	59	40	52	33	40	49	58	46	70	59	73	55	53	67	7	4	3	10	14	8	15	14	12	3	7	7	10	12	12
Fusarium pseudograminearum	4	7	7	3	3	2	3	3	7	3	5	7	4	5	9	3	5	1	6	3	20	16	23	19	12	19	16	24	24	16	31	17	20	22	4	3	4	2	2	3	2	4	1	3	1	3	1	3	2
Mus spicilegus	0	0	0	0	0	0	0	0	0	0	0	0	0	0	0	0	0	0	0	0	0	0	0	0	0	0	0	0	0	0	0	0	0	0	0	0	0	0	0	0	0	0	0	0	0	0	0	0	0
Mus minutoides	0	0	0	0	0	0	0	0	0	0	0	0	0	0	0	0	0	0	0	0	0	0	0	0	0	0	0	0	0	0	0	0	1	0	0	0	0	0	0	0	0	0	0	0	0	0	0	0	0
Methylobacterium gnaphalii	31	34	24	22	46	34	27	15	21	19	24	14	17	11	22	25	20	15	34	25	145	60	96	67	76	54	75	92	89	88	95	102	87	100	22	22	22	10	14	16	29	30	13	13	23	10	16	26	27
Lutimaribacter litoralis	7	7	1	2	3	3	1	2	2	2	2	2	4	2	4	3	2	0	4	3	23	10	9	10	17	13	19	19	12	33	16	17	14	8	4	4	1	3	1	0	5	2	4	3	2	4	4	4	3
Astrocaryum scopatum	0	0	0	0	0	0	0	0	0	0	0	0	0	0	0	0	0	0	0	0	0	0	0	0	0	0	1	0	0	0	0	0	0	0	0	0	0	0	0	0	0	0	0	0	0	0	0	0	0
Digitaria exilis	58	64	31	37	49	38	32	40	39	44	51	29	22	28	47	28	39	17	45	24	295	126	177	152	161	155	182	209	199	233	269	188	169	218	29	31	23	30	23	38	34	48	36	26	38	20	30	50	39
Candidatus Tremblaya phenacola	0	0	1	0	0	1	1	0	0	0	0	0	0	0	1	0	0	1	0	0	1	1	2	1	1	0	2	2	0	2	2	3	3	5	0	0	0	0	0	0	0	0	0	0	0	0	0	0	0
Bacillus sp. NK2003	0	0	0	0	0	0	0	0	0	0	0	0	0	0	0	0	0	0	0	0	0	0	0	0	0	0	0	0	0	0	0	0	0	0	0	0	0	0	0	0	0	0	0	0	0	0	0	0	0
Rummeliibacillus pycnus	5	1	1	0	1	1	6	0	0	3	0	0	2	1	0	0	1	1	7	2	17	7	10	5	3	6	11	10	5	6	6	11	4	4	4	0	3	2	1	2	1	4	0	2	2	2	2	0	1
Plectorhinchus vittatus	0	0	0	0	0	0	0	0	0	1	0	0	0	0	0	0	0	0	0	0	0	0	0	0	0	0	0	0	0	0	0	0	0	0	0	0	0	0	0	0	0	0	0	0	0	0	0	0	0
Choanephora cucurbitarum	14	13	4	14	7	5	5	6	10	5	7	7	10	3	13	3	5	6	14	6	49	30	48	27	34	29	38	56	45	64	53	52	36	38	4	7	5	4	8	9	5	8	4	2	7	2	6	10	6
Entomortierella chlamydospora	18	7	8	5	6	5	9	8	10	3	4	8	6	9	11	1	3	5	7	8	54	30	32	16	24	15	36	35	36	43	53	35	25	47	9	7	2	14	5	10	5	14	7	3	7	3	5	12	6
Gamsiella multidivaricata	18	24	7	16	9	13	11	9	12	11	5	7	8	9	14	9	9	4	6	8	62	30	46	28	44	48	50	65	71	65	75	56	49	50	6	8	4	7	9	7	13	18	5	13	12	8	8	15	10
Sphingobacterium mizutaii	2	4	3	4	0	6	0	2	2	1	1	1	3	1	5	1	3	2	6	1	12	10	20	7	7	8	19	29	12	20	15	25	12	15	4	3	2	2	4	3	2	4	3	1	4	3	4	5	5
Gongronella butleri	0	0	0	0	0	0	0	0	0	0	0	0	0	0	0	0	0	0	0	0	0	0	0	0	0	0	0	0	0	0	0	0	0	0	0	0	0	0	0	0	0	0	0	0	0	0	0	0	0
Halteromyces radiatus	0	0	0	0	0	0	0	0	0	0	0	0	0	0	0	0	0	0	0	0	0	0	0	0	0	0	0	0	0	0	0	0	0	0	0	0	0	0	0	0	0	0	0	0	0	0	0	0	0
Hyphomucor assamensis	0	0	0	0	0	0	0	0	0	0	0	0	0	0	0	0	0	0	0	0	0	0	0	0	0	0	0	0	0	0	0	0	0	0	0	0	0	0	0	0	0	0	0	0	0	0	0	0	0
Syzygites megalocarpus	0	0	0	0	0	0	0	0	0	0	0	0	0	0	0	0	0	0	0	0	0	0	0	0	0	0	0	1	0	0	0	0	0	0	0	0	0	0	0	1	0	0	0	0	0	0	0	0	0
Utharomyces epallocaulus	0	0	0	0	0	0	0	0	0	0	0	0	0	0	0	0	0	0	0	0	0	0	0	0	0	0	0	0	0	0	0	0	0	0	0	0	0	0	0	0	0	0	0	0	0	0	0	0	0
Hesseltinella vesiculosa	15	15	8	11	7	9	9	9	13	10	9	6	7	8	3	8	9	2	2	11	68	32	59	31	32	31	49	53	52	46	69	35	36	57	10	7	6	6	15	7	12	9	9	6	10	6	9	8	6
Mastomys natalensis	0	0	0	0	0	0	0	0	0	0	0	0	0	0	0	0	0	0	0	0	1	0	0	0	0	0	0	0	0	0	0	0	0	0	0	0	0	0	0	0	0	0	0	0	0	0	0	0	0
Thamnidium elegans	9	7	4	8	3	10	4	8	12	9	8	6	9	8	5	7	7	9	7	4	37	21	38	20	19	20	30	39	42	46	45	41	33	39	7	4	6	6	12	10	7	9	6	4	6	5	5	10	9
Rattus leucopus	0	0	0	0	0	0	0	0	0	0	0	0	0	0	0	0	0	0	0	0	0	0	0	0	0	0	0	0	0	0	0	0	0	0	0	0	0	0	0	0	0	0	0	0	0	0	0	0	0
Bipolaris oryzae	0	0	0	0	0	0	0	0	0	0	0	0	0	0	0	0	0	0	0	0	0	0	0	0	0	0	0	0	0	0	0	0	0	0	0	0	0	0	0	0	0	0	0	0	0	0	0	0	0
Rattus norvegicus	8	5	6	6	6	7	8	5	4	4	4	5	6	1	3	6	3	5	2	5	32	12	31	20	11	12	41	34	34	23	46	28	31	33	4	4	5	1	6	5	4	8	6	3	5	5	3	5	7
Rattus rattus	4	9	2	3	3	0	3	3	5	2	1	5	5	2	5	2	0	3	3	2	25	13	12	14	17	18	15	5	19	17	19	10	4	6	3	5	5	3	2	0	2	4	2	0	0	1	1	3	9
Halobatrachus didactylus	0	0	0	0	0	0	0	0	0	0	0	0	0	0	0	0	0	0	0	0	0	0	0	0	0	0	0	0	0	0	0	0	0	0	0	0	0	0	0	0	0	0	0	0	0	0	0	0	0
Rattus sp.	0	0	0	0	0	0	0	0	0	0	0	0	0	0	0	0	0	0	0	0	0	0	0	0	0	0	0	0	0	0	0	0	0	0	0	0	0	0	0	0	0	0	0	0	0	0	0	0	0
Methanomethylovorans hollandica	4	1	1	4	0	2	0	1	2	2	1	0	0	2	2	1	2	1	0	1	11	6	8	11	6	19	10	8	8	11	3	8	11	8	2	1	1	3	1	3	1	1	0	3	1	1	4	2	0
Trichoderma asperellum	8	4	2	10	6	6	3	11	10	9	3	2	3	2	5	1	2	3	7	2	30	12	20	13	13	21	26	22	20	24	34	20	10	36	4	2	3	4	2	4	1	6	2	5	1	4	5	2	6
Saprolegnia parasitica	0	0	0	0	0	1	0	0	3	1	0	0	2	0	2	2	1	0	3	0	3	3	3	3	1	2	2	5	4	6	2	1	6	6	0	2	3	0	0	3	0	0	2	0	1	2	0	2	3
Rattus tunneyi	0	0	0	0	0	0	0	0	0	0	0	0	0	0	0	0	0	0	0	0	0	0	0	0	0	0	0	0	0	0	0	0	0	0	0	0	0	0	0	0	0	0	0	0	0	0	0	0	0
Rattus villosissimus	0	0	0	0	0	0	0	0	0	0	0	0	0	0	0	0	0	0	0	0	0	0	0	0	0	0	0	0	0	0	0	0	0	0	0	0	0	0	0	0	0	0	0	0	0	0	0	0	0
Nycticebus pygmaeus	0	0	0	0	0	0	0	0	0	0	0	0	0	0	0	0	1	0	0	0	0	0	0	0	0	0	0	0	0	0	0	0	0	0	0	0	0	0	0	0	0	0	0	0	0	0	0	0	0
Conus consors	0	0	0	0	0	0	0	0	0	0	0	0	0	0	0	0	0	0	0	0	0	0	0	0	0	0	0	0	0	0	1	0	0	0	0	0	0	0	0	0	0	0	0	0	0	0	0	0	0
Apodemus sylvaticus	0	0	0	1	0	0	0	0	0	0	0	0	0	0	0	0	0	0	0	0	0	0	0	0	0	0	0	0	0	0	1	1	0	0	0	1	0	0	0	0	0	0	0	0	0	0	0	0	0
Conus quercinus	0	0	0	0	0	0	0	0	0	0	0	0	0	0	0	0	0	0	0	0	0	0	0	0	0	0	0	0	0	0	0	0	0	1	0	0	0	0	0	0	0	0	0	0	0	0	0	0	0
Carassius gibelio	0	0	0	0	0	0	0	0	0	0	0	0	0	0	0	0	0	0	0	0	0	0	0	0	0	0	0	0	0	0	0	0	0	0	0	0	0	0	0	0	0	0	0	0	0	0	0	0	0
Expression vector pNam	0	0	0	0	0	0	0	0	0	0	0	0	0	0	0	0	0	0	0	0	0	0	0	1	0	0	0	0	0	0	0	0	0	0	0	0	0	0	0	0	0	0	0	0	0	0	0	0	0
Cryomorpha ignava	1	0	1	2	1	0	1	1	1	1	0	2	2	3	3	1	0	2	4	1	7	3	7	11	4	17	4	24	8	6	5	15	7	3	1	5	2	2	2	8	1	0	0	3	3	1	2	3	6
Aequorivita sublithincola	1	2	0	1	1	0	1	0	2	1	2	1	0	1	1	1	1	1	1	1	11	4	8	7	7	9	9	20	10	13	8	13	7	14	2	2	0	1	0	2	2	2	1	1	2	1	2	1	7
Cavia porcellus	30	24	8	9	15	13	7	7	13	6	7	10	4	5	13	3	9	6	8	8	69	31	54	33	43	33	40	57	49	57	57	64	39	49	5	9	4	5	11	14	13	17	10	11	9	5	6	6	9
Galea musteloides	0	0	0	0	0	0	0	0	0	0	0	0	0	0	0	0	0	0	0	0	0	0	0	0	0	0	0	0	0	0	1	0	0	0	0	0	0	0	0	0	0	0	0	0	0	0	0	0	0
Prostephanus truncatus	0	0	1	0	0	0	0	0	0	0	0	0	0	0	0	0	0	0	0	0	0	0	0	0	0	0	0	0	0	0	0	0	0	0	0	0	0	0	0	0	0	0	0	0	0	0	0	0	0
Poronia punctata	0	0	0	0	0	0	0	0	0	0	0	0	0	0	0	0	0	0	0	0	0	0	0	0	0	0	0	0	0	0	0	0	0	0	0	0	0	0	0	0	0	0	0	0	0	0	0	0	0
Trichophyton interdigitale	1	1	0	0	4	1	0	1	1	1	0	1	3	0	0	1	1	1	0	0	6	2	1	1	4	0	3	1	3	5	9	2	3	4	1	1	1	1	1	1	2	2	1	0	2	1	0	1	0
Apalone mutica	0	0	0	0	0	0	0	0	0	0	0	0	0	0	0	0	0	0	1	0	0	0	0	0	0	0	0	0	0	0	0	0	0	0	0	0	0	0	0	0	0	0	0	0	0	0	0	0	0
Trionyx triunguis	0	0	0	0	0	0	0	0	0	0	0	0	0	0	0	0	0	0	0	0	0	0	0	0	0	0	0	0	0	0	0	0	0	0	0	0	0	0	0	0	0	0	0	0	0	0	0	0	0
Entosiphon sulcatum	0	0	0	0	0	0	0	0	0	0	0	0	0	0	0	0	0	0	0	0	0	0	0	0	0	0	0	0	0	0	0	0	0	0	0	0	0	0	0	0	0	0	0	0	0	0	0	0	0
Blepharisma intermedium	0	0	0	0	0	0	0	0	0	1	0	0	0	0	0	0	0	0	0	0	0	0	0	0	0	0	0	0	0	0	0	0	0	0	0	0	0	0	0	0	0	0	0	0	0	0	0	0	0
Hydrochoerus hydrochaeris	0	0	0	0	0	0	0	0	0	0	0	0	0	0	0	0	0	0	0	0	0	0	0	0	0	0	0	0	0	0	0	0	0	0	0	0	0	0	0	0	0	0	0	0	0	0	0	0	0
Weeksella virosa	1	0	0	0	0	0	0	0	0	0	0	0	0	0	0	0	0	0	0	0	1	2	6	3	2	2	1	4	2	2	1	5	0	2	0	0	0	0	0	0	0	0	0	0	0	1	0	1	3
Candidatus Blochmannia castaneus	0	0	0	0	0	0	0	0	0	0	0	0	0	0	0	0	0	0	0	0	0	0	0	0	0	0	0	0	0	0	0	0	0	0	0	0	0	0	0	0	0	0	0	0	0	0	0	0	0
Candidatus Blochmannia pennsylvanicus	1	0	0	0	0	0	0	0	0	0	0	0	0	0	0	0	0	0	0	0	0	0	0	0	0	0	0	1	0	0	1	1	0	0	0	0	0	0	0	0	0	0	0	1	0	0	0	0	1
Pseudomonas alcaliphila	1	2	3	0	0	2	1	0	0	2	1	3	1	2	2	2	1	1	0	2	4	5	9	1	6	6	8	15	3	7	3	8	3	10	0	3	0	1	2	4	3	1	0	1	2	1	1	2	2
Burkholderia ubonensis	62	57	51	40	38	41	34	32	50	45	36	25	28	33	50	28	22	25	37	38	279	121	163	131	158	155	168	206	207	196	233	202	176	208	28	38	23	35	22	46	41	45	47	33	34	19	37	35	45
Myocastor coypus	0	0	0	0	0	0	0	0	0	0	0	0	0	0	0	0	0	0	0	0	0	0	1	0	0	0	0	0	0	0	0	0	0	0	0	0	0	0	0	0	0	0	0	0	0	0	0	0	0
Dahlia pinnata	0	0	0	0	0	0	0	0	0	0	0	0	0	0	0	0	0	0	0	0	0	0	0	0	0	0	0	1	0	0	0	0	0	0	0	0	0	0	0	0	0	0	0	0	0	0	0	1	0
Bergeyella zoohelcum	1	2	3	4	0	1	2	1	0	3	1	2	3	0	3	2	0	1	0	1	9	5	5	6	4	4	7	7	8	11	15	7	2	9	1	2	3	1	2	4	3	3	2	1	0	1	0	3	3
Octodon degus	22	17	9	11	4	6	9	7	12	8	8	6	4	11	6	5	3	3	8	6	66	40	47	27	29	40	44	44	47	49	48	50	29	43	1	7	5	6	6	10	9	11	11	5	5	4	10	8	17
Cyclanthus bipartitus	0	0	0	0	0	0	0	0	0	0	0	0	0	0	0	0	0	0	0	0	0	0	0	0	0	0	0	0	0	0	0	0	0	0	0	0	0	0	0	0	0	0	0	0	0	0	0	0	0
Musella lasiocarpa	0	0	0	0	0	0	0	0	0	0	0	0	0	0	0	0	0	0	0	0	0	0	0	0	0	0	0	0	0	0	0	0	0	0	0	0	0	0	0	0	0	0	0	0	0	0	0	0	0
Leucogyrophana olivascens	0	0	0	0	0	0	0	0	0	0	0	0	0	0	0	0	0	0	0	0	0	0	0	0	0	0	0	0	0	0	0	0	0	0	0	0	0	0	0	0	0	0	0	0	0	0	0	0	0
Idiurus macrotis	0	0	0	0	0	0	0	0	0	0	0	0	0	0	0	0	0	0	0	0	0	0	0	0	0	0	0	0	0	1	0	0	0	0	0	0	0	0	0	0	0	0	0	0	0	0	0	0	0
Zenkerella insignis	0	0	0	0	0	0	0	0	0	0	0	0	0	0	0	0	0	0	0	0	0	0	0	0	0	0	0	0	0	0	0	0	0	0	0	0	0	0	0	0	0	0	0	0	0	0	0	0	0
Ctenodactylus gundi	0	0	0	0	0	0	0	0	0	0	0	0	0	0	0	0	0	0	0	0	0	0	1	1	0	0	0	0	1	0	0	0	0	0	0	0	0	0	0	0	0	0	0	0	0	0	0	0	0
Napaeozapus insignis	0	0	0	0	0	0	0	0	0	0	0	0	0	0	0	0	1	0	0	0	0	0	0	0	0	0	0	0	0	0	0	1	0	0	0	0	0	0	0	0	0	0	0	0	0	0	0	0	0
Eozapus setchuanus	0	0	0	0	0	0	0	0	0	0	0	0	0	0	0	0	0	0	0	0	0	0	0	0	0	0	0	0	0	0	0	0	0	0	0	0	0	0	0	0	0	0	0	0	0	0	0	0	0
Exophiala sideris	16	10	15	13	16	7	5	10	12	6	7	2	5	6	8	17	10	3	29	2	53	29	40	39	31	27	44	50	57	60	67	36	47	48	7	6	9	6	9	8	14	15	5	13	3	4	10	10	13
Banana streak CA virus	0	0	0	0	0	0	0	0	0	0	1	0	0	0	0	0	0	0	0	0	0	0	0	0	0	0	0	0	0	0	0	0	1	0	0	0	0	0	0	0	0	0	0	0	0	0	0	0	0
Banana streak UI virus	0	0	0	0	0	0	0	0	0	0	0	0	0	0	0	0	0	0	0	0	0	0	0	0	0	0	0	0	0	0	0	0	0	0	0	0	0	0	0	0	0	0	0	0	0	0	0	0	0
Phycicoccus elongatus	5	5	5	5	6	8	0	8	1	4	4	3	3	9	8	4	5	2	21	0	11	5	19	92	86	51	13	14	17	18	11	22	37	25	4	13	4	6	2	8	3	2	6	13	11	2	19	4	8
Dasypogon bromeliifolius	0	0	0	0	0	0	0	0	0	0	0	0	0	0	0	0	0	0	0	0	0	0	0	0	0	0	0	0	0	0	0	0	0	0	0	0	0	0	0	0	0	0	0	0	0	0	0	0	0
Novosphingobium sp. THN1	3	0	1	3	2	1	1	0	0	2	4	1	2	3	1	2	1	2	4	0	14	4	7	4	6	7	5	11	9	12	5	9	11	8	1	0	2	2	3	4	1	1	1	1	0	1	1	2	3
Thryonomys swinderianus	0	0	0	0	0	0	0	0	0	0	0	0	0	0	0	0	0	0	0	0	0	0	0	0	0	0	0	1	0	0	0	0	0	0	0	0	0	0	0	0	0	0	0	0	0	0	0	0	0
Eustrephus latifolius	0	0	0	0	0	0	0	0	0	0	0	0	0	0	0	0	0	0	0	0	1	0	0	0	0	1	0	0	0	0	0	0	1	0	0	0	0	0	0	0	0	0	0	0	0	0	0	0	0
Cochliopodium larifeili	0	0	0	0	0	0	0	0	0	0	0	0	0	0	0	0	0	0	0	0	0	0	0	0	0	0	0	0	0	0	0	0	0	0	0	0	0	0	0	0	0	0	0	0	0	0	0	0	0
Pandanus utilis	0	0	0	0	0	0	0	0	0	0	0	0	0	0	0	0	0	0	0	0	0	0	1	0	0	0	0	0	0	1	0	0	0	0	0	0	0	0	0	0	0	0	0	0	0	0	0	0	0
Ranunculus pegaeus	0	0	0	0	0	0	0	0	0	0	0	0	0	0	0	0	0	0	0	0	0	0	0	0	0	0	0	0	0	0	1	0	0	0	0	0	0	0	0	0	0	0	0	0	0	0	0	0	0
Gluconacetobacter tumulicola	4	1	2	3	2	5	2	3	2	2	2	0	3	1	3	3	2	8	6	5	21	15	21	1	6	4	5	12	15	10	8	17	17	20	3	2	3	0	0	2	2	5	1	0	3	2	3	6	1
Lambia antarctica	0	0	0	0	0	0	0	0	0	0	0	0	0	0	0	0	0	0	0	0	0	0	0	0	0	0	0	0	0	0	0	0	0	1	0	0	0	1	0	0	0	0	0	0	0	0	0	0	0
Gluconacetobacter asukensis	9	8	6	3	7	11	2	1	6	7	9	4	9	4	2	10	5	8	9	5	23	13	18	7	9	5	13	22	28	12	25	31	29	33	4	5	7	3	12	2	2	6	6	1	1	5	1	7	2
Oreocharis cotinifolia	0	0	0	0	0	0	0	0	1	0	0	0	0	0	0	0	0	0	0	0	0	0	0	0	0	0	0	0	0	0	0	0	0	0	0	0	0	0	0	0	0	0	0	0	0	0	0	0	0
Fictibacillus enclensis	2	0	0	3	0	1	0	0	1	2	2	2	0	0	0	1	1	0	1	0	3	3	102	12	342	11	0	5	3	2	8	6	6	0	1	1	2	0	0	0	0	4	0	0	0	1	0	1	3
Domibacillus enclensis	3	4	1	2	0	0	2	0	1	1	2	1	2	2	1	8	1	1	7	1	17	4	40	10	63	10	9	14	5	8	7	13	14	7	14	1	6	0	3	0	0	3	1	2	1	2	1	2	2
Exiguobacterium enclense	0	1	0	0	0	0	0	1	0	0	0	0	0	0	0	0	0	0	0	0	1	0	1	0	0	0	1	1	0	2	1	0	1	0	0	0	0	0	0	0	0	1	1	0	0	1	0	0	2
Matrona basilaris	0	0	0	0	0	0	0	0	0	0	0	0	0	0	0	0	0	0	0	0	0	0	0	0	0	0	0	0	0	0	0	0	0	0	0	0	0	0	0	0	0	0	0	0	0	0	0	0	0
Mnais costalis	0	0	0	0	0	0	0	0	0	0	0	0	0	0	0	0	0	0	0	0	1	0	0	0	0	0	0	0	0	0	0	0	0	0	0	0	0	0	0	0	0	0	0	1	0	0	0	0	0
Blepharicera amnicula	0	0	0	0	0	0	0	0	0	0	0	0	0	0	0	0	0	0	0	0	0	0	0	0	0	0	0	0	0	0	0	1	0	0	0	0	0	0	0	0	0	0	0	0	0	0	0	0	0
Edwardsina sp. AJJ-2011	0	0	0	0	0	0	0	0	0	0	0	0	0	0	0	0	0	0	0	0	0	0	0	0	0	0	0	0	0	0	0	0	0	0	0	0	0	0	0	0	0	0	0	0	0	0	0	0	0
Rhodococcus sp. Eu-32	2	3	6	3	5	0	3	3	3	2	2	4	4	2	5	1	1	3	12	1	3	4	8	17	19	10	6	12	5	8	11	12	12	14	1	2	5	3	1	0	1	3	4	0	0	2	8	6	1
uncultured Jonesia sp.	1	1	0	0	0	1	2	2	1	0	0	0	0	3	2	0	0	0	0	0	2	1	0	5	9	3	0	1	0	0	0	0	2	1	0	0	0	1	1	2	1	1	0	0	1	1	2	0	0
Rubrobacter bracarensis	0	0	0	0	0	0	0	0	0	0	0	0	0	0	0	0	0	0	0	0	0	0	0	1	0	0	0	0	0	0	0	0	0	0	0	0	0	0	0	0	0	0	0	0	0	0	0	0	0
Conus tribblei	0	0	0	0	0	0	0	0	0	0	0	0	0	0	0	0	0	0	0	0	0	0	0	0	0	0	0	0	0	0	0	0	0	1	0	0	0	0	0	0	0	0	0	0	0	0	0	0	0
Downingia cuspidata	0	0	0	0	0	0	0	0	0	0	0	0	0	0	0	0	0	0	0	0	0	0	0	0	0	0	0	0	0	0	1	0	0	0	0	0	0	0	0	0	0	0	0	0	0	0	0	0	0
Porterella carnosula	0	0	0	0	0	0	0	0	0	0	0	0	0	0	0	0	0	0	0	0	0	0	0	0	0	1	1	0	0	0	0	0	0	0	0	0	0	0	0	0	0	0	0	0	0	0	0	0	0
Heliophobius argenteocinereus	0	0	0	0	0	0	0	0	1	0	0	0	0	0	0	0	0	0	0	0	0	0	0	0	0	0	0	1	0	0	0	0	0	0	0	0	0	0	0	0	0	0	0	0	0	0	0	0	0
Capnocytophaga gingivalis	1	1	1	0	0	1	1	0	2	0	0	0	0	0	0	3	3	0	2	0	4	2	0	6	2	2	1	2	3	5	2	3	3	5	1	1	0	1	0	2	0	0	0	0	1	0	0	0	0
Heterocephalus glaber	19	19	18	14	11	3	14	12	27	7	14	6	9	9	11	4	12	9	13	3	71	31	54	49	46	37	45	61	71	53	87	59	59	75	10	9	8	7	9	6	13	21	10	10	11	4	8	19	13
Petromus typicus	0	0	0	0	0	0	0	0	0	0	0	0	0	0	0	0	0	0	0	0	0	0	0	0	0	0	0	0	0	0	0	0	0	0	0	0	0	0	0	0	0	0	0	0	0	0	0	0	0
Thysanoplusia orichalcea nucleopolyhedrovirus	0	0	0	0	0	0	0	0	0	0	1	0	0	0	0	0	0	0	0	0	0	0	0	0	0	0	0	0	0	1	0	1	0	0	0	0	0	0	0	0	0	0	0	0	0	0	1	0	0
Glarea lozoyensis	10	7	3	3	2	1	4	4	3	4	3	2	5	3	2	2	3	4	3	2	24	16	15	17	11	9	19	21	17	20	25	17	18	16	4	3	3	3	1	2	6	6	5	2	2	2	3	4	2
Castor fiber	0	0	0	0	0	0	0	0	0	0	0	0	0	0	0	0	0	0	0	0	0	0	0	0	1	0	0	0	0	0	0	0	0	1	0	0	0	0	0	0	0	0	0	0	0	0	0	0	0
Capnocytophaga ochracea	0	3	0	0	0	0	0	0	6	3	1	1	0	4	0	0	0	0	1	0	3	0	5	2	2	3	5	5	8	5	1	4	3	4	1	1	0	0	3	0	1	0	2	1	1	0	0	0	1
Bangia fuscopurpurea	0	0	0	1	0	0	0	0	0	0	1	0	0	0	0	0	0	0	0	0	0	0	0	0	0	0	0	0	1	0	1	0	0	0	0	0	0	0	0	0	0	0	0	0	0	0	0	0	0
Flintiella sanguinaria	0	0	0	0	0	0	0	0	1	0	1	0	0	0	0	0	0	0	0	0	0	0	0	0	1	0	0	0	1	1	0	0	0	0	0	0	0	0	0	0	0	0	0	0	0	0	0	0	0
Heliconius hecuba	0	0	0	0	0	0	0	0	0	0	0	0	0	0	0	0	0	0	0	0	0	0	0	0	0	0	0	0	0	0	0	0	0	0	0	0	0	0	0	0	0	0	0	0	0	0	0	0	0
Heliconius timareta	0	0	0	0	0	0	0	0	0	0	0	0	0	0	0	0	0	0	0	0	0	0	0	0	0	0	0	0	0	0	0	0	0	0	0	0	0	0	0	0	0	0	0	0	0	0	0	0	0
Rhododendron kanehirae	0	0	0	0	0	0	0	0	0	0	0	0	0	0	0	0	0	0	0	0	0	0	0	0	0	0	0	0	0	0	0	0	0	0	0	0	0	0	0	0	0	0	0	0	0	0	0	0	0
Brachionus plicatilis	38	42	18	29	21	17	14	17	34	21	14	22	27	28	37	17	23	9	18	15	156	77	121	85	75	73	134	153	133	146	158	203	119	158	20	16	21	20	26	22	33	30	15	12	16	26	23	33	22
Plantago media	0	0	0	0	0	0	0	0	0	0	0	0	0	0	0	0	0	0	0	0	0	0	0	0	0	0	0	0	0	0	0	0	0	0	0	0	0	0	0	0	0	0	0	0	0	0	0	0	0
Plantago australis	0	0	0	0	0	0	0	0	0	0	0	0	0	0	0	0	0	0	0	0	0	0	0	0	0	0	0	0	0	0	0	0	0	0	0	0	0	0	0	0	0	0	0	0	0	0	0	0	0
Plantago sericea	0	0	0	0	0	0	0	0	0	0	0	0	0	0	0	0	0	0	0	0	0	0	0	0	0	0	0	0	0	0	0	0	0	0	0	0	0	0	0	0	0	0	0	0	0	0	0	0	0
Capnocytophaga sputigena	3	1	1	2	1	1	0	4	1	0	0	1	1	1	1	1	2	1	0	1	8	6	8	8	5	9	8	10	8	5	3	10	5	8	2	0	2	1	3	0	0	3	4	0	4	1	0	5	3
Beroe ovata	0	0	0	0	0	0	0	0	0	0	0	0	0	0	0	0	0	0	0	0	0	0	0	0	1	0	0	0	0	0	0	0	0	0	0	0	0	0	0	0	0	0	0	0	0	0	0	0	0
Prunus mume	2	3	2	4	2	1	3	1	5	6	3	1	5	3	4	3	1	2	4	2	11	11	23	10	7	12	15	13	12	18	31	11	13	17	1	3	2	3	4	3	3	2	0	2	2	1	2	4	2
Desulfovibrio inopinatus	17	10	13	14	7	11	4	5	15	12	9	7	7	4	3	7	5	3	6	3	48	29	40	43	37	34	40	35	51	34	42	30	38	40	5	7	4	6	5	1	7	9	7	8	5	6	2	7	10
Stanieria cyanosphaera	9	10	7	4	5	8	7	8	11	5	2	2	3	8	10	7	2	0	7	5	47	31	39	32	26	31	27	37	36	26	29	29	20	32	5	3	5	5	4	15	5	10	6	4	5	5	3	8	4
Oscillatoria sancta	0	0	1	0	0	0	0	0	0	0	0	0	0	0	0	0	0	0	0	0	0	0	0	0	0	0	0	0	0	0	0	0	0	0	0	0	0	0	0	0	0	0	0	0	0	0	0	0	0
Synechococcus sp. C9	0	0	1	0	0	0	0	0	0	0	0	0	0	0	0	0	0	0	0	0	1	0	0	0	1	0	0	0	0	1	1	0	0	0	0	0	0	0	0	0	0	0	0	0	0	0	0	0	0
Xenococcus sp. PCC 7305	11	8	13	8	11	5	9	8	16	4	10	4	9	10	7	5	5	4	10	6	92	49	52	62	51	55	47	62	50	60	49	52	36	41	12	7	8	12	6	9	10	10	10	12	17	6	3	7	9
Leptolyngbya sp. PCC 73110	0	0	0	0	0	0	0	0	0	0	0	0	0	0	0	0	0	0	0	0	0	0	0	0	0	1	0	0	0	0	0	0	0	0	0	1	0	0	0	0	0	0	0	0	0	0	0	0	0
Leptolyngbya sp. PCC 7375	17	12	12	8	13	13	4	10	14	13	7	11	9	18	9	12	6	7	15	8	114	43	81	91	78	108	81	67	59	77	66	56	50	63	20	22	15	30	15	9	8	15	13	15	17	9	8	13	15
Bugula neritina	24	33	10	27	23	12	15	13	36	20	9	13	17	10	19	21	17	11	28	8	127	63	82	46	59	62	107	106	97	89	109	94	74	101	9	13	12	19	21	16	21	23	11	12	11	11	16	26	14
Desulfoscipio gibsoniae	2	1	2	2	3	1	0	0	3	4	2	1	0	1	3	2	2	3	1	0	18	9	8	10	7	7	13	13	8	11	13	5	7	10	2	0	0	2	3	1	3	1	2	2	1	0	2	0	2
Solobacterium moorei	1	1	0	1	1	1	0	0	0	1	1	0	0	0	2	1	0	0	0	0	4	2	1	3	3	0	3	6	5	7	1	4	4	1	1	1	0	1	2	0	1	0	2	1	1	1	0	1	0
Closterium ehrenbergii	0	0	0	0	0	0	0	0	0	0	0	0	0	0	0	0	0	0	0	0	0	0	0	0	0	0	0	0	0	0	0	0	0	0	0	0	0	0	0	0	0	0	0	0	0	0	0	0	0
Cylindrocystis brebissonii	0	0	0	0	0	0	0	0	0	0	0	0	0	0	0	0	0	0	0	0	0	1	0	0	0	1	0	0	0	1	0	0	0	1	0	0	0	0	0	0	0	0	0	0	0	0	0	0	0
Penium margaritaceum	0	0	0	0	0	0	0	0	0	0	0	0	0	0	0	0	0	0	0	0	0	0	0	0	0	0	0	0	0	0	0	0	0	0	0	0	0	0	0	0	0	0	0	0	0	0	0	0	0
Teratoscincus roborowskii	0	0	0	0	0	0	0	0	0	0	0	0	0	0	0	0	0	0	0	0	0	0	0	0	0	0	0	0	0	0	0	0	0	0	0	0	0	0	0	0	0	0	0	0	0	0	0	0	0
Teratoscincus scincus	0	0	0	0	0	0	0	0	1	0	0	0	0	0	0	0	0	0	0	0	1	0	0	0	0	0	0	0	0	0	0	0	0	0	0	0	0	0	0	0	0	0	0	0	0	0	0	0	0
Anguis fragilis	0	0	0	0	0	0	0	0	0	0	0	0	0	0	0	0	0	0	0	0	0	1	0	0	0	0	0	0	0	0	0	0	0	1	0	0	0	0	0	0	0	0	0	0	0	0	0	0	0
Celestus enneagrammus	0	0	0	1	0	0	0	0	0	0	0	0	0	0	0	0	0	0	0	0	0	0	0	0	0	0	0	0	0	0	0	0	0	1	0	0	0	0	0	0	0	0	0	0	0	0	0	0	0
Elgaria kingii	0	0	0	0	0	0	0	0	0	0	0	0	0	0	0	0	0	0	0	0	0	0	0	0	0	0	0	0	0	0	0	0	0	0	1	0	0	0	0	0	0	0	0	0	0	0	0	0	0
Ophiodes striatus	0	0	0	0	0	0	0	0	0	0	0	0	0	0	0	0	0	0	0	0	0	0	0	0	0	0	0	0	0	0	0	0	0	0	0	0	0	0	0	0	0	0	0	0	0	0	0	0	0
Dicyema misakiense	0	0	0	0	0	0	0	0	0	0	0	0	0	0	0	0	0	0	0	0	1	0	0	0	0	0	0	0	0	0	0	0	0	0	0	0	0	0	0	0	0	0	0	0	0	0	0	0	0
Ophisaurus attenuatus	0	0	0	0	0	0	0	0	0	0	0	0	0	0	0	0	0	0	0	0	0	0	0	0	0	0	0	0	0	0	0	0	0	0	0	0	0	0	0	0	0	0	0	0	0	0	0	0	0
Dopasia harti	0	0	0	0	0	0	0	0	0	0	0	0	0	0	0	0	0	0	0	0	0	0	0	0	0	0	0	0	0	0	0	0	0	0	0	0	0	0	0	0	0	0	0	0	0	0	0	0	0
Cynops ensicauda	0	0	0	0	0	0	0	0	0	0	0	0	0	0	0	0	0	0	0	0	0	0	0	0	0	0	0	0	0	0	0	0	0	0	0	0	0	0	0	0	0	0	0	0	0	0	0	0	0
Benincasa hispida	7	10	4	10	4	7	6	5	11	12	4	8	8	9	10	6	6	6	7	6	77	28	43	30	31	35	37	46	46	50	53	50	37	42	2	4	4	3	6	7	8	9	4	6	6	8	6	7	9
Pseudonocardia kongjuensis	0	0	0	0	0	0	0	0	0	0	0	0	0	0	0	0	0	0	0	0	0	0	0	0	0	0	0	0	0	0	0	0	0	0	0	0	0	0	0	0	0	0	0	0	0	0	0	0	0
Gloeocapsa sp. PCC 73106	7	17	8	5	11	5	4	7	5	6	4	4	3	4	5	6	2	2	7	4	44	24	32	51	25	45	41	45	35	30	35	34	27	23	4	9	6	12	3	13	6	7	6	6	9	1	10	7	8
Rhinoceros sondaicus	0	0	0	0	0	0	0	0	0	0	0	0	0	0	0	0	0	0	0	0	0	0	0	0	0	0	0	0	0	0	0	0	0	0	0	0	0	0	0	0	0	0	0	0	0	0	0	0	0
Cyanobacterium stanieri	0	1	1	1	0	0	1	3	1	0	0	1	2	0	3	0	0	0	1	0	12	6	4	5	8	5	3	10	4	6	4	6	4	5	0	3	1	0	1	1	0	1	1	1	1	1	0	3	2
Saccoglossus kowalevskii	36	25	13	30	11	12	12	10	22	31	15	17	10	16	16	12	19	10	20	10	131	81	82	42	56	53	81	81	112	96	128	103	91	108	13	8	16	8	10	23	25	26	18	8	14	14	13	25	16
Rodentolepis nana	15	9	5	9	5	9	5	7	11	7	4	6	5	4	5	2	8	2	8	2	51	31	30	28	27	29	49	52	43	48	55	50	42	53	4	6	6	5	8	6	16	5	5	4	8	8	12	14	7
Ambystoma mavortium mavortium	0	0	0	0	0	0	0	0	0	0	0	0	0	0	0	0	0	0	0	0	0	0	0	0	0	0	0	0	0	0	0	0	0	0	0	0	0	0	0	0	0	0	0	0	0	0	0	0	0
Trichoplax adhaerens	2	4	1	2	3	2	1	1	1	1	0	0	0	1	1	1	0	0	3	1	12	3	6	1	5	5	6	5	8	8	11	8	3	14	0	4	1	0	0	2	2	0	2	1	1	0	0	2	1
Beggiatoa alba	9	7	10	8	10	2	5	0	9	5	9	6	4	5	5	9	6	4	7	5	41	18	32	54	31	52	41	64	41	41	43	38	27	39	8	9	5	9	4	13	4	7	7	8	11	8	6	7	12
Sagitta elegans	0	0	0	1	0	0	0	0	0	0	0	0	0	0	0	0	0	0	0	0	1	3	0	1	0	1	1	0	1	0	1	1	0	1	0	0	0	0	0	0	0	0	0	0	0	0	0	1	0
Pinctada margaritifera	0	0	0	0	0	0	0	0	0	0	1	0	0	0	0	0	0	0	0	0	0	0	0	0	0	0	0	0	1	0	0	0	1	0	0	0	0	0	0	0	1	0	0	0	0	0	0	0	0
Moniliformis moniliformis	0	0	0	0	0	0	0	0	0	0	0	0	0	0	0	0	0	0	0	0	0	0	0	0	0	0	0	0	0	0	0	0	0	0	0	0	0	0	0	0	0	0	0	0	0	0	0	0	0
Septifer bilocularis	0	0	0	0	0	0	0	0	0	0	0	0	0	0	0	0	0	0	0	0	0	0	0	0	0	0	1	0	0	0	0	0	0	0	0	0	0	0	0	0	0	0	0	0	0	0	0	0	0
Tropidomya abbreviata	0	0	0	0	0	0	0	0	0	0	0	0	0	0	0	0	1	0	0	0	0	0	0	0	0	0	0	0	0	0	0	0	0	0	0	0	0	0	0	0	0	0	0	0	0	0	0	0	0
Cowpox virus	0	0	0	0	0	0	0	0	1	0	0	0	0	0	0	0	0	0	0	0	0	0	1	0	0	1	2	0	0	0	0	0	0	0	0	0	0	0	0	0	1	0	0	0	0	1	0	0	0
Monkeypox virus	0	0	0	0	0	0	0	0	0	0	0	0	0	0	0	0	0	0	0	0	0	0	0	0	0	0	0	0	0	0	0	0	0	1	0	0	0	0	0	0	0	0	0	0	0	0	0	0	0
Vaccinia virus	0	0	0	0	0	0	0	0	0	0	0	0	0	0	0	0	0	0	1	0	3	0	1	0	0	0	0	0	0	1	1	0	0	1	0	0	0	0	1	0	0	0	0	0	0	0	0	0	0
Variola virus	0	0	0	0	0	0	0	0	0	0	0	1	0	0	0	0	0	0	0	0	1	0	0	0	0	0	0	0	0	0	0	0	0	0	0	0	0	0	0	0	0	0	0	0	0	0	0	0	0
Raccoonpox virus	0	0	0	0	0	0	0	0	0	0	0	0	0	0	0	0	0	0	0	0	1	1	0	1	0	1	0	0	0	0	1	0	0	0	0	0	0	0	0	0	0	1	0	0	0	0	0	0	0
Orf virus	3	2	2	0	0	1	0	0	0	1	0	0	0	0	2	0	0	1	3	0	3	0	1	0	3	1	1	0	3	2	3	3	2	1	2	0	1	2	1	0	1	0	0	0	0	0	0	0	0
Misopates orontium	0	0	0	0	0	0	0	0	0	0	0	0	0	0	0	0	0	0	0	0	0	0	0	0	0	0	0	0	0	0	0	0	0	0	0	0	0	0	0	0	0	0	0	0	0	0	0	0	0
Antirrhinum cirrhigerum	0	0	0	0	0	0	0	0	0	0	0	0	0	0	0	0	0	0	0	0	0	0	0	0	0	1	1	0	0	0	0	0	0	0	0	0	0	0	0	0	0	0	0	0	0	0	0	0	0
Linaria triornithophora	0	0	0	0	0	0	0	0	0	0	0	0	0	0	0	0	0	0	0	0	0	0	0	0	0	0	0	1	0	0	0	0	0	0	0	0	0	0	0	0	0	0	0	0	0	0	0	0	0
Fowlpox virus	1	0	0	1	0	0	1	0	0	0	0	0	0	0	0	0	0	0	0	0	2	0	1	1	0	0	1	3	0	1	1	0	0	1	0	0	0	0	0	0	0	0	0	0	0	0	0	0	0
Nocardioides sp. KP7	0	0	0	0	0	0	0	0	0	0	0	0	0	0	0	0	0	0	0	0	0	0	0	0	0	0	0	0	0	0	0	0	0	0	0	0	0	0	0	0	0	0	0	0	0	0	0	0	0
Abax parallelepipedus	0	0	0	1	0	0	0	0	0	0	0	0	0	0	0	0	0	0	0	0	0	0	0	0	0	0	0	0	0	0	0	0	0	0	0	0	0	0	0	0	0	0	0	0	0	0	0	0	0
Pigeonpox virus	0	0	0	0	0	0	0	0	0	0	0	0	0	0	0	0	0	0	0	0	0	0	0	0	0	0	0	0	1	0	0	0	0	1	0	0	0	0	0	0	0	0	0	0	0	0	0	0	0
Orthoptera sp. BOLD:AAP7732	0	0	0	0	0	0	0	0	0	0	0	0	0	0	0	0	0	0	0	0	0	0	0	1	0	0	0	0	0	0	0	0	0	0	0	0	0	0	0	0	0	0	0	0	0	0	0	0	0
Sheeppox virus	0	0	0	0	0	0	0	0	0	0	0	0	0	0	0	0	0	0	0	0	0	0	0	0	0	0	0	0	0	0	0	0	0	0	0	0	0	0	0	0	0	0	0	0	0	0	0	0	0
Streptococcus infantarius	0	0	0	0	0	0	1	0	0	1	0	0	0	0	1	0	0	0	0	0	0	0	1	0	1	0	1	0	0	2	0	0	0	0	0	0	0	0	0	1	0	0	0	0	0	0	0	0	0
Macrosolen tricolor	0	0	0	0	0	0	0	0	0	0	0	0	0	0	0	0	0	0	0	0	0	0	0	0	0	0	0	0	0	0	0	0	0	0	0	0	0	0	0	0	0	0	0	0	0	0	0	0	0
Tolypanthus maclurei	0	0	0	0	0	0	0	0	0	0	0	0	0	0	0	0	0	0	0	0	0	0	0	0	0	0	0	0	1	0	0	0	0	0	0	0	0	0	0	0	0	0	0	0	0	0	0	0	0
Synechococcus phage S-CRM01	0	0	0	0	0	0	0	0	1	0	0	0	0	0	1	0	0	1	0	0	2	1	0	1	0	0	0	1	0	1	0	1	0	0	0	0	0	0	0	0	0	0	0	0	2	0	0	1	1
Nannospalax galili	15	20	11	11	5	8	5	5	13	3	5	6	9	5	7	7	6	6	5	8	71	31	38	36	34	24	44	48	50	58	71	42	48	55	1	6	6	8	10	4	8	15	16	4	9	2	7	14	8
Nannospalax nehringi xanthodon	0	0	0	0	0	0	0	0	0	0	0	0	0	0	0	0	0	0	0	0	0	0	0	0	0	0	0	0	0	0	0	0	1	0	0	0	0	0	0	0	0	0	0	0	0	0	0	0	0
Marinoscillum furvescens	7	4	1	6	3	5	3	6	2	10	3	2	7	10	6	5	7	6	5	2	36	9	21	34	19	32	23	36	29	29	23	32	23	28	2	11	1	11	2	10	2	5	11	12	8	5	5	6	7
Mascagnia tomentosa	0	0	0	0	0	0	0	0	0	0	0	0	0	0	0	0	0	0	0	0	0	0	0	0	0	0	0	0	0	0	0	0	0	0	0	0	0	0	0	0	0	0	0	0	0	0	0	0	0
Rabbit fibroma virus	0	0	0	0	0	0	0	0	0	2	0	0	0	0	0	0	0	0	0	1	0	1	0	0	0	1	0	1	1	0	0	1	1	0	0	0	0	0	0	0	0	0	0	0	0	0	0	0	0
Bovine astrovirus B76/HK	0	0	0	0	0	0	0	0	0	0	0	0	0	0	0	0	0	0	0	0	0	0	0	0	0	1	0	0	0	0	0	0	0	0	0	0	0	0	0	0	0	0	0	0	0	0	0	1	0
Gracilibacillus kekensis	7	3	2	4	3	1	1	1	4	0	3	0	1	0	0	1	0	0	0	0	5	5	9	8	4	5	9	6	4	12	7	8	3	10	1	1	2	4	2	2	0	1	1	2	0	0	1	0	3
Endozoicomonas montiporae	4	12	5	6	4	3	4	3	2	3	7	4	5	2	7	6	6	1	8	0	37	25	27	21	21	27	34	26	26	41	28	28	19	30	5	6	5	4	7	7	8	3	5	3	2	3	5	2	6
Labeo parvus	0	0	0	0	0	0	0	0	0	0	0	0	0	0	0	0	0	0	0	0	0	0	0	0	0	0	0	0	0	0	0	0	0	0	0	0	0	0	0	0	0	0	0	0	0	0	0	0	0
Nitrosopumilus sp. AR	0	0	1	0	0	0	0	0	0	1	0	0	0	0	0	0	0	0	0	0	1	1	0	0	3	0	0	3	0	1	0	1	0	1	0	0	0	0	0	0	0	0	0	0	0	0	0	1	0
Nitrosopumilus sp. SJ	0	0	0	0	0	0	0	0	0	0	0	0	0	0	0	0	0	0	0	0	0	0	0	0	0	0	0	0	0	0	0	0	0	0	0	0	0	0	0	0	0	0	0	0	0	0	0	0	0
Myxoma virus	0	0	0	0	0	0	0	0	0	0	0	0	0	0	0	0	0	0	0	0	0	0	0	0	0	0	0	1	0	0	0	0	0	0	0	0	0	0	0	0	0	0	0	0	0	0	0	0	0
Vibrio phage VH-P22	0	0	0	0	0	0	0	0	0	0	0	0	0	0	0	0	0	0	0	0	0	0	0	0	0	1	0	0	0	0	0	0	0	0	0	0	0	0	0	0	0	0	0	0	0	0	0	0	0
Aspergillus fumigatus partitivirus 1	0	0	0	0	0	0	0	0	0	0	0	0	0	0	0	0	0	0	0	0	0	0	0	0	0	0	0	0	0	0	0	0	0	0	0	0	0	0	0	0	0	0	0	0	0	0	0	0	0
Nocardioides sp. LS1	12	16	9	15	10	10	11	11	6	8	8	11	3	56	31	20	6	3	99	3	28	11	94	1003	521	532	61	54	35	42	21	44	69	74	15	39	12	68	3	40	5	7	30	28	42	14	23	10	27
Enteractinococcus coprophilus	0	2	0	1	1	0	1	3	0	0	0	0	4	1	4	3	0	0	2	2	6	2	7	11	10	7	3	7	9	4	10	9	9	5	2	0	2	1	3	2	2	2	2	1	1	2	3	0	0
Swinepox virus	0	0	0	0	0	0	0	0	0	0	0	0	1	0	0	0	0	0	0	0	0	0	0	1	0	0	0	0	0	1	0	0	0	0	0	0	0	0	0	0	1	0	0	0	0	0	0	0	0
Fleischmannia incarnata	0	0	0	0	0	0	0	0	0	0	0	0	0	0	0	0	0	0	0	0	0	0	0	0	0	0	0	0	1	0	0	0	0	0	0	0	0	0	0	0	0	0	0	0	0	0	0	0	0
Switchgrass mosaic virus	0	0	0	0	0	0	0	0	0	0	0	0	0	0	0	0	0	0	0	0	0	0	0	0	0	0	0	0	0	0	0	0	0	0	0	0	0	0	0	0	0	0	0	0	0	0	0	0	0
Asclepias asymptomatic virus	0	0	0	0	0	0	0	0	0	0	0	0	0	0	0	0	0	0	0	0	0	0	1	0	0	0	0	0	0	0	0	0	0	0	0	0	0	0	0	0	0	0	0	0	0	0	0	0	0
Macrobrachium rosenbergii Taihu virus	0	0	0	0	0	0	0	0	0	0	0	0	0	0	0	0	0	0	0	0	0	0	0	0	0	0	0	0	0	0	0	0	0	0	0	0	0	0	0	0	0	0	0	0	0	0	0	0	0
Molluscum contagiosum virus	0	0	0	0	1	1	0	0	0	0	1	0	0	0	0	0	0	0	0	0	1	0	0	2	1	2	1	0	4	1	2	2	0	1	0	0	0	0	0	0	0	0	0	0	0	0	1	0	0
Microscilla marina	7	9	2	5	5	4	8	7	7	1	11	9	7	15	7	9	5	4	10	5	52	21	34	35	34	43	29	61	39	43	47	68	36	41	8	13	3	14	7	22	2	10	11	14	12	5	3	14	13
Ips pini	0	0	0	0	0	0	0	0	0	0	0	0	0	0	0	0	0	0	0	0	0	0	0	0	0	0	0	0	0	0	0	0	0	0	0	0	0	0	0	0	0	0	0	0	0	0	0	0	0
Anadara sativa	0	0	0	0	0	0	0	0	0	0	0	0	0	0	0	0	0	0	0	0	0	0	0	0	0	0	0	0	0	0	0	0	0	0	0	0	1	0	0	0	0	0	0	0	0	0	0	0	0
Decapoda environmental sample	0	0	0	0	0	0	0	0	0	0	0	0	0	0	0	0	0	0	0	0	0	0	0	0	0	0	0	0	0	0	0	0	0	0	0	0	0	0	0	0	0	0	0	0	0	0	0	0	0
Novosphingobium sp. TVG9-VII	0	0	0	0	0	0	0	0	0	0	0	0	0	0	0	0	0	0	0	0	0	0	0	0	0	0	0	0	0	0	0	0	0	0	0	0	0	0	0	0	0	0	0	0	0	0	0	0	0
Ptilomera tigrina	0	0	0	0	0	0	0	0	0	0	0	0	0	0	0	0	0	0	0	0	0	0	0	0	0	0	0	0	0	0	0	0	0	0	0	0	0	0	0	0	0	0	0	0	0	0	0	0	1
Austrarchaea mainae	0	0	0	0	0	0	0	0	0	0	0	0	0	0	0	0	0	0	0	0	0	0	0	0	0	0	0	0	0	0	0	0	0	0	0	0	0	0	0	0	0	0	0	0	0	0	0	0	0
Zearchaea sp. New Zealand T112582	0	0	0	0	0	0	0	0	0	0	0	0	0	0	0	0	0	0	0	0	0	0	0	0	0	0	0	0	0	0	0	0	0	0	0	0	0	0	0	0	0	0	0	0	0	0	0	0	0
Staurastrum punctulatum	0	0	0	0	0	0	0	0	0	0	0	0	0	0	0	0	0	0	0	0	0	0	0	0	0	0	0	0	0	0	0	0	0	0	0	0	0	0	0	0	0	0	0	0	0	0	0	0	0
Ips calligraphus	0	0	0	0	0	0	0	0	0	0	0	0	0	0	0	0	0	0	0	0	0	0	0	0	0	0	0	0	0	0	0	0	0	0	0	0	0	0	0	0	0	0	0	0	0	0	0	0	0
Bacillaceae bacterium JMAK1	1	3	2	0	2	2	1	2	3	0	0	1	0	1	1	3	2	0	2	0	6	3	2	6	5	8	3	4	4	1	3	5	4	5	2	2	2	0	2	1	2	3	0	0	2	0	0	0	1
Reticulascus tulasneorum	0	0	0	0	0	0	0	0	0	0	0	0	0	0	0	0	0	0	0	0	0	0	0	0	0	0	0	0	0	0	0	0	0	0	0	0	0	0	0	0	0	0	0	0	0	0	0	0	0
Psychrobacter sp. DAB_AL12	0	0	0	0	0	0	0	0	0	0	0	0	0	0	0	0	0	0	0	0	0	0	0	0	0	0	0	0	0	0	0	0	0	0	0	0	0	0	0	0	0	0	0	0	0	0	0	0	0
Psychrobacter sp. DAB_AL32B	1	1	0	2	0	0	0	0	1	0	1	0	1	1	0	0	0	0	0	0	4	1	2	1	2	2	2	3	4	3	1	5	0	6	0	0	0	0	1	1	0	0	0	0	1	2	1	0	1
Psychrobacter sp. DAB_AL43B	1	0	0	0	2	1	0	0	0	0	1	0	2	0	0	0	0	0	0	0	7	0	1	1	2	5	1	2	1	3	4	0	2	4	0	0	0	0	1	1	0	0	2	1	0	0	0	1	0
Psychrobacter sp. DAB_AL60	0	0	0	0	0	0	0	0	0	0	0	0	0	0	0	0	0	0	0	0	0	0	0	0	0	0	0	0	0	0	0	0	0	0	0	0	0	0	0	0	1	0	0	0	1	0	0	0	0
Psychrobacter sp. DAB_AL62B	0	0	0	0	0	0	0	0	0	0	0	0	0	0	0	0	0	0	0	0	0	0	0	0	0	0	0	0	0	0	0	0	0	0	0	0	0	0	0	0	0	0	0	0	0	0	0	0	0
Orthotomicus laricis	0	0	0	0	0	0	0	0	0	0	0	0	0	0	0	0	0	0	0	0	0	0	0	0	0	0	0	0	0	0	0	0	0	0	0	0	0	0	0	0	0	0	0	0	0	0	0	0	0
Proteus penneri	1	1	1	0	1	1	2	2	1	0	1	0	2	0	1	0	0	0	0	0	2	3	5	0	4	3	5	1	5	2	2	7	2	2	0	0	0	1	2	2	3	0	0	0	0	0	0	0	0
Arion vulgaris	0	0	0	0	0	0	0	0	0	0	0	0	0	0	0	0	0	0	0	0	0	0	0	0	0	0	0	0	0	0	0	0	0	0	0	0	0	0	0	0	0	0	0	0	0	0	0	0	0
Callistoctopus luteus	0	0	0	0	0	0	0	0	0	0	0	0	0	0	0	0	0	0	0	0	0	0	0	0	0	0	0	0	0	0	0	0	0	0	0	0	0	0	1	0	0	0	0	0	0	0	0	0	0
Pontixanthobacter gangjinensis	0	0	0	0	0	0	0	0	0	0	0	0	0	0	0	0	0	0	0	0	0	0	0	0	1	0	0	0	0	1	1	0	0	0	1	0	0	0	1	0	0	0	0	0	0	0	0	0	0
Arenibacter hampyeongensis	2	0	0	2	2	2	2	1	2	2	0	3	1	8	3	1	1	0	4	2	15	9	8	8	5	12	6	15	8	10	7	14	8	13	1	1	2	2	0	4	1	2	0	4	4	1	1	2	4
Aestuariibaculum suncheonense	1	0	0	0	0	0	0	0	0	0	0	1	0	2	0	1	0	1	1	1	2	4	2	3	1	7	3	2	1	1	0	5	0	1	0	1	0	0	0	3	0	0	0	2	1	0	1	0	1
Gramella aestuarii	0	0	0	1	1	1	0	1	0	0	1	0	0	1	1	0	0	0	0	1	5	2	0	2	1	4	2	2	2	2	3	0	3	4	0	1	1	2	0	2	0	1	1	4	0	1	1	1	0
Shewanella aestuarii	9	3	5	2	3	2	5	6	6	4	5	5	5	5	4	2	1	1	1	1	23	14	17	21	16	11	17	20	25	30	26	20	18	23	2	2	3	3	4	7	5	9	2	3	4	2	1	4	3
Simulium fibrinflatum	0	0	0	0	0	0	0	0	0	0	0	0	0	0	0	0	0	0	0	0	0	0	0	0	0	0	0	0	0	0	0	0	0	0	0	0	0	0	0	0	0	0	0	0	0	0	0	0	0
Simulium haysi	0	0	0	0	0	0	0	0	0	0	0	0	0	0	0	0	0	0	0	0	0	0	0	0	0	0	0	0	0	0	0	0	0	0	0	0	0	0	0	0	0	0	0	0	0	0	0	0	0
Simulium krebsorum	0	0	0	0	0	0	0	0	0	0	0	0	0	0	0	0	0	0	0	0	0	0	0	0	0	0	0	0	0	0	0	0	0	0	0	0	0	0	0	0	0	0	0	0	0	0	0	0	0
Tremoctopus violaceus	0	0	0	0	0	0	0	0	0	0	0	0	0	0	0	0	0	0	0	0	0	0	0	0	1	0	0	0	0	0	0	0	0	0	0	0	0	0	0	0	0	0	0	0	0	0	0	0	0
Pseudonocardia tetrahydrofuranoxydans	0	0	0	0	0	0	0	0	0	0	0	0	0	0	0	0	0	0	0	0	0	0	0	0	1	0	0	0	0	0	0	0	0	0	0	0	0	0	0	0	0	0	0	0	0	0	0	0	0
Streptococcus didelphis	1	4	2	0	0	0	1	1	0	0	0	0	0	1	1	2	0	0	3	0	2	2	4	1	3	2	1	2	4	6	12	4	2	1	0	2	0	0	1	1	0	1	0	0	0	1	2	0	2
Choristoneura biennis entomopoxvirus	0	0	0	0	0	0	0	0	1	0	0	0	1	0	0	0	0	0	0	0	0	0	0	1	0	0	1	0	1	0	0	0	1	0	0	0	0	0	0	0	0	0	0	0	0	0	0	0	0
Frankia sp. ACN1ag	9	18	31	24	27	15	21	31	20	11	4	19	28	14	31	3	14	9	23	2	24	12	41	58	90	37	33	38	21	45	22	49	57	50	17	7	11	12	13	29	11	12	17	9	8	20	46	20	19
Frankia sp. AVN17o	0	0	0	0	0	0	0	0	0	0	0	0	0	0	0	0	0	0	0	0	0	0	0	0	0	0	0	0	0	0	0	0	0	0	0	0	0	0	0	0	0	0	0	0	0	0	0	0	0
Frankia sp. HRN18a	0	0	0	0	0	0	0	0	0	0	0	0	0	0	0	0	0	0	0	0	0	0	0	0	0	0	0	0	0	0	0	0	0	0	0	0	0	0	0	0	0	0	0	0	0	0	0	0	0
Frankia sp. EUN1f	44	70	101	61	68	56	68	85	46	26	47	38	35	55	67	46	22	30	72	15	105	36	150	303	426	170	141	146	103	132	93	122	243	212	43	43	37	59	36	52	25	33	44	36	49	32	103	48	56
Pseudomonas sp. StFLB209	6	2	8	8	6	4	2	7	3	6	3	3	6	5	3	5	3	2	3	3	45	31	24	14	16	22	15	25	19	24	15	19	26	24	5	1	1	7	2	5	5	2	1	3	8	4	1	6	7
Frankia sp. PtI1	0	0	0	0	0	0	0	0	0	0	0	0	0	0	0	0	0	0	0	0	0	0	0	0	1	0	0	0	0	0	0	0	0	0	0	0	0	0	0	0	0	0	0	0	0	0	0	0	0
Marivirga sericea	4	4	0	2	2	3	3	0	6	2	2	1	1	4	4	2	5	3	9	3	15	12	23	16	17	16	11	12	15	13	14	19	11	23	2	4	3	5	2	8	1	3	4	10	7	6	1	5	10
Phacus pleuronectes	0	0	0	0	0	0	0	0	0	0	0	0	1	0	0	0	0	0	0	0	0	0	0	0	0	0	0	1	0	0	0	0	0	0	0	0	0	0	0	0	0	0	0	0	0	0	0	0	0
Heliothis armigera entomopoxvirus	0	0	0	0	0	0	0	0	0	0	0	0	0	0	0	0	0	0	0	0	0	0	0	0	0	0	1	0	0	0	0	0	0	0	1	0	0	0	0	0	0	0	0	0	0	0	0	0	0
Colacium vesiculosum	0	0	0	0	0	0	0	0	0	0	1	0	0	0	0	1	0	0	0	0	0	0	0	0	0	0	0	0	0	0	1	1	0	0	0	0	0	0	0	0	0	0	0	0	1	0	0	0	0
Australian soil clone B18	0	0	0	0	0	0	0	0	0	0	0	0	0	0	0	0	0	0	0	0	0	0	0	0	0	0	0	0	0	0	0	0	0	1	0	0	0	0	0	0	0	0	0	0	0	0	0	0	0
Australian soil clone B22	0	0	0	0	0	0	0	0	0	0	0	0	0	0	0	0	0	0	0	0	0	0	0	0	0	0	0	0	0	0	0	0	0	0	0	0	0	0	0	0	0	0	0	0	0	0	0	0	0
Australian soil clone B29	0	0	0	0	0	0	0	0	0	0	0	0	0	0	0	0	0	0	0	0	0	0	0	1	0	0	0	0	0	0	0	0	0	0	0	0	0	0	0	0	0	0	0	0	0	0	0	0	0
Australian soil clone GV10	0	0	0	0	0	0	0	0	0	0	0	0	0	0	0	0	0	0	0	0	0	0	0	0	1	0	0	0	0	0	0	0	0	0	0	0	0	0	0	0	0	0	0	0	0	0	0	0	0
Australian soil clone GV2	0	0	0	0	0	0	0	0	0	0	0	0	0	0	0	0	0	0	0	0	0	0	0	0	0	0	0	0	0	0	0	0	0	0	0	0	0	0	0	0	0	0	0	0	0	0	0	0	0
Australian soil clone GV3	0	0	0	0	0	0	0	0	0	0	0	0	0	0	0	0	0	0	0	0	0	0	0	0	0	0	0	0	0	0	0	0	0	0	0	0	0	0	0	0	0	0	0	0	0	0	0	0	0
Australian soil clone GV5	0	0	0	0	0	0	0	0	0	0	0	0	0	0	0	0	0	0	0	0	0	0	0	0	0	0	0	0	0	0	0	0	0	0	0	0	0	0	0	0	0	0	0	0	0	0	0	0	0
Australian soil clone H33	0	0	0	0	0	0	0	0	0	0	0	0	0	0	0	0	0	0	0	0	0	0	1	0	0	0	0	0	0	0	0	0	0	0	0	0	0	0	0	0	0	0	0	0	0	0	0	0	0
Australian soil clone H39	0	0	0	0	0	0	0	0	0	0	0	0	1	0	0	0	0	0	0	0	0	0	0	0	0	0	0	0	0	0	0	0	0	0	0	0	0	0	0	0	0	0	0	0	0	0	0	0	0
Australian soil clone H43	0	0	0	0	0	0	0	0	0	0	0	0	0	0	0	0	0	0	0	0	0	0	0	0	0	0	0	0	0	0	0	0	0	0	0	0	0	0	0	0	0	0	0	0	0	0	0	0	0
Australian soil clone OD11	0	0	0	0	0	0	0	0	0	0	0	0	0	0	0	0	0	0	0	0	0	0	0	0	0	0	0	0	0	0	0	0	0	0	0	0	0	2	0	0	0	0	0	0	0	0	0	0	0
Australian soil clone OD19	0	0	0	0	0	0	0	0	0	0	0	0	0	0	0	0	0	0	0	0	0	0	0	0	0	0	0	0	0	0	0	0	0	0	0	0	0	0	0	0	0	0	0	0	0	0	0	0	0
Bovine alphaherpesvirus 2	0	0	0	0	0	0	0	0	0	0	0	0	0	0	0	0	0	0	0	0	1	0	1	0	0	0	0	1	1	0	0	0	0	0	0	0	0	0	0	0	0	0	0	1	0	0	0	0	2
Nuttalliella namaqua	0	0	0	0	0	0	0	0	1	0	0	0	0	0	0	0	0	1	0	0	0	2	0	0	1	0	0	1	1	0	0	0	0	1	0	0	1	0	0	0	0	1	0	0	0	0	0	0	0
Euphausia pacifica	0	0	0	0	0	0	0	0	0	0	0	0	0	0	0	0	0	0	0	0	0	0	0	0	0	0	0	0	0	0	0	1	0	0	0	0	0	0	0	0	0	0	0	0	0	0	0	0	0
Acinetobacter sp. P8-3-8	0	0	0	0	0	1	0	1	2	0	2	0	0	0	0	0	0	0	0	0	5	0	5	3	2	5	7	2	3	4	3	3	4	0	0	1	1	0	1	1	0	1	0	0	1	1	1	0	1
Human alphaherpesvirus 1	0	1	0	0	0	0	0	1	1	0	0	1	0	0	1	1	0	0	0	0	1	3	1	2	2	4	3	0	1	1	1	4	1	1	0	1	0	0	1	0	0	2	0	1	0	1	1	0	1
Polaribacter glomeratus	1	2	1	3	0	1	1	2	4	0	3	0	3	0	2	0	2	0	1	0	9	1	5	4	3	7	8	7	3	8	3	6	9	8	0	1	0	0	4	2	1	0	3	1	2	0	1	1	2
Sphingomonas sp. KC8	17	15	14	15	16	23	4	7	3	16	20	6	29	27	18	17	28	26	38	13	64	25	65	46	53	47	50	110	60	59	38	117	53	82	14	26	7	15	18	29	5	4	24	15	18	13	8	15	18
Podocarpus lambertii	0	0	0	0	0	0	0	0	0	0	0	0	0	0	0	0	0	0	0	0	0	0	0	1	0	0	0	0	0	0	0	0	0	0	0	0	0	0	0	0	0	0	0	0	0	0	0	0	0
Podocarpus rubens	0	0	0	0	0	0	0	0	0	0	0	0	0	0	0	0	0	0	0	0	1	0	0	0	0	0	0	0	0	0	0	0	0	0	0	0	0	0	0	0	0	0	0	0	0	0	0	0	0
Hanabusaya asiatica	0	0	0	0	0	0	0	0	0	0	0	0	0	0	0	0	0	0	0	0	0	0	0	0	0	0	0	1	0	0	0	0	0	0	0	0	0	0	0	0	0	0	0	0	0	0	0	0	0
Diplaziopsis javanica	0	0	0	0	0	0	0	0	0	0	0	0	0	0	0	0	0	0	0	0	0	0	0	0	0	0	0	0	0	1	0	0	0	0	0	0	0	0	0	0	0	0	0	0	0	0	0	0	0
Bothrogonia tongmaiana	0	0	0	0	0	0	0	0	0	0	0	0	0	0	0	0	0	0	0	0	0	0	0	0	0	0	0	0	0	0	0	0	0	0	0	0	0	0	0	0	0	0	0	0	0	0	0	0	0
Streptomyces sp. Ls2151	0	0	0	0	0	0	0	0	0	0	0	0	0	0	0	0	0	0	0	0	0	0	0	0	0	0	0	0	0	0	0	1	0	0	0	0	0	0	0	0	0	0	0	0	0	0	0	0	0
Paenibacillus sp. Mc5Re-14	1	0	0	0	2	1	1	0	1	0	0	0	0	0	0	0	0	1	1	0	1	0	3	1	4	0	4	0	6	1	2	2	1	1	0	0	0	0	0	0	0	0	0	2	0	0	1	1	0
Streptomyces sp. Wb2n-11	8	7	4	7	5	5	6	7	10	1	6	4	2	4	2	1	3	3	9	7	29	13	17	51	40	147	23	10	12	19	16	16	25	24	4	3	3	5	2	3	3	3	5	5	5	8	10	3	7
Dendrothrips minowai	0	0	0	0	0	0	1	0	0	0	0	0	0	0	0	0	0	0	0	0	1	0	0	0	0	0	0	0	0	0	0	0	0	0	0	0	0	0	0	0	0	0	0	0	0	0	0	0	0
Enicospilus sp. flavostigmusDHJ05	0	0	0	0	0	0	0	0	1	0	0	0	0	0	0	0	0	0	0	0	0	0	0	0	0	0	0	0	0	0	0	0	0	0	0	0	0	0	0	0	0	0	0	0	0	0	0	0	0
Human alphaherpesvirus 2	3	2	0	0	0	0	0	0	2	0	0	0	1	0	0	0	0	0	0	0	8	0	1	4	4	2	5	2	4	2	2	1	0	1	1	0	4	1	0	0	1	2	1	2	0	0	0	2	0
Meteorus sp. Janzen28	0	0	0	0	0	0	0	0	0	0	0	0	0	0	0	0	0	0	0	0	0	0	0	0	0	0	0	0	0	0	0	0	0	0	0	0	0	0	0	0	0	0	0	0	0	0	0	0	0
Chitinophaga oryziterrae	9	10	8	22	9	17	4	4	6	24	16	52	31	38	48	28	32	28	97	5	52	39	80	42	63	57	50	202	76	126	34	193	42	96	18	26	8	13	39	57	2	7	40	31	18	21	23	37	51
Caloramator sp. ALD01	0	0	0	0	0	0	0	0	1	0	0	0	0	0	0	0	0	0	1	0	4	3	0	3	2	1	2	2	1	1	3	0	3	0	0	0	1	0	0	1	0	0	1	0	0	0	0	0	0
Euphorbia larica	0	0	0	0	0	0	0	0	0	0	0	0	0	0	0	0	0	0	0	0	0	0	0	0	0	0	0	0	0	0	0	0	0	0	0	0	0	0	0	0	0	0	0	0	0	0	0	0	0
Blastopirellula cremea	49	49	53	37	47	30	10	38	35	23	28	20	28	38	33	58	42	23	34	49	236	112	188	170	142	222	227	293	203	198	208	244	154	189	29	40	21	64	26	68	37	29	32	54	37	8	13	24	49
Neptunomonas concharum	2	4	2	2	1	1	1	1	1	1	2	0	5	3	0	2	1	1	1	1	11	8	6	13	6	15	8	13	23	13	15	15	8	17	4	0	1	7	1	1	1	2	1	1	0	1	1	4	2
Rhodopirellula rosea	0	0	0	0	0	0	0	0	0	0	0	0	0	0	0	0	0	0	0	0	0	0	0	0	0	0	0	0	0	0	0	0	0	0	0	0	0	0	0	0	0	0	0	0	0	0	0	0	0
Tropicimonas sediminicola	5	5	3	9	10	2	4	3	6	6	6	7	7	5	3	4	2	1	7	1	41	18	20	24	32	30	28	24	24	30	26	32	23	32	3	5	2	2	4	8	1	5	6	3	6	3	4	3	8
Campylobacter volucris	1	0	0	0	1	0	0	0	1	3	0	0	0	1	2	0	0	0	1	2	6	1	1	1	3	3	4	6	4	6	4	6	4	4	0	1	1	0	3	2	1	1	0	1	0	1	0	0	2
Clathrina clathrus	0	0	0	0	0	0	0	0	0	0	0	0	0	0	0	0	0	0	0	0	0	0	0	0	0	0	0	0	0	0	0	0	0	1	0	0	0	0	0	0	0	0	0	0	0	0	0	0	0
Morus mesozygia	0	0	0	0	0	0	0	0	0	0	0	0	0	0	0	0	0	0	0	0	0	0	0	0	0	0	0	0	0	0	0	0	0	0	0	0	0	0	0	0	0	0	0	0	0	0	0	0	0
Extensimonas vulgaris	7	6	2	2	3	3	2	4	7	2	3	2	11	2	8	2	1	1	4	6	27	10	25	10	23	18	6	35	31	35	20	17	21	26	1	10	2	6	5	4	6	3	9	3	3	0	7	8	3
Messor cf. wasmanni BCSS-2011	0	0	0	0	0	0	0	0	0	0	0	0	0	0	0	0	0	0	0	0	0	0	0	0	0	0	0	0	0	0	0	0	0	0	0	0	0	0	0	0	0	0	0	0	0	0	0	0	0
Cercopithecine alphaherpesvirus 2	0	0	0	0	0	0	0	0	0	0	0	0	0	0	0	0	0	0	0	0	0	0	0	0	1	1	2	1	0	0	0	0	0	0	0	0	0	0	0	0	0	0	0	0	0	0	0	0	0
Thiothrix nivea	13	9	6	6	10	9	8	4	11	11	7	5	7	3	12	2	7	2	8	4	64	36	44	45	27	52	35	46	34	37	44	37	31	32	5	12	7	11	3	6	9	2	6	7	6	3	7	3	7
Malaciobacter molluscorum	1	2	3	1	3	2	1	1	3	1	1	1	2	3	0	0	1	4	2	0	13	4	11	4	4	7	12	7	9	13	13	8	10	7	1	0	1	2	3	1	1	1	2	2	3	1	2	0	2
Bovine alphaherpesvirus 1	1	1	0	1	0	0	0	1	1	0	0	0	0	0	0	0	0	0	0	0	2	0	0	1	2	2	1	1	0	0	1	1	0	0	0	0	0	0	0	0	0	0	0	0	0	0	1	0	0
Campylobacter sp. RM6914	0	0	0	0	0	0	0	0	0	0	0	0	0	0	0	0	0	0	0	0	0	1	0	0	0	0	0	0	0	0	0	0	0	0	0	0	0	0	0	0	0	0	0	0	0	0	0	0	0
Streptomyces ipomoeae	25	33	20	22	21	28	22	40	22	17	4	13	20	12	24	20	13	15	32	5	79	28	72	208	217	323	134	65	61	46	58	73	95	91	23	18	9	23	10	18	14	15	20	14	14	12	38	24	27
Macracanthorhynchus hirudinaceus	0	0	0	0	0	0	0	0	0	0	0	0	0	0	0	0	0	0	0	0	0	0	0	0	0	0	0	0	0	0	0	0	0	0	0	0	0	0	0	0	0	0	0	0	0	0	0	0	0
Passion fruit mosaic virus	0	0	0	0	0	0	0	0	0	0	0	0	0	0	0	1	0	0	0	0	0	0	0	0	0	0	0	0	0	0	0	0	0	0	0	0	0	0	0	0	0	0	0	0	0	0	0	0	0
Nonomuraea soli	13	36	34	28	30	29	36	33	32	14	14	14	23	9	23	10	9	11	23	3	20	17	61	145	209	69	43	34	31	33	33	44	66	55	16	11	13	23	8	11	20	11	11	17	13	21	50	31	7
Fusobacterium sp. OBRC1	0	0	0	0	0	1	0	0	0	0	0	0	0	0	0	0	0	0	0	0	0	0	0	0	0	1	0	0	0	0	0	0	0	0	0	0	0	0	0	0	0	0	0	0	0	0	0	0	0
Prevotella sp. MSX73	0	0	1	0	0	1	0	1	0	0	0	0	0	0	0	0	0	0	0	0	0	3	0	0	0	1	2	1	3	0	0	0	1	1	0	1	0	0	0	0	0	1	0	0	0	0	0	0	1
Pedosphaera parvula	1165	689	819	876	1176	868	598	601	1032	1301	858	557	748	643	626	848	473	563	787	786	3983	1989	3850	1784	1944	1974	2383	3612	3838	3748	2576	3735	3229	3729	288	552	219	501	706	829	1020	1207	694	376	699	569	358	1083	960
Macacine alphaherpesvirus 1	1	2	0	1	0	0	0	0	0	1	0	0	0	0	0	0	1	1	0	1	0	1	1	0	0	0	1	4	1	2	1	1	2	0	1	1	0	0	1	0	0	0	0	0	0	0	0	0	0
Philesturnus rufusater	0	0	0	0	0	0	0	0	0	0	0	0	0	0	0	0	0	0	0	0	0	0	0	0	0	0	0	0	0	0	0	0	0	0	0	0	0	0	0	0	0	0	0	0	0	0	0	0	0
Otariodibacter oris	3	2	0	5	1	1	1	0	1	1	1	1	2	0	1	2	1	0	1	1	3	2	4	5	4	3	4	10	3	10	4	7	4	5	0	1	0	1	0	1	6	1	0	0	0	0	1	0	0
Equid alphaherpesvirus 1	0	0	0	0	0	0	0	0	0	0	0	0	0	1	0	0	0	0	0	0	0	0	0	1	0	0	0	0	0	0	1	0	1	0	0	0	0	0	0	0	0	0	0	0	0	0	0	0	0
Trachydiscus minutus	1	0	0	2	0	0	0	1	0	0	0	0	0	0	0	0	0	0	0	0	0	0	0	0	0	0	0	0	0	0	1	0	0	0	0	0	0	0	0	0	0	0	1	0	0	0	0	0	0
Nostoc sp. ASN_M	0	0	0	0	0	0	0	0	0	0	0	0	0	1	0	1	0	0	0	0	0	0	0	1	0	0	0	2	0	0	0	0	0	1	0	0	0	0	0	0	0	0	1	0	0	0	0	0	0
Corynebacterium nuruki	4	1	1	4	1	1	1	2	1	0	0	1	0	2	3	0	2	3	1	1	8	2	6	12	11	5	3	9	3	9	8	2	7	13	2	2	0	1	1	2	1	2	1	0	1	0	1	1	1
Mycobacterium virus BBPiebs31	0	0	0	0	0	0	0	0	0	0	0	0	0	0	0	0	0	0	0	0	0	0	0	0	0	0	0	0	0	0	0	0	0	0	0	0	0	0	0	0	0	0	0	0	0	0	0	0	0
Mycobacterium virus Heldan	0	0	0	0	0	0	0	0	0	0	0	0	0	0	0	0	0	0	0	0	0	0	0	0	0	0	0	0	0	0	0	0	0	0	0	0	0	0	0	0	0	0	0	0	0	0	0	0	0
Mycobacterium virus Optimus	0	0	0	0	0	0	0	0	0	0	0	0	0	0	0	0	0	0	0	0	0	0	0	1	0	1	0	0	0	0	0	0	0	0	0	0	0	0	0	1	0	0	0	0	0	0	0	0	0
Cyrtorhinus lividipennis	0	0	0	0	0	0	0	0	2	0	0	0	0	0	0	0	0	0	0	0	0	0	0	1	0	0	1	0	0	0	0	0	0	0	1	0	0	0	0	0	0	0	0	0	0	0	0	0	0
Nephotettix virescens	0	0	0	0	0	0	0	0	0	0	0	0	0	0	0	0	0	0	0	0	0	0	0	0	0	0	0	0	0	0	0	0	0	0	0	0	0	0	0	0	0	0	0	0	0	0	0	0	0
Hemiboea ovalifolia	0	0	0	0	0	0	0	0	0	0	0	0	0	0	0	0	0	0	0	0	0	0	0	0	0	0	0	0	0	0	0	0	0	0	0	0	0	0	0	0	0	0	0	0	0	0	0	0	0
Melanoleuca rasilis	0	0	0	0	0	0	0	0	0	0	0	0	0	0	0	0	0	0	0	0	0	0	0	0	0	0	0	0	0	0	0	0	0	0	0	0	0	0	0	0	0	0	0	0	0	0	0	0	0
Thiothrix sp.	21	19	12	14	16	10	8	5	17	19	16	13	16	14	12	15	13	3	17	13	95	45	44	65	42	61	74	86	77	67	77	76	53	81	5	17	7	21	14	22	9	18	20	14	12	13	12	16	12
Equid alphaherpesvirus 4	0	0	0	0	0	0	0	1	0	0	0	0	0	0	1	0	0	0	0	0	1	0	0	0	0	0	0	0	0	0	0	0	0	2	0	0	0	0	0	0	0	0	0	0	0	0	0	0	0
Aciduliprofundum sp. MAR08-368	0	0	0	0	0	0	0	0	0	0	0	0	0	0	0	0	0	0	0	0	0	0	0	0	1	0	0	0	0	0	0	0	0	0	0	0	0	0	0	0	0	0	0	0	0	0	0	0	0
Aciduliprofundum sp. MAR08-641	0	0	0	0	0	0	0	0	0	0	0	0	0	0	0	0	0	0	0	0	0	0	0	0	0	0	0	0	0	0	0	0	0	0	0	0	0	0	0	0	0	0	0	0	0	0	0	0	0
Agama agama	0	0	0	0	1	0	0	0	0	0	0	0	0	0	0	0	0	0	0	0	0	0	0	0	0	0	0	0	0	0	0	0	0	0	0	0	0	0	0	0	0	0	0	0	0	0	0	0	0
Trachelomonas volvocina	0	0	0	0	0	0	0	0	0	0	0	0	0	0	1	0	0	0	0	0	0	0	0	0	0	0	0	0	0	1	0	1	0	1	0	0	0	0	0	0	0	0	0	0	0	0	0	0	0
Vitis rotundifolia	0	0	0	0	0	0	0	0	0	0	0	0	0	0	0	0	0	0	0	0	0	0	0	0	0	0	0	0	0	0	0	0	0	0	0	0	0	0	0	0	0	0	0	0	0	0	0	0	0
Felid alphaherpesvirus 1	0	0	0	0	0	0	0	0	0	0	0	0	0	0	0	0	0	0	0	0	0	0	0	0	0	0	0	0	0	0	0	0	0	0	0	0	0	0	0	0	0	0	0	0	0	0	0	0	0
Vitis amurensis	0	0	0	0	0	0	0	0	0	0	0	0	0	0	0	0	0	0	0	0	1	0	0	0	0	0	0	0	0	0	0	0	0	0	0	0	0	0	0	0	0	0	0	0	0	0	0	0	0
Vitis arizonica	0	0	0	0	0	0	0	0	0	0	0	0	0	0	0	0	0	0	0	0	0	0	0	0	0	0	0	0	0	0	0	0	0	1	0	0	0	0	0	0	0	0	0	0	0	0	0	0	0
Vitis labrusca	0	0	0	0	0	0	0	0	0	0	0	0	0	0	0	0	0	0	0	0	0	0	0	0	0	0	0	0	0	0	0	0	0	0	0	0	0	0	0	0	0	0	0	0	0	0	0	0	0
Human alphaherpesvirus 3	0	0	0	0	0	1	0	0	0	0	0	0	0	0	0	0	0	0	0	0	0	0	0	0	0	0	2	1	0	0	0	0	1	0	0	0	0	0	0	1	0	1	0	0	0	0	0	0	0
Chlamydomonas sp. W80	0	0	0	0	0	0	0	0	0	0	0	0	0	0	0	0	0	0	0	0	0	0	0	0	0	0	0	0	0	0	0	0	0	0	0	0	0	0	0	0	0	0	0	0	0	0	0	0	0
Rhizobium phage RL2RES	0	0	0	0	0	0	0	0	0	0	0	0	0	0	0	0	0	0	0	0	0	0	1	0	0	0	0	1	0	0	0	0	1	0	0	0	0	0	0	0	0	1	0	0	0	0	0	0	0
Acromyrmex echinatior	5	3	3	7	0	1	2	1	4	7	2	1	2	2	6	2	3	3	1	1	18	6	12	9	7	12	21	14	17	9	25	16	17	14	2	3	1	3	3	4	5	2	4	3	1	2	1	4	2
Bacillus timonensis	4	3	3	2	4	1	2	2	1	4	5	1	4	2	1	4	1	1	2	2	22	10	17	12	20	12	14	7	13	11	12	12	16	10	2	1	3	4	3	0	4	4	1	2	3	0	3	4	3
Brevibacterium senegalense	6	3	3	4	4	3	4	3	3	2	4	1	6	2	3	1	3	1	7	2	21	11	13	13	20	20	4	13	13	14	11	11	13	10	3	1	3	3	1	4	2	3	1	1	4	2	6	3	3
Kurthia sp. Dielmo	0	1	2	2	0	0	0	1	1	0	0	0	0	1	1	0	0	0	0	1	2	1	1	4	0	2	0	5	3	3	4	9	0	2	0	0	0	1	2	0	1	0	1	0	0	0	0	3	1
Kurthia massiliensis	3	1	1	0	1	1	0	2	3	0	0	1	2	1	2	2	3	2	3	1	5	6	16	7	9	8	6	2	7	4	8	3	6	6	1	1	0	2	1	0	1	2	1	0	0	0	0	1	2
Hoplobatrachus tigerinus	0	0	0	0	0	0	0	0	0	0	0	0	0	0	0	0	0	0	0	0	0	0	0	0	0	0	0	0	0	0	0	0	0	0	0	0	0	0	0	0	0	0	0	0	0	0	0	0	0
Kurthia senegalensis	2	0	0	0	2	0	1	1	3	1	0	0	0	0	1	0	0	0	3	1	5	3	1	4	3	4	3	2	4	9	3	10	10	4	1	0	0	0	1	0	1	0	1	0	0	1	1	1	2
Microvirga massiliensis	360	285	248	164	244	180	156	195	167	210	172	154	93	209	139	242	93	110	408	197	2027	872	1441	1414	1628	1048	967	1099	1190	1113	969	857	1146	1026	390	206	253	423	98	193	197	296	206	173	186	69	158	138	240
Aegolius funereus	0	0	0	0	0	0	0	0	0	0	0	0	0	0	0	0	0	0	0	0	0	0	0	0	0	0	0	0	0	0	0	0	0	0	0	0	0	0	0	0	0	0	0	0	0	0	0	0	0
Marinobacter adhaerens	5	1	0	1	2	0	1	2	2	1	2	1	3	0	1	2	2	1	1	2	7	12	13	8	11	6	6	11	6	9	7	5	5	5	3	1	2	2	1	3	2	4	3	0	5	0	2	3	4
Thioalkalivibrio sulfidiphilus	16	10	9	13	14	8	4	5	13	18	20	12	10	12	15	7	12	3	10	6	82	44	43	62	53	65	47	74	38	57	67	70	44	57	13	14	6	15	11	15	9	8	16	15	14	11	8	15	20
Amylostereum areolatum	0	0	0	0	0	0	0	0	0	0	0	0	0	0	0	0	0	0	0	0	0	0	0	0	0	0	0	0	1	0	0	0	0	0	0	0	0	0	0	0	1	0	0	0	0	0	0	0	0
Bacillus sp. PKSW3	0	0	0	0	0	0	0	0	0	0	0	0	0	0	0	0	0	0	0	0	0	0	0	0	0	0	0	0	0	0	0	0	0	0	0	0	0	0	0	0	0	0	0	0	0	0	0	0	0
Chryseobacterium sp. PMSZPI	4	2	0	2	1	0	0	2	2	1	0	1	0	0	0	0	2	2	0	1	9	6	6	2	5	4	5	10	2	5	6	4	8	6	1	1	0	1	2	1	0	1	0	0	2	1	0	1	0
Cymatoderma caperatum	0	0	0	0	0	0	0	0	0	0	0	0	0	0	0	0	0	0	0	0	0	0	0	0	0	0	0	0	0	0	0	0	0	0	0	0	0	0	0	0	0	0	0	0	0	0	0	0	0
Rhodococcus sp. WB1	2	2	1	2	0	0	1	6	1	1	0	0	2	2	2	1	2	0	4	0	4	5	8	21	18	13	11	3	1	5	6	1	2	5	1	2	1	4	3	2	0	1	2	2	0	2	3	1	2
Pseudomonas sp. MOIL14HWK12:I2	0	0	0	0	0	0	0	0	0	0	0	1	1	0	0	0	0	0	0	0	1	0	1	0	0	3	0	2	1	1	1	0	2	0	0	0	0	0	0	0	1	0	0	0	0	0	0	0	0
Nitrososphaera viennensis	10	18	4	12	6	8	41	0	15	5	5	5	1	15	2	2	0	1	28	2	26	11	20	436	52	398	16	19	21	9	26	17	11	5	19	4	22	222	2	13	26	6	0	112	13	2	5	1	20
Grevillea rosmarinifolia	0	0	0	0	0	0	0	0	0	0	0	0	0	0	0	0	0	0	0	0	0	0	0	0	0	0	0	0	0	0	0	0	0	0	0	0	0	0	0	0	0	0	0	0	0	0	0	0	0
Meliosma myriantha	0	0	0	0	0	0	0	0	0	0	0	0	0	0	0	0	0	0	0	0	0	0	0	0	0	0	0	0	0	0	0	0	0	0	0	0	0	0	0	0	0	0	0	0	0	0	0	0	0
Fig badnavirus 1	0	0	0	0	0	0	0	0	0	0	0	0	0	0	0	0	0	0	0	0	0	0	0	0	0	0	0	0	0	0	0	0	0	0	0	0	0	0	0	0	0	0	0	0	0	0	0	0	0
Mycobacterium virus Baka	0	0	1	0	0	0	0	0	0	0	0	0	1	0	0	0	0	0	0	0	0	0	1	0	0	0	0	0	0	0	0	0	0	0	0	0	0	0	0	0	0	0	0	1	0	0	0	0	0
Mycobacterium virus Bask21	0	0	0	0	0	0	0	0	0	0	0	0	0	0	0	0	0	0	0	0	0	0	0	0	0	0	0	0	0	0	0	0	0	0	0	0	0	0	0	0	0	0	0	0	0	0	0	0	0
Mycobacterium virus Dlane	0	0	1	0	0	0	0	0	0	0	0	0	0	0	0	0	0	0	0	0	0	0	0	0	0	0	0	0	0	0	0	0	1	1	0	0	0	0	0	0	0	0	0	0	1	0	0	0	0
Mycobacterium phage DaVinci	0	0	0	0	0	0	0	0	0	0	0	0	0	0	0	0	0	0	0	0	0	0	0	0	0	0	0	0	0	0	0	0	0	0	0	0	0	0	0	0	0	0	0	0	0	0	0	0	0
Mycobacterium virus Ibhubesi	0	0	0	0	0	0	0	0	0	0	0	0	0	0	0	0	0	0	0	0	0	0	0	0	0	0	0	0	0	0	0	0	1	0	0	0	0	0	0	0	0	0	0	0	0	0	0	0	0
Mycobacterium virus JC27	0	0	0	0	0	0	0	0	0	0	0	0	0	0	0	0	0	0	0	0	0	0	0	0	2	0	0	0	0	0	0	0	0	0	0	0	0	0	0	0	0	0	0	0	0	0	0	0	0
Mycobacterium virus Littlee	0	0	0	0	0	0	0	0	0	0	0	0	0	0	0	0	0	0	0	0	1	0	0	2	0	0	0	0	0	0	0	0	0	0	0	0	0	0	0	0	0	0	0	0	0	0	0	1	0
Mycobacterium virus Mozy	0	0	0	0	0	0	0	1	0	0	0	0	0	0	0	0	0	0	0	0	0	0	0	0	1	0	0	0	0	0	0	0	0	0	0	0	0	0	0	0	0	0	0	0	0	0	0	0	0
Mycobacterium virus Pixie	0	0	0	0	0	0	0	0	0	0	0	1	0	0	0	0	0	0	0	0	0	0	0	1	0	0	0	0	0	0	0	0	0	0	0	0	0	0	0	0	0	0	0	0	0	0	0	0	0
Mycobacterium virus George	0	0	0	0	0	0	0	0	0	0	0	0	0	0	0	0	0	0	0	0	0	0	0	0	0	0	0	0	0	0	0	0	0	0	0	0	0	0	0	0	0	0	0	0	0	0	0	0	0
Mycobacterium virus Gladiator	0	0	0	0	0	0	0	0	0	0	0	0	0	0	0	0	0	0	0	0	0	0	0	0	0	0	0	0	0	0	0	0	0	0	0	0	0	0	0	0	0	0	0	0	0	0	0	0	0
Mycobacterium virus Yoshi	0	0	0	0	0	0	0	0	0	0	0	0	0	0	0	0	0	0	1	0	0	0	0	1	0	0	1	0	0	0	0	0	0	0	0	0	0	0	0	0	0	0	0	0	0	0	0	0	0
Mycobacterium virus Anaya	0	0	1	0	0	0	0	0	0	0	0	1	0	0	1	0	0	0	0	0	1	0	0	0	0	0	1	0	2	0	2	0	0	1	0	0	0	0	0	0	0	0	0	1	0	0	0	0	0
Aspergillus sergii	2	2	1	1	4	4	2	3	4	2	1	1	1	1	4	6	1	1	3	2	15	5	11	5	11	11	12	10	10	9	18	7	9	7	1	2	1	0	1	1	2	0	1	1	1	0	2	2	2
Aspergillus transmontanensis	3	1	0	1	1	2	1	0	0	3	1	2	0	0	1	0	1	0	0	1	6	3	5	4	1	4	7	8	4	7	4	3	4	6	1	0	1	1	0	0	2	1	0	1	3	1	2	1	0
Candidatus Paraburkholderia andongensis	0	0	0	0	0	0	0	0	0	0	0	0	0	0	0	0	0	0	0	0	0	0	0	0	0	0	0	0	0	0	0	0	1	0	0	0	0	0	0	0	0	0	0	0	0	0	0	0	0
Dielma fastidiosa	6	4	1	4	2	0	1	0	1	1	3	2	0	1	2	2	4	1	1	2	15	6	8	5	3	6	5	10	12	8	14	6	7	8	0	1	0	2	1	1	1	4	0	3	0	1	2	3	3
Soybean cyst nematode socyvirus	0	0	0	0	0	0	0	0	0	0	0	0	0	0	0	0	0	0	0	0	0	0	0	0	0	0	0	0	0	0	0	1	0	0	0	0	0	0	0	0	0	0	0	0	0	0	0	0	0
Soybean cyst nematode associated northern cereal mosaic virus	0	0	0	0	0	0	0	0	0	0	0	0	0	0	0	0	0	0	0	0	0	0	0	0	0	0	0	0	0	0	0	0	0	0	0	0	0	0	0	0	0	0	0	0	0	0	0	0	0
Rickettsiella pyronotae	0	0	0	0	0	0	0	0	0	1	0	0	0	0	0	0	0	0	0	0	0	0	0	0	0	0	0	0	0	0	0	0	0	0	0	0	0	0	0	0	0	0	0	0	0	0	0	0	0
Rickettsiella agriotidis	0	0	0	0	0	0	0	0	0	0	0	0	0	0	0	1	0	0	0	0	1	0	0	0	0	0	0	0	0	0	0	0	0	1	0	0	0	0	1	0	0	0	0	0	0	0	0	0	0
Ralstonia sp. KN1	0	0	0	0	0	0	0	0	0	0	0	0	0	0	0	0	0	0	0	0	0	0	0	0	0	0	0	0	0	0	0	0	1	0	0	0	0	0	0	0	0	0	0	0	0	0	0	0	0
Pseudonocardia spinosispora	53	79	73	125	218	117	104	119	52	36	44	170	83	48	67	78	66	68	624	18	97	45	160	300	390	195	143	196	118	114	94	298	216	214	72	47	39	46	51	65	25	48	53	32	33	43	149	81	32
Duronia chloronota	0	0	0	0	0	0	0	0	0	0	0	0	0	0	0	0	0	0	0	0	0	0	0	0	0	0	0	0	0	0	0	0	0	0	0	0	0	0	0	1	0	0	0	0	0	0	0	0	0
Erysimum wilczekianum	0	0	0	0	0	0	0	0	0	0	0	0	0	0	0	0	0	0	0	0	0	0	0	0	0	0	0	0	0	0	0	0	0	0	0	0	0	0	0	0	0	0	0	0	0	0	0	0	0
Xenorhabdus ishibashii	1	1	3	0	0	0	1	0	1	0	2	1	0	0	1	2	1	0	2	0	4	4	3	1	1	3	2	7	3	1	4	4	4	5	0	1	1	0	1	0	1	0	1	0	0	1	0	0	0
Vavraia culicis	0	0	0	0	0	0	0	0	0	0	0	0	0	0	0	0	0	0	0	0	0	0	0	0	0	0	0	0	0	0	0	0	0	0	0	0	0	0	0	0	0	0	0	0	0	0	0	0	0
Suid alphaherpesvirus 1	0	0	0	1	0	0	0	0	0	0	1	0	0	0	0	0	0	0	0	0	1	0	1	1	0	0	0	0	1	0	1	1	1	1	1	0	0	0	0	0	1	0	0	0	1	0	1	0	0
Chlamydomonas leiostraca	0	0	0	0	0	0	0	0	0	0	0	0	0	0	0	0	0	0	0	0	1	0	0	0	0	0	0	1	0	0	0	0	0	0	0	0	0	0	0	0	0	0	0	0	0	0	0	0	0
Telestes pleurobipunctatus	0	0	0	0	0	0	0	0	0	0	0	0	0	0	0	0	0	0	0	0	0	0	0	0	0	0	0	0	0	0	0	0	0	0	0	0	0	0	0	0	0	0	0	0	0	0	0	0	0
Cestrum elegans	0	0	0	0	0	0	0	0	0	0	0	0	0	0	0	0	0	0	0	0	0	0	0	0	0	0	0	0	0	0	0	0	0	0	0	0	0	0	0	0	0	0	0	0	0	0	0	0	0
Paenibacillus sp. HW567	2	4	2	3	5	2	2	4	7	0	0	2	2	3	4	5	1	0	2	0	25	11	13	9	14	17	5	17	15	11	15	15	16	10	3	2	4	1	2	3	5	0	6	1	2	2	2	2	3
Mosquito VEM Anellovirus SDBVL B	0	0	0	0	0	0	0	0	0	0	0	0	0	0	0	0	0	0	0	0	0	0	0	0	0	0	0	0	0	0	0	0	0	0	0	0	0	0	0	0	0	0	0	0	0	0	0	0	0
Mosquito VEM virus SDRBAJ	0	0	0	0	0	0	0	0	0	0	0	0	0	0	0	0	0	0	0	0	0	0	0	0	0	0	0	0	1	0	0	0	0	0	0	0	0	0	0	0	0	0	0	0	0	0	0	0	0
Castanea crenata	0	0	0	0	0	0	0	0	0	0	0	0	0	0	0	0	0	0	0	0	0	0	0	0	0	0	0	0	0	0	0	0	0	0	0	0	0	0	0	0	0	0	0	0	0	0	0	0	0
Rhizochromulina marina	0	0	0	0	0	0	0	0	0	0	0	0	0	0	0	0	0	0	0	0	0	0	1	1	0	0	1	0	0	0	0	0	0	0	0	0	0	0	0	1	0	0	0	0	0	0	0	0	0
Placozoa sp. H4	0	0	0	0	1	0	0	0	0	0	0	0	0	0	0	0	0	0	0	0	1	0	0	1	0	0	1	0	0	0	0	0	0	0	0	0	0	0	0	0	0	0	0	0	0	0	0	0	0
Variovorax sp. HW608	76	24	32	31	45	28	24	11	30	62	43	95	36	115	88	97	111	108	72	71	540	257	586	339	268	457	272	1503	588	845	185	788	896	851	35	94	35	77	28	314	20	48	219	81	87	24	46	37	167
Amblytropidia mysteca	0	0	0	0	0	0	0	0	0	0	0	0	0	0	0	0	0	0	0	0	0	0	0	0	0	0	0	0	0	0	0	0	0	0	0	0	0	0	0	0	0	0	0	0	0	0	0	0	0
Legionella massiliensis	18	24	11	15	10	16	15	13	14	21	15	8	32	9	10	9	7	10	8	7	50	27	48	23	20	38	64	81	122	69	130	113	82	71	11	5	2	8	34	16	41	35	15	7	7	10	13	26	8
Legionella tunisiensis	4	4	3	1	4	1	4	6	4	4	1	1	8	4	5	1	1	0	1	3	22	12	15	15	10	14	20	16	19	15	28	21	15	13	4	4	2	3	8	3	5	3	1	3	6	4	6	8	6
Afipia clevelandensis	56	64	46	39	55	49	42	33	25	56	46	43	42	45	54	59	34	30	56	35	278	143	213	103	120	94	161	251	253	209	238	364	250	228	32	34	29	41	49	36	48	63	60	23	25	22	46	44	62
Aminobacter anthyllidis	0	1	0	0	0	0	1	0	0	0	0	0	0	0	1	0	0	0	0	0	0	0	0	0	0	0	0	0	1	0	1	2	1	0	0	0	0	1	0	1	0	0	0	1	0	0	0	0	0
Astrovirus dogfaeces/China/2008	0	0	0	0	0	0	0	0	0	0	0	0	0	0	0	0	0	0	0	0	0	0	0	0	0	0	0	0	0	0	0	0	0	0	0	0	0	0	0	0	0	0	0	0	0	0	0	0	0
Taenia laticollis	0	0	0	0	0	0	0	0	0	0	0	0	0	0	0	0	0	0	0	0	0	0	0	0	0	0	0	0	0	0	0	0	0	0	0	0	0	0	0	0	0	0	0	0	0	0	0	0	0
Leguminivora glycinivorella	0	0	0	0	0	0	0	0	0	0	0	0	0	0	1	0	0	0	0	0	0	1	0	0	0	0	0	1	1	1	0	0	0	0	0	0	0	0	0	0	0	0	0	0	0	0	0	0	0
Deferrisoma camini	13	11	12	10	8	8	2	8	8	7	3	4	9	10	6	10	7	4	11	10	81	47	74	79	79	80	40	63	57	64	45	53	47	44	14	16	10	27	7	16	5	12	8	8	15	5	7	11	11
Rhizobium nepotum	6	3	3	4	1	2	2	0	2	1	2	3	3	0	3	1	1	0	3	0	11	5	8	9	6	8	10	7	7	11	16	14	13	10	0	3	1	1	3	3	1	2	3	1	1	0	3	1	3
Cyrtodactylus oldhami	0	0	0	0	0	0	0	0	0	0	0	0	0	0	0	0	0	0	0	0	0	0	0	0	0	0	1	0	0	0	0	0	0	0	0	0	0	0	0	0	0	0	0	0	0	0	0	0	0
Flavobacterium sp. 19AAV	0	0	0	0	0	0	0	0	0	0	0	0	0	0	0	0	0	1	0	0	0	0	0	0	0	0	0	0	0	0	1	0	0	0	0	0	0	0	0	0	0	0	0	0	0	0	0	0	0
Saimiriine alphaherpesvirus 1	0	1	0	0	0	0	0	0	0	0	0	0	0	0	0	0	0	0	0	0	2	1	0	1	1	0	1	0	1	0	2	1	0	0	0	0	0	1	0	0	0	0	0	0	0	0	0	0	0
Phlox subulata	0	0	0	0	0	0	0	0	0	0	0	0	0	0	0	0	0	0	0	0	0	0	0	0	0	0	0	0	0	1	0	0	0	0	0	0	0	0	0	0	0	0	0	0	0	0	0	0	0
Oroperipatus sp. DVL-2011	0	0	0	0	0	0	0	0	0	0	0	0	0	0	0	0	0	0	0	0	0	0	0	0	0	0	0	0	0	0	0	0	0	0	0	0	0	0	0	0	0	0	0	0	0	0	0	0	0
Indotyphlus maharashtraensis	0	0	0	0	0	0	0	0	0	0	0	0	0	0	0	0	0	0	0	0	0	0	0	0	0	0	0	0	0	0	0	0	0	0	0	0	0	0	0	0	0	0	0	0	0	0	1	0	0
Euphorbia fischeriana	0	0	0	0	0	0	0	0	0	0	0	0	0	0	0	0	0	0	0	0	0	0	0	0	1	0	0	0	0	0	0	0	0	0	0	0	0	0	0	0	0	0	0	0	0	0	0	0	0
Bdellovibrio phage phi1402	0	0	0	0	0	0	0	0	0	0	0	0	0	0	0	0	0	0	1	0	1	0	0	0	0	0	1	0	0	0	0	0	0	1	0	2	0	0	0	0	0	0	1	0	0	0	0	0	6
Massilia namucuonensis	22	18	19	21	25	19	13	12	17	22	21	17	9	22	16	31	17	14	26	23	122	55	86	92	83	93	88	233	84	123	63	148	93	106	12	15	12	24	18	36	11	16	33	30	27	17	15	21	26
Kaloula picta	0	0	0	0	0	0	0	0	0	0	0	0	0	0	0	0	0	0	0	0	0	0	0	0	0	0	0	0	0	0	0	0	0	0	0	0	0	0	0	0	0	0	0	0	0	0	0	0	0
Philotrypesis sp. JHX-2011	0	0	0	0	0	0	0	0	0	0	0	0	0	0	0	0	0	0	0	0	0	0	0	0	0	0	0	0	0	0	0	0	0	0	0	0	0	0	0	0	0	0	0	0	0	0	0	0	0
Paphnutius ruficeps	0	0	0	0	0	0	0	0	0	0	0	0	0	0	0	0	0	0	0	0	0	0	0	0	0	0	0	0	0	0	1	0	0	0	0	0	0	0	0	0	0	0	0	0	0	0	0	0	0
Delphinus capensis	0	0	0	0	0	0	0	0	0	0	0	0	0	0	0	0	0	0	0	0	0	0	0	0	0	0	0	0	0	0	1	0	0	0	0	0	0	0	0	0	0	0	0	0	0	0	0	0	1
Wolbachia endosymbiont of Odontomachus simillimus	0	0	0	0	0	0	0	0	0	0	0	0	0	0	0	0	0	0	0	0	0	0	0	0	0	0	0	0	1	0	0	0	0	0	0	0	0	0	1	0	0	0	0	0	0	0	0	0	0
Echinicola shivajiensis	2	2	1	2	2	2	2	2	4	1	1	0	0	0	1	1	4	0	0	0	4	8	6	2	4	4	4	12	5	12	11	15	6	9	1	1	1	1	2	0	2	2	2	2	1	1	0	1	1
Feresa attenuata	0	0	0	0	0	0	0	0	0	0	0	0	0	0	0	0	0	0	0	0	0	0	0	0	0	0	0	0	0	0	0	0	0	0	0	0	0	0	0	0	0	0	0	0	0	0	0	0	0
Human betaherpesvirus 5	1	0	0	1	1	0	0	1	0	0	0	2	0	1	1	2	2	0	1	0	3	0	1	0	5	1	4	4	4	4	1	1	2	2	0	0	0	1	0	0	0	0	0	0	0	0	0	0	0
Afipia felis	199	218	144	118	173	137	130	103	127	153	151	121	79	97	123	238	118	90	140	144	879	367	617	330	287	257	485	672	691	540	615	800	734	737	100	82	66	85	102	132	159	149	129	43	69	50	99	102	109
Sousa chinensis	6	1	2	1	2	1	1	1	3	4	3	1	2	1	2	0	2	2	2	1	10	4	5	3	7	5	9	7	11	6	6	5	4	8	2	1	1	5	2	3	2	1	2	1	0	1	2	0	3
Nocardioides soli	6	10	25	15	12	10	7	24	14	9	6	23	15	69	19	13	9	1	183	5	9	6	117	1426	1036	664	98	50	15	21	5	74	56	69	11	53	11	148	9	65	7	7	58	50	47	10	14	9	45
Duganella sp. BAETICA.33	0	0	0	0	0	0	0	0	0	0	0	0	0	0	0	0	0	0	0	0	0	0	0	0	0	0	0	0	0	0	0	0	0	0	0	0	0	0	0	0	0	0	0	0	0	0	0	0	0
Massilia lurida	20	20	8	15	6	11	3	4	6	6	7	7	8	14	12	7	8	6	17	5	57	30	40	52	48	43	33	84	49	49	42	66	38	58	8	17	9	14	9	14	7	13	12	9	9	4	7	12	7
Microlunatus flavus	13	21	26	18	22	25	16	17	29	11	9	14	14	87	24	13	8	12	134	3	46	16	102	1436	1029	339	47	67	30	51	33	93	69	80	28	80	10	187	9	38	13	16	43	230	157	12	48	14	78
Actinoplanes atraurantiacus	52	49	68	43	62	53	49	62	46	20	33	36	47	106	108	86	86	56	637	20	105	42	415	496	1020	259	160	201	108	122	97	311	227	255	106	62	75	91	20	102	24	17	79	65	55	32	94	45	65
Gleimia coleocanis	1	3	2	4	0	1	4	1	2	0	3	0	1	1	0	1	1	0	2	1	8	2	5	5	6	3	12	7	3	5	5	3	7	7	1	0	0	2	0	0	1	0	0	1	2	0	1	4	1
Actinomyces urogenitalis	6	9	3	9	11	4	3	3	3	3	2	4	4	6	3	8	4	4	9	0	21	10	15	36	54	23	14	14	12	9	16	16	24	12	4	2	5	5	4	7	4	5	6	3	3	2	10	7	2
Melanoplus bivittatus	0	0	0	0	0	0	0	0	0	0	0	0	0	0	0	0	0	0	0	0	0	0	0	0	0	0	0	0	0	0	0	0	0	0	0	0	0	0	0	0	0	0	0	0	0	0	0	0	0
bacterium enrichment culture clone En_MET2_31	0	0	0	0	0	0	0	0	0	0	0	0	0	0	0	0	0	0	0	0	0	0	0	0	0	0	0	0	0	0	2	0	0	0	0	0	0	0	0	0	0	0	0	0	0	0	0	0	0
bacterium enrichment culture clone En_UW_33	0	0	0	0	0	0	0	0	0	0	0	0	0	0	0	0	0	0	0	0	0	0	0	0	0	0	0	0	0	0	0	0	1	0	0	0	0	0	0	0	0	0	0	0	0	0	0	0	0
Mycobacterium virus Mrgordo	0	0	0	0	0	0	0	0	0	0	0	0	0	0	1	0	0	0	0	0	0	0	0	0	0	0	0	0	0	0	0	0	0	0	0	0	0	0	0	0	0	0	0	0	0	0	0	0	0
Mycobacterium virus Mutaforma13	0	0	0	0	0	0	0	0	0	0	0	0	0	0	0	0	0	0	0	0	0	0	0	0	0	0	0	0	0	0	0	0	0	0	0	0	0	0	0	0	0	0	0	0	0	0	0	0	0
Idiomarina sp. A28L	3	2	1	1	1	0	0	0	2	2	0	1	1	1	2	2	1	1	2	1	5	2	4	6	2	1	4	5	8	5	12	10	6	5	1	2	0	0	0	1	0	2	2	0	3	0	0	0	1
Methanosarcina soligelidi	0	0	1	0	0	0	0	0	1	0	2	2	1	0	0	0	0	0	0	0	0	0	0	0	0	2	2	0	0	2	1	1	2	0	0	0	0	0	0	0	1	0	0	0	0	1	0	0	0
Methanosarcina spelaei	3	1	1	1	1	2	2	1	0	3	2	0	1	1	1	0	1	1	0	1	11	6	16	15	6	11	10	14	6	11	13	6	5	7	1	1	2	6	4	2	1	5	0	2	2	0	1	3	1
Murid betaherpesvirus 1	0	1	0	0	0	0	0	0	0	0	0	1	0	1	0	1	0	1	1	1	3	0	0	0	0	1	3	4	4	2	1	0	2	5	0	0	0	0	1	0	1	1	0	1	1	0	1	0	0
Sarocladium zeae	0	0	0	0	0	1	0	0	0	0	0	0	0	0	0	0	0	0	0	0	0	0	0	0	0	0	0	0	0	0	0	0	0	0	0	0	0	0	0	0	0	0	0	0	0	0	0	0	1
Gliomastix murorum	0	0	0	0	0	0	0	0	0	0	0	0	0	0	0	0	0	0	0	0	0	0	0	0	0	0	0	0	0	0	0	0	1	0	0	0	0	0	0	0	0	0	0	0	0	0	0	0	0
Bosea lathyri	46	51	61	38	46	42	22	23	29	42	34	29	26	47	32	35	34	33	46	30	238	85	241	180	128	121	167	260	192	230	142	242	193	214	31	62	24	28	35	55	39	38	46	44	37	9	30	42	47
Bosea lupini	16	23	18	16	29	26	11	15	11	22	18	8	16	19	9	16	14	10	12	7	75	23	92	50	63	58	68	102	64	73	49	94	65	73	20	10	12	8	15	24	9	22	15	10	12	10	17	15	25
Bosea robiniae	14	18	15	12	12	7	8	13	7	9	18	8	7	6	3	13	7	11	8	5	63	34	36	55	36	43	48	65	46	49	35	63	55	56	13	11	6	14	10	17	11	12	8	8	10	4	9	7	12
Wolbachia endosymbiont of Hymenoptera sp.	0	0	0	0	0	0	0	0	0	0	0	0	0	0	0	0	0	0	0	0	0	0	0	0	0	0	0	0	0	0	0	0	0	0	0	0	0	0	0	0	0	0	0	0	0	0	0	0	0
uncultured Acidobacteria bacterium A2	17	21	19	7	12	10	6	17	6	5	5	2	3	3	6	4	2	4	2	8	124	50	62	24	31	50	79	43	76	81	83	31	56	46	17	1	18	12	2	3	13	20	2	4	6	1	5	6	4
uncultured Acidobacteria bacterium A3	5	2	1	3	3	1	2	0	0	6	5	9	6	12	3	2	0	1	6	10	22	16	38	23	28	49	10	41	29	17	9	31	19	30	7	11	2	16	5	16	1	3	11	11	17	3	5	8	18
uncultured Acidobacteria bacterium A11	3	1	3	3	2	2	1	2	4	3	3	8	3	6	2	7	1	1	2	5	48	31	22	9	8	8	12	19	14	19	17	24	14	12	4	10	4	1	7	6	2	9	10	4	9	0	7	3	10
uncultured Acidobacteria bacterium A12	3	0	0	0	0	0	0	0	0	0	0	0	0	20	0	1	0	0	3	1	5	4	15	41	40	62	4	11	8	4	0	25	5	8	3	13	0	8	0	9	0	0	5	17	21	0	0	0	11
uncultured Acidobacteria bacterium C5	0	0	0	1	0	0	0	0	1	0	0	1	1	3	0	0	0	0	1	0	3	0	3	1	0	1	3	0	5	1	1	3	3	1	4	1	1	1	0	0	0	0	0	0	0	0	0	0	0
Human betaherpesvirus 6	0	0	0	0	0	0	0	0	0	0	0	0	0	0	0	0	0	0	0	0	1	0	0	0	0	0	0	0	1	0	0	0	0	0	0	1	0	0	0	0	0	0	0	0	0	0	0	0	0
Nostoc sp. PCC 7120 = FACHB-418	1	0	3	3	2	4	0	0	3	2	1	1	2	1	0	2	0	0	0	0	9	4	6	15	8	9	7	8	15	11	5	10	4	6	1	2	2	3	1	0	0	1	1	0	1	0	2	2	2
Acanthosaura crucigera	0	0	0	0	0	0	0	0	0	0	0	0	0	0	0	0	0	0	0	0	0	0	0	0	0	0	0	0	0	0	0	0	0	0	0	0	0	0	0	0	0	0	0	0	0	0	0	0	0
Phrynocephalus axillaris	0	0	0	0	0	0	0	0	0	0	0	0	0	0	0	0	0	0	0	0	0	0	0	0	0	0	0	0	0	0	0	0	0	0	0	0	0	0	0	0	0	0	0	0	0	0	0	0	0
Pogona vitticeps	13	15	10	21	10	2	4	9	12	18	12	8	7	10	13	10	8	8	12	8	78	28	50	35	50	37	55	79	64	69	97	55	52	75	9	9	13	8	12	11	19	19	9	8	6	7	14	11	16
Grapsus tenuicrustatus	0	0	0	0	0	0	0	0	0	0	0	0	0	0	0	0	0	0	0	0	0	0	0	0	0	0	0	0	0	0	0	0	0	0	0	0	0	0	0	0	0	0	0	0	0	0	0	0	0
Chlamydosaurus kingii	0	0	0	0	0	0	0	0	0	0	0	0	0	0	0	0	0	0	0	0	0	0	0	0	0	0	0	0	0	0	0	0	1	0	0	0	0	0	0	0	0	0	0	0	0	0	0	0	0
Gonocephalus grandis	0	0	0	0	0	0	0	0	0	0	0	0	0	0	0	0	0	0	0	0	0	0	0	0	0	0	0	0	0	0	1	0	0	0	0	0	0	0	0	0	0	0	0	0	0	0	0	0	0
Tropicagama temporalis	0	0	0	0	0	0	0	0	0	0	0	0	0	0	0	0	0	0	0	0	0	0	0	0	0	0	0	0	0	0	0	0	0	0	0	0	0	0	0	0	0	0	0	0	0	0	0	0	0
Bostrychia moritziana	0	0	0	0	0	1	0	0	0	0	0	0	0	0	0	1	0	0	0	0	0	0	1	0	0	0	1	1	1	0	0	0	0	0	0	0	0	0	0	1	0	0	0	0	0	0	0	0	0
Equid gammaherpesvirus 5	0	0	1	0	0	0	0	0	0	0	0	0	0	0	0	1	0	0	0	0	1	0	0	0	0	0	1	0	0	2	1	0	3	1	1	0	0	0	0	0	0	0	1	0	0	0	0	0	0
Syngnathus schlegeli	0	0	0	0	0	0	0	0	0	0	0	0	0	0	0	0	0	0	0	0	0	0	0	0	0	0	0	0	0	0	0	0	0	0	0	0	0	0	0	0	0	0	0	0	0	0	0	0	0
Actinosynnema pretiosum subsp. pretiosum	0	1	0	1	2	0	0	0	0	1	1	1	1	2	0	0	1	1	2	0	3	0	4	4	3	3	0	4	2	1	2	2	3	5	1	0	2	1	0	0	1	1	0	1	0	0	0	0	1
Grapevine fleck virus	0	0	0	0	0	0	0	0	1	0	0	0	0	0	0	0	0	0	0	0	0	0	0	0	0	0	0	0	0	0	0	0	0	1	0	0	0	0	0	0	0	0	0	0	0	0	0	0	0
Terebellides stroemii	0	0	0	0	0	0	0	0	0	0	0	0	0	0	0	0	0	0	0	0	0	0	0	0	0	0	0	0	0	0	0	0	0	0	0	0	0	0	0	0	0	0	0	0	0	0	0	0	0
Grapevine Red Globe virus	0	0	0	0	0	0	0	0	0	0	0	0	0	0	0	0	0	0	0	0	0	0	0	0	0	0	0	0	0	0	0	1	0	0	0	0	0	0	0	0	0	0	0	0	0	0	0	0	0
Klebsiella sp. SW4	0	0	0	0	0	0	0	0	0	0	0	0	0	0	0	0	0	0	0	0	0	0	0	0	0	0	0	0	0	0	0	0	0	0	0	0	0	0	0	0	0	0	0	0	0	0	0	0	0
Kutzneria kofuensis	27	56	39	40	64	50	41	41	39	21	22	30	30	8	55	54	64	36	175	8	64	23	137	147	242	89	88	57	44	42	35	95	149	103	40	11	54	24	16	18	15	18	33	13	13	34	67	32	21
Actinokineospora diospyrosa	0	0	0	0	0	0	0	0	0	0	0	0	0	0	0	0	0	0	0	0	0	0	0	0	0	0	0	0	0	0	0	0	0	0	0	0	0	0	0	0	0	0	0	0	0	0	0	0	0
Human betaherpesvirus 7	0	1	0	0	0	0	0	0	0	0	0	0	0	0	0	0	0	0	0	0	0	0	0	0	0	0	1	0	0	1	1	0	0	0	0	0	0	0	0	0	0	0	0	0	0	0	0	0	0
Actinokineospora inagensis	15	33	16	23	26	27	20	30	21	13	7	15	16	12	11	23	28	15	75	12	44	16	62	92	131	71	50	47	44	43	35	48	74	61	25	15	10	23	7	11	14	13	14	9	7	17	30	14	20
Saccharothrix espanaensis	17	33	31	30	29	21	28	32	28	11	9	11	19	16	20	20	19	16	69	8	69	21	74	148	227	114	60	58	40	58	50	81	90	80	16	11	11	22	10	14	6	17	17	21	17	17	49	15	11
Lentzea flava	19	14	18	22	25	20	26	18	14	10	6	10	18	16	24	13	17	7	48	3	55	11	67	161	266	114	53	50	25	43	29	74	67	56	20	16	10	22	7	15	14	15	12	19	15	11	28	14	14
Saccharothrix syringae	36	58	39	31	54	36	40	40	33	18	18	24	24	28	25	28	15	14	84	17	107	42	95	161	224	144	75	102	60	75	58	80	106	87	25	19	23	29	14	21	15	13	23	18	23	21	39	26	27
Saccharothrix texasensis	7	14	9	7	16	10	15	14	16	5	8	13	14	11	13	11	14	8	46	10	15	13	41	76	132	43	29	26	23	30	14	27	42	36	13	11	5	8	4	15	7	7	9	21	7	9	24	14	12
Parabacteroides chartae	0	0	0	1	0	0	0	0	0	1	2	1	0	0	1	0	0	0	1	0	4	0	3	3	1	1	2	3	3	6	2	7	2	5	0	0	0	0	0	0	1	0	0	0	1	0	0	0	3
Tropicibacter phthalicicus	2	3	2	2	2	2	1	6	2	4	2	2	5	0	3	6	7	5	2	3	28	8	19	12	8	10	15	23	23	16	10	14	15	26	1	6	1	1	4	2	5	7	4	1	2	2	5	8	3
Chryseobacterium viscerum	3	2	1	0	1	1	1	1	0	1	1	1	1	1	3	0	8	4	2	1	5	0	12	13	3	4	8	17	8	10	5	18	6	11	0	3	1	2	1	2	0	1	3	1	2	1	1	2	2
uncultured bacterium BAC AB649/1850	0	0	0	0	1	0	0	0	0	0	1	0	0	0	0	0	0	0	1	0	1	1	0	4	4	3	0	1	1	1	1	0	0	2	2	0	0	0	2	0	0	1	0	0	0	1	0	1	0
Chromolaena odorata	0	0	0	0	0	0	0	0	0	0	0	0	0	0	0	0	0	0	0	0	0	0	0	0	0	0	0	0	0	0	0	0	0	0	0	0	0	0	0	0	0	0	0	0	0	0	0	0	0
Parnassia longipetala	0	0	0	0	0	0	0	0	0	0	0	0	0	0	0	0	0	0	0	0	0	0	0	0	0	0	0	0	0	0	0	0	0	0	0	0	0	0	0	0	0	0	0	0	0	0	0	0	0
Periglandula ipomoeae	0	0	0	0	0	0	0	0	0	0	0	0	0	0	0	0	0	0	0	0	0	0	1	0	0	0	0	0	0	1	0	0	1	0	0	0	0	0	0	0	0	0	0	0	0	0	0	0	0
Zizania palustris	44	28	25	37	25	15	14	26	37	26	20	18	17	25	32	27	22	19	20	21	184	66	117	94	109	91	114	118	125	159	157	119	115	119	12	15	15	19	14	21	32	24	14	18	24	10	19	28	27
Drosophila bocki	0	0	0	0	0	0	0	0	0	0	0	0	0	0	0	0	0	0	0	0	0	0	0	0	1	0	0	0	0	0	0	0	0	0	0	0	0	0	0	0	0	0	0	0	0	0	0	0	0
Robertmurraya kyonggiensis	2	1	1	0	1	1	1	0	0	1	0	0	3	1	3	1	0	1	0	0	10	2	4	4	2	5	2	5	5	2	5	9	5	7	0	0	2	0	0	1	0	3	1	0	0	1	0	0	1
Human gammaherpesvirus 4	1	0	0	1	0	0	2	0	1	0	1	0	0	0	0	0	0	0	0	0	2	1	3	2	0	0	1	1	2	1	3	2	1	1	0	0	0	1	0	0	1	0	1	0	0	0	0	0	0
Pariacoto virus	0	0	0	0	0	0	0	0	0	0	0	0	0	0	0	0	0	0	0	0	0	0	0	0	0	0	0	0	0	0	0	0	0	0	0	0	0	0	0	0	0	0	0	0	0	0	0	0	0
Dictyostelium sp. TAS30A	0	0	0	0	0	0	0	0	0	0	0	0	0	0	0	0	0	0	0	0	0	0	0	0	0	0	0	0	0	0	0	0	0	0	0	0	0	0	0	0	0	0	0	0	0	0	0	0	0
Hypoxis decumbens	0	0	0	0	0	0	0	0	0	0	0	0	1	0	0	0	0	0	0	0	0	0	1	0	0	0	0	0	0	0	0	0	0	0	0	0	0	0	0	0	0	0	0	0	0	0	0	0	0
Aquimarina amphilecti	5	2	0	0	0	2	1	1	4	1	1	2	2	0	0	2	0	0	1	0	12	6	8	5	6	9	11	17	9	17	9	9	15	10	0	3	2	4	0	3	4	0	3	2	1	1	2	5	7
Bovine adenovirus WIa	0	0	0	0	0	0	0	0	0	0	0	0	0	0	0	0	0	0	0	0	0	0	0	0	0	0	0	0	0	0	0	0	0	0	0	0	0	0	0	0	0	0	0	0	0	0	0	0	0
Datura leaf curl virus	0	0	0	0	0	0	0	0	0	0	0	0	0	0	0	0	0	0	0	0	0	0	0	0	0	0	0	0	0	0	0	0	0	0	0	0	0	0	0	0	0	0	0	0	0	0	0	0	0
Rhodococcus sp. AD45	1	1	3	0	0	1	5	1	1	0	1	1	0	0	1	1	0	0	1	0	3	0	3	4	4	3	1	1	1	1	2	2	4	3	0	0	0	2	1	1	2	0	2	0	2	3	3	0	0
Riemerella columbina	3	1	1	2	1	1	1	0	1	0	1	0	2	0	0	1	1	0	1	1	3	4	3	3	3	2	4	8	7	8	2	6	3	4	0	2	1	1	1	0	4	1	0	1	0	0	0	2	1
Rhodococcus pyridinivorans	17	29	17	18	20	26	18	44	11	5	10	5	11	12	12	12	2	13	33	4	27	13	44	109	124	66	41	42	38	30	33	44	69	80	12	10	9	22	13	10	6	13	16	18	12	17	30	15	15
Janibacter terrae	3	2	3	3	0	2	2	4	2	0	1	2	2	5	3	2	1	1	12	2	13	7	9	65	40	28	8	14	8	5	13	18	15	22	6	5	4	15	0	2	2	2	0	5	10	2	5	5	7
Saimiriine gammaherpesvirus 2	0	0	0	0	0	1	0	0	0	0	0	0	0	1	0	0	0	0	0	0	0	0	0	0	0	0	0	0	1	0	1	0	0	0	0	0	0	0	0	0	0	0	0	0	0	0	0	0	0
Thelazia callipaeda	12	14	8	6	5	5	1	5	11	11	10	4	9	5	13	5	8	3	10	5	53	24	39	27	31	33	41	40	49	51	49	44	32	51	7	7	2	2	6	6	10	8	4	7	7	3	5	11	7
Mythimna unipuncta	0	0	0	0	0	0	0	0	0	0	0	0	0	0	0	0	0	0	0	0	0	0	0	0	0	0	0	0	0	0	0	0	0	0	0	0	0	0	0	0	0	0	0	0	0	0	0	0	0
Thermopolyspora flexuosa	48	95	100	85	88	61	76	84	54	24	22	16	47	21	65	22	16	21	49	11	55	30	119	204	218	126	94	87	59	72	72	63	176	144	25	20	34	36	24	15	36	30	26	11	13	43	120	53	30
Nonomuraea turkmeniaca	39	57	60	44	43	38	37	59	33	26	16	17	27	14	44	22	25	16	45	11	50	28	105	202	277	100	80	67	56	75	66	81	131	109	20	23	20	29	12	19	35	35	25	15	10	40	99	39	18
Drosophila nannoptera	0	0	0	0	0	0	0	0	0	0	0	0	0	0	0	0	0	0	0	0	0	0	0	0	0	0	0	0	0	0	0	0	0	0	0	0	0	0	0	0	0	0	0	0	0	0	0	0	0
Anacampseros filamentosa	0	0	0	0	0	0	0	0	0	0	0	0	0	0	0	0	0	0	0	0	0	0	0	0	0	0	0	1	0	0	0	0	0	1	0	0	0	0	0	0	0	0	0	0	0	0	0	0	0
Weingartia kargliana	0	0	0	0	0	0	0	0	0	0	0	0	0	0	0	0	0	0	0	0	0	0	0	0	0	0	0	0	0	0	0	0	0	0	0	0	0	0	0	0	0	0	0	0	0	0	0	0	0
Auriporia aurea	0	0	0	0	0	0	0	0	0	0	0	0	0	0	0	0	0	0	0	0	0	0	0	0	0	0	0	0	0	0	0	0	0	0	0	0	0	0	0	0	0	0	0	0	0	0	0	0	0
Bordetella hinzii	16	14	14	13	18	12	15	6	10	14	12	11	10	14	11	8	13	10	14	12	85	34	76	57	48	59	47	73	58	73	58	72	64	66	4	13	5	18	11	18	8	20	14	15	15	7	6	7	17
Bovine gammaherpesvirus 4	0	0	0	0	0	0	1	0	0	0	0	0	0	0	0	0	0	0	0	0	0	0	0	0	0	0	0	2	0	0	0	0	0	0	0	0	0	0	0	0	0	0	0	0	0	0	0	0	0
Gallid alphaherpesvirus 1	0	0	0	0	0	0	0	0	0	0	0	0	0	0	0	0	0	0	0	0	2	0	2	1	0	0	0	0	0	0	1	0	1	0	0	0	0	0	1	0	0	0	0	0	0	1	0	0	0
Spironucleus barkhanus	0	0	0	0	0	0	0	0	0	0	0	0	0	0	0	0	0	0	0	1	1	0	0	0	0	0	0	0	0	0	0	0	0	0	0	0	0	0	0	0	0	0	0	0	0	0	0	0	0
Potato yellow vein virus	0	0	0	0	0	0	0	0	0	0	0	0	0	0	0	0	0	0	0	0	0	0	0	0	0	0	0	0	0	0	0	0	0	0	0	0	0	0	0	0	0	0	0	0	0	0	0	0	0
Flavobacterium rakeshii	0	1	0	0	0	0	0	0	0	1	1	1	1	2	0	1	1	0	1	0	3	0	2	1	2	1	1	7	3	3	0	8	2	4	0	0	0	0	0	6	1	0	2	0	1	0	0	1	3
Planococcus plakortidis	1	1	1	1	1	1	1	0	0	2	2	0	1	0	0	2	0	0	0	0	5	1	2	4	2	3	2	4	2	4	2	2	3	3	1	0	0	0	0	1	1	0	2	1	1	0	0	0	1
Kocuria sediminis	0	1	3	2	0	1	4	2	3	0	0	0	2	4	2	2	2	0	6	0	3	3	4	28	22	21	5	5	4	3	2	2	5	2	4	0	2	0	0	1	1	0	2	4	2	3	2	1	3
Bradyrhizobium murdochi	17	5	7	5	7	6	6	5	4	5	4	4	4	16	6	18	3	6	13	4	54	16	36	33	24	20	33	72	50	51	44	76	50	61	2	14	7	1	3	2	5	11	13	7	9	0	7	3	15
Bradyrhizobium sp. WSM2793	22	19	23	10	16	16	9	13	16	16	13	11	12	17	14	31	9	9	15	22	125	52	114	49	59	36	73	102	95	89	82	92	128	95	12	9	4	15	9	11	14	24	17	10	6	9	17	7	12
Bradyrhizobium sp. WSM3983	149	120	108	83	102	78	70	80	60	130	106	56	42	51	74	269	121	141	155	85	730	344	609	122	190	117	329	453	509	397	378	575	679	523	106	60	55	38	50	58	78	108	71	19	32	28	60	71	72
Veillonella criceti	1	1	0	0	0	0	1	1	0	0	0	0	1	0	2	1	2	1	1	0	2	0	3	1	4	3	1	1	1	2	3	5	5	3	0	1	2	1	0	0	0	0	0	1	0	0	0	0	1
Streptomyces xinghaiensis	11	8	4	6	4	6	5	5	7	4	5	2	8	5	3	3	3	4	11	1	13	8	16	70	58	511	17	11	16	13	10	16	15	13	8	5	3	9	3	5	4	4	2	4	4	5	10	6	5
Veillonella ratti	1	1	0	0	1	1	0	0	2	0	1	0	0	1	0	0	1	0	0	0	2	2	2	0	0	2	1	1	1	3	1	2	0	3	0	0	0	1	0	1	0	1	0	0	0	1	0	0	0
Gallid alphaherpesvirus 2	1	0	0	0	0	0	1	0	0	0	0	0	0	0	0	0	0	0	0	0	0	0	0	0	0	0	0	0	1	0	0	0	0	0	2	0	0	1	0	0	0	0	0	0	0	0	0	0	0
Bombus bifarius	1	0	1	1	0	1	0	0	0	0	0	1	1	0	0	0	0	0	0	1	2	0	0	0	3	1	3	1	2	0	2	1	2	1	1	1	0	0	0	1	0	0	0	0	0	0	0	0	1
Protobothrops mucrosquamatus	8	7	0	4	6	3	4	2	6	3	1	3	1	1	5	2	2	4	1	3	29	15	14	8	11	12	16	32	26	13	27	22	19	17	2	3	7	1	2	1	4	7	3	0	7	6	3	5	2
Crotophaga ani	0	0	0	0	1	0	0	0	0	0	0	0	0	0	1	0	0	0	0	0	0	0	0	0	0	0	0	0	0	0	0	0	0	0	0	0	0	0	0	0	0	0	0	0	0	0	0	0	0
Austrocedrus chilensis	0	0	0	0	0	0	0	0	0	0	0	0	0	0	0	0	0	0	0	0	0	0	0	0	0	1	0	0	0	0	0	0	0	0	0	0	0	0	0	0	0	0	0	0	0	0	0	0	0
Cupressus duclouxiana	0	0	0	0	0	0	0	0	0	0	0	0	0	0	0	0	0	0	0	0	0	0	0	0	0	0	0	0	0	0	0	0	0	0	0	0	0	0	0	0	0	0	0	0	0	0	0	0	0
Fitzroya cupressoides	0	0	0	0	0	0	0	0	0	0	0	0	0	0	0	0	0	0	0	0	0	0	0	0	0	0	0	0	0	0	0	0	0	0	0	0	0	0	0	0	0	0	0	0	0	0	0	0	0
Lasioglossum leucopus	0	0	0	0	0	0	0	0	0	0	0	0	0	0	0	0	0	0	0	0	0	0	0	0	0	0	0	0	0	0	0	0	0	0	0	0	0	0	0	0	0	0	0	0	0	0	0	0	0
Juniperus drupacea	0	0	0	0	0	0	0	0	0	0	0	0	0	0	0	0	0	0	0	0	0	0	0	0	0	0	0	0	1	0	0	0	0	0	0	0	0	0	0	0	0	0	0	0	0	0	0	0	0
Libocedrus yateensis	0	0	0	0	0	0	0	0	0	0	0	0	0	0	0	0	0	0	0	0	0	0	0	0	0	0	0	0	0	0	0	0	0	0	0	0	0	0	0	0	0	0	0	0	0	0	0	0	0
Papuacedrus papuana	0	0	0	0	0	0	0	0	0	0	0	0	0	0	0	0	0	0	0	0	0	0	0	0	0	0	0	0	0	0	1	0	0	0	0	0	1	0	0	0	0	0	0	0	0	0	0	1	0
Pilgerodendron uviferum	0	0	0	0	0	0	0	0	0	0	0	0	0	0	0	0	0	0	0	0	0	0	0	0	0	0	0	0	0	0	0	0	0	0	0	0	0	0	0	0	0	0	0	0	0	0	0	0	0
Tupaiid betaherpesvirus 1	0	0	0	0	0	0	0	0	0	0	0	0	0	0	0	0	0	0	0	0	0	0	3	0	1	1	1	1	1	2	4	0	0	0	0	0	1	0	0	0	1	0	0	0	0	0	0	0	0
Lasioglossum minutissimum	0	0	0	0	0	0	0	0	0	0	0	0	0	0	0	0	0	0	0	0	0	0	0	0	0	0	0	0	0	0	0	0	0	0	0	0	0	0	0	0	0	0	0	0	0	0	0	0	0
Ovine gammaherpesvirus 2	1	0	0	0	0	0	0	0	1	1	0	0	0	1	0	0	0	0	0	0	0	0	1	1	0	1	1	0	1	0	0	1	0	0	0	0	0	0	0	0	0	0	0	0	0	0	0	0	0
Codonopsis lanceolata	0	0	0	0	0	0	0	0	0	0	0	0	0	0	0	0	0	0	0	0	0	0	0	0	1	0	0	0	0	0	1	0	0	0	0	0	0	0	0	0	0	0	0	0	0	0	0	0	0
Flectobacillus major	7	4	1	3	6	1	4	0	7	6	5	13	6	12	6	7	3	5	9	3	34	23	29	27	14	19	22	57	39	32	28	60	24	30	1	15	1	7	8	13	5	3	10	10	8	0	5	8	12
Lasioglossum parvulum	0	0	0	0	0	0	0	0	0	0	0	0	0	0	0	0	0	0	0	0	0	0	0	0	0	0	0	0	0	0	0	0	0	0	0	0	0	0	0	0	0	0	0	0	0	0	0	0	0
Lasioglossum punctatissimum	0	0	0	0	0	0	0	0	0	0	0	0	0	0	0	0	0	0	0	0	0	0	0	0	0	0	0	0	0	0	0	0	0	0	0	0	0	0	0	0	0	0	0	0	0	0	0	0	0
Ictalurid herpesvirus 1	0	1	0	1	0	0	0	0	0	0	0	0	0	0	0	0	0	0	0	0	1	1	0	0	0	0	0	0	1	0	0	0	0	0	0	0	0	1	0	0	0	0	0	0	0	0	0	0	0
Lysiphlebia japonica	0	0	0	0	0	0	0	0	0	0	0	0	0	0	0	0	0	0	0	0	0	0	0	0	0	0	0	0	0	0	0	1	0	0	0	0	0	0	0	0	0	0	0	0	0	0	0	0	0
Lasioglossum xanthopus	0	0	0	0	0	0	0	0	0	0	0	0	0	0	0	0	0	0	0	0	0	0	0	0	0	0	0	0	0	0	0	0	0	0	0	0	0	0	0	0	0	0	0	0	0	0	0	0	0
Ground squirrel hepatitis virus	0	0	0	0	0	0	0	0	0	0	0	0	0	0	0	0	0	0	0	0	0	0	0	0	0	0	0	0	0	0	0	0	0	0	0	0	0	0	0	0	0	0	0	0	0	0	0	0	0
Hepatitis B virus	1	4	0	2	0	0	1	0	4	1	2	2	3	0	0	0	4	0	1	0	11	6	4	8	5	9	8	6	8	10	10	9	4	9	0	0	2	0	0	2	0	0	0	0	1	0	1	4	2
Pseudotrichonympha grassii	0	0	0	0	0	0	0	0	0	0	0	0	0	0	0	0	0	0	0	0	0	0	0	0	0	0	0	0	1	0	0	0	0	0	0	0	0	0	0	0	0	0	0	0	0	0	0	0	0
Pseudomonas frederiksbergensis	25	22	15	12	21	16	9	10	12	12	14	15	14	15	21	7	17	12	17	9	95	66	65	49	30	72	59	124	71	86	77	103	70	72	9	14	10	10	4	30	7	19	14	13	25	9	11	12	29
Spirotrichonympha leidyi	0	0	0	0	0	0	0	0	0	0	0	0	0	0	0	0	0	0	0	0	0	0	0	0	0	0	0	0	0	0	0	0	0	0	0	0	0	0	0	0	0	0	0	0	0	0	0	0	0
Squalomugil nasutus	0	0	0	0	0	0	0	0	0	0	0	0	0	0	0	0	0	0	0	0	0	0	0	0	0	0	0	0	0	0	0	0	0	0	0	0	0	0	0	0	0	0	0	0	0	0	0	0	0
Trachinops taeniatus	0	0	0	0	0	0	0	0	0	0	0	0	0	0	0	0	0	0	0	0	0	0	0	0	0	0	0	0	0	0	0	0	0	0	0	0	0	0	0	0	0	0	0	0	0	0	0	0	0
Bradyrhizobium sp. ARR312	0	0	0	0	0	0	0	0	0	0	0	0	0	0	0	0	0	0	0	0	0	0	0	0	0	0	0	0	0	0	0	1	0	0	0	0	0	0	0	0	0	0	0	0	0	0	0	0	0
Cupriavidus neocaledonicus	6	3	1	3	2	2	2	3	7	1	4	4	1	2	4	5	1	0	0	3	16	4	12	21	10	13	10	13	16	12	21	16	19	12	1	4	3	1	3	5	3	2	0	1	7	3	2	5	1
Acetobacter estunensis	3	10	3	9	8	8	6	4	3	4	5	3	4	4	2	2	2	6	4	1	20	14	12	8	8	6	12	14	15	12	18	20	18	18	5	1	10	1	3	0	5	7	1	3	3	4	2	4	2
Mesorhizobium sp. WSM1293	0	2	0	0	0	3	2	0	1	0	0	0	0	0	2	0	0	2	1	1	6	7	2	5	4	1	4	3	8	5	2	5	3	3	0	1	0	0	0	1	1	1	1	0	3	1	2	1	1
Mesorhizobium sp. WSM2561	14	12	8	3	8	5	8	3	4	15	3	16	4	11	10	10	6	3	8	6	98	42	51	52	31	47	33	53	34	52	50	39	57	45	9	17	3	14	6	20	9	15	7	11	8	5	9	1	14
Mesorhizobium sp. WSM3224	15	12	20	5	10	11	4	6	9	8	7	1	5	8	7	6	12	8	10	4	52	25	40	35	30	29	40	57	32	25	27	46	36	53	11	9	2	10	8	13	4	11	13	3	4	4	8	2	12
Mesorhizobium sp. WSM3626	4	6	1	5	2	6	2	4	1	2	1	1	6	6	4	5	2	2	15	1	14	7	24	16	16	12	18	17	14	15	14	24	19	28	2	1	0	1	3	4	3	4	5	5	3	2	4	4	2
Bradyrhizobium sp. WSM4349	29	16	21	20	13	24	13	12	14	42	25	15	18	21	14	31	16	15	32	21	169	81	128	57	61	40	83	95	125	108	112	115	146	117	17	17	16	8	24	15	8	29	31	8	14	9	25	25	39
Bradyrhizobium sp. ARR65	2367	1540	1690	1363	2271	1447	1121	1320	865	1038	762	300	252	185	401	1034	775	954	429	921	8291	5034	3943	732	750	483	2866	3281	4696	2235	3421	3623	6979	4557	843	161	1054	221	325	194	901	1794	418	77	105	178	468	414	248
Acetobacter peroxydans	8	3	4	3	5	9	4	2	3	4	8	2	4	2	3	7	1	1	5	0	22	13	23	8	8	10	21	17	16	15	17	17	13	19	3	2	9	2	7	1	7	1	2	3	0	4	2	5	3
Acetobacter orleanensis	6	3	4	4	7	8	2	1	8	5	3	1	2	1	4	1	9	3	5	2	21	15	11	8	3	5	6	15	22	29	17	14	17	21	4	0	3	8	4	0	5	2	2	1	0	3	4	7	5
Acetobacter lovaniensis	2	0	1	0	2	1	2	2	2	1	3	0	4	1	2	0	1	0	1	1	10	5	7	2	1	4	1	6	5	6	5	6	7	5	3	2	1	1	1	1	1	3	3	0	0	2	2	2	3
Drosophila rhopaloa	10	6	12	9	5	11	8	6	12	11	6	4	2	1	10	6	10	6	8	4	48	26	37	30	26	27	36	53	36	57	51	51	32	41	6	7	4	10	9	10	16	9	3	6	7	5	7	6	9
Acetobacter indonesiensis	10	12	8	4	12	4	9	6	11	5	7	6	4	3	3	11	4	5	4	3	51	15	22	18	14	16	15	21	23	32	26	25	31	25	4	3	16	4	8	3	4	7	3	1	3	2	3	2	3
Acetobacter tropicalis	20	16	11	13	19	9	9	7	7	19	14	11	23	6	10	14	5	10	7	12	89	46	43	20	31	22	27	43	53	49	60	59	54	49	12	10	12	6	11	5	13	23	9	8	5	10	2	20	12
Scenedesmus acutus	0	0	0	0	0	0	0	0	1	0	0	0	0	0	0	0	0	0	0	0	0	0	0	0	0	0	0	0	0	0	0	0	0	0	0	0	0	0	0	1	0	0	0	0	0	0	0	0	0
uncultured Bartonella sp.	3	4	1	2	4	2	2	2	3	5	0	3	0	1	2	2	2	0	2	1	17	5	12	4	3	9	3	12	9	9	11	7	8	10	3	1	0	1	1	1	3	3	0	2	0	0	2	1	1
Tetraselmis indica	0	0	0	0	0	0	0	0	0	0	0	0	0	0	0	0	0	0	0	0	0	0	0	0	0	0	0	0	0	0	0	0	0	0	0	0	0	0	0	0	0	0	0	0	0	0	0	0	0
uncultured bacterium AH1	0	0	0	0	0	0	0	0	0	0	0	0	0	0	0	0	0	0	0	0	0	0	0	0	0	0	0	0	0	0	0	0	0	0	0	0	0	0	0	0	0	0	0	0	0	0	0	0	0
Myuchelys purvisi	0	0	0	0	0	0	0	0	0	0	0	0	0	0	0	0	0	0	0	0	0	0	0	0	0	0	0	1	0	0	0	0	0	0	0	0	0	0	0	0	0	0	0	0	0	0	0	0	0
Ensifer sp. WSM1721	16	8	9	10	9	3	8	3	5	4	5	1	2	9	8	11	6	2	8	8	55	28	36	64	52	69	30	47	28	36	26	49	26	38	4	9	5	9	4	9	5	6	4	7	8	2	4	6	19
Himacerus nodipes	0	0	0	0	0	0	0	0	0	0	0	0	0	0	0	0	0	0	0	0	0	0	0	0	0	0	0	0	0	0	0	0	0	0	0	0	0	0	0	0	0	0	0	0	0	0	0	0	0
Oerskovia sp. Y1	0	0	0	0	0	0	0	0	0	0	0	0	0	0	0	0	0	0	0	0	0	0	0	0	1	0	0	0	0	0	0	0	0	0	0	0	0	0	0	0	0	0	0	0	0	0	0	0	0
Stylodipus telum	0	0	0	0	0	0	0	0	0	0	0	0	0	0	0	0	0	0	0	0	0	0	0	0	0	0	0	0	0	0	0	0	0	0	0	0	0	0	0	0	0	0	0	0	0	0	0	0	0
Pseudacysta perseae	0	0	1	0	1	0	0	0	0	0	0	0	0	0	0	0	0	0	0	0	0	0	0	0	0	0	0	0	0	0	0	0	0	0	0	0	0	0	0	0	0	0	0	0	0	0	0	0	0
Candidatus Arthromitus sp. SFB-rat-Yit	2	0	0	1	1	0	0	0	5	1	2	0	1	0	0	3	2	0	0	0	3	1	2	4	1	5	0	2	3	7	3	4	4	8	0	1	1	0	1	0	1	1	0	0	1	0	0	1	0
Wickerhamomyces ciferrii	10	8	8	6	3	4	4	5	21	5	5	6	9	5	12	5	8	5	4	3	53	32	23	23	17	26	37	56	58	55	43	53	36	43	2	10	5	7	7	10	8	13	5	0	7	3	4	8	9
Burkholderia sp. BR-2009044596	0	0	0	0	0	0	0	0	0	0	0	0	0	0	0	0	0	0	0	0	0	0	0	0	0	0	0	0	0	0	0	0	0	1	0	0	0	0	0	0	0	0	0	0	0	0	0	0	0
Burkholderia sp. SD1390	0	0	0	0	0	0	0	0	0	0	0	0	0	0	0	0	1	0	0	0	0	0	0	0	0	0	0	0	0	0	0	0	1	0	0	0	0	0	0	0	0	0	0	0	0	0	0	0	0
Burkholderia sp. SD2764	0	0	0	0	0	0	0	0	0	0	0	0	0	0	0	0	0	0	0	0	0	0	0	0	0	0	1	0	0	0	0	0	0	0	0	0	0	0	0	0	0	0	0	0	0	0	0	0	0
Jeongeupia chitinilytica	5	6	7	5	5	5	4	5	5	7	8	4	2	6	3	8	0	4	4	4	51	11	38	33	35	39	22	32	26	26	24	33	20	26	1	6	7	10	5	10	2	6	7	6	5	3	3	3	4
Methylacidimicrobium cyclopophantes	13	8	13	12	15	13	12	8	4	14	6	7	24	9	17	6	7	16	7	9	112	39	29	18	15	25	26	33	51	64	38	42	51	37	12	5	11	7	22	10	10	21	12	6	9	9	21	19	9
Methylacidimicrobium tartarophylax	11	9	3	11	11	7	7	4	13	16	9	3	10	2	10	7	4	10	2	4	60	46	30	21	23	22	22	26	29	42	35	51	30	33	4	7	7	4	21	10	10	7	8	0	3	14	8	23	4
Oscillochloris trichoides	13	15	14	4	14	7	6	8	5	8	9	5	7	14	6	10	7	4	19	12	67	24	106	123	186	133	82	89	46	76	43	67	37	49	29	14	10	18	4	17	10	7	8	14	21	3	9	10	17
Lake Sinai virus 1	0	0	0	0	0	0	0	0	0	0	0	0	0	0	0	0	0	0	0	0	0	0	0	0	0	0	0	0	0	0	0	0	0	0	0	0	0	0	0	0	0	0	1	0	0	0	0	0	0
Mycobacterium virus Benedict	0	0	0	0	0	0	0	0	0	0	0	0	0	1	0	0	0	0	0	0	0	0	0	0	0	0	0	0	0	0	0	0	0	0	0	1	0	0	0	0	0	0	0	0	0	0	0	0	0
Mycobacterium phage Airmid	0	0	0	0	0	0	0	0	0	0	0	0	0	0	0	0	0	0	0	0	0	0	0	0	1	0	0	0	0	0	0	0	0	0	0	0	0	0	0	0	0	0	0	0	0	0	0	0	0
Bahadzia jaraguensis	0	0	0	0	0	0	0	0	0	0	0	0	0	0	0	0	0	0	0	0	0	0	0	0	1	0	0	0	0	0	0	0	0	0	0	0	0	0	0	0	0	0	0	0	0	0	0	0	0
Pseudoniphargus daviui	0	0	0	0	0	0	0	0	1	0	0	0	0	0	0	0	0	0	0	0	1	0	0	0	0	0	0	0	0	0	0	0	0	0	0	0	0	0	0	0	0	0	0	0	0	0	0	0	0
Lake Sinai virus 2	0	0	0	0	0	0	0	0	0	0	0	0	0	0	0	0	0	0	0	0	0	0	1	0	0	0	0	1	0	0	0	0	1	0	0	0	0	0	0	0	0	0	0	0	0	0	0	0	0
Cantharellus lutescens	0	0	1	0	0	0	0	0	0	0	0	1	0	0	0	0	0	0	0	0	0	0	0	0	0	1	0	0	2	0	0	1	3	0	0	0	0	0	0	0	0	0	0	0	0	0	0	0	0
Streptomonospora salina	4	12	5	9	8	3	8	8	7	2	4	2	2	5	3	2	1	3	9	2	17	3	9	20	27	26	10	7	10	9	10	10	14	16	4	1	4	4	2	4	3	5	5	1	2	7	12	6	7
Clavulinopsis fusiformis	0	0	0	0	0	0	0	0	0	0	0	0	0	0	0	0	0	0	0	0	0	0	0	0	0	0	0	0	0	0	0	0	0	0	0	0	0	0	0	0	0	0	0	0	0	0	0	0	0
Fusarium musae	0	0	0	0	0	0	0	0	0	0	0	0	1	0	0	0	0	0	0	0	0	0	0	0	0	0	4	0	0	0	0	0	0	1	0	0	0	0	0	0	0	0	0	0	0	0	0	0	0
Clostridium sp. SY8519	1	2	3	1	2	0	1	0	1	0	1	1	1	1	1	1	0	0	0	0	6	2	6	6	4	4	3	5	10	3	8	6	0	1	2	0	1	1	0	1	0	1	0	0	2	1	1	2	3
Pachytriton feii	0	0	0	0	0	0	0	0	0	0	0	0	0	0	0	0	0	0	0	0	0	0	0	0	0	0	0	0	0	0	0	0	0	0	0	1	0	0	0	0	0	0	0	0	0	0	0	0	0
Streptomyces sp. LB114	0	0	0	0	0	0	0	0	0	0	0	0	0	0	0	0	0	0	0	0	0	0	0	0	0	0	0	0	0	0	0	0	0	0	0	0	0	0	0	0	0	0	0	0	0	0	0	0	0
Streptomyces sp. LB129	0	0	0	0	0	0	0	0	0	0	0	0	0	0	0	1	0	0	0	0	0	0	0	0	0	0	0	0	0	0	0	0	0	0	0	0	0	0	0	0	0	0	0	0	0	0	0	0	0
Aplysina aerophoba bacterial symbiont clone AANRPS	0	0	0	1	0	0	0	0	1	0	1	0	1	0	0	0	0	0	1	0	4	4	1	1	0	3	1	2	3	4	3	4	2	2	1	0	0	2	0	0	0	1	0	1	0	0	0	1	0
Rhizobium sp. IBUN	10	10	9	6	4	1	3	5	9	11	8	6	3	6	5	4	3	5	5	10	120	61	77	63	39	57	27	50	47	43	73	42	74	61	4	3	11	10	2	15	8	17	7	3	6	1	4	2	10
Ochrovirga pacifica	1	2	3	4	1	1	0	2	1	0	3	4	1	3	1	0	2	1	2	0	5	4	5	2	2	9	8	8	5	7	9	12	4	10	4	5	1	1	1	5	4	1	0	1	3	1	2	3	3
Oceanicola sp. S124	5	1	3	3	4	2	7	0	2	4	2	4	1	5	1	4	2	4	2	5	18	7	12	12	8	16	10	9	18	17	22	17	18	14	4	2	1	4	1	4	3	2	1	3	1	1	1	1	4
Clavaria zollingeri	0	0	0	0	0	0	0	0	0	0	0	0	0	0	0	0	0	0	0	0	0	0	0	0	0	0	0	0	0	0	0	0	0	0	0	0	0	0	0	0	0	0	0	0	0	0	0	0	0
Scrophularia striata	0	0	0	0	0	0	0	0	0	0	0	0	0	0	0	0	0	0	0	0	0	0	0	0	0	0	0	0	0	0	0	0	0	0	0	0	0	0	0	0	0	0	0	0	0	0	0	0	0
Ionopsidium acaule	0	0	0	0	0	0	0	0	0	0	0	0	0	0	0	0	0	0	0	0	0	0	0	0	0	0	0	0	0	0	0	0	0	0	0	0	0	0	0	0	0	0	0	0	0	0	0	0	0
Penicillium brasilianum	19	15	9	13	9	8	15	58	14	11	10	10	7	6	14	8	8	10	11	6	83	39	67	49	35	48	542	38	55	58	64	43	59	49	6	5	9	14	8	9	10	19	11	10	8	4	14	10	6
Hop latent virus	0	0	0	0	0	0	0	0	0	0	0	0	0	0	0	0	0	0	0	0	0	0	0	0	0	0	1	0	0	0	0	0	0	0	0	0	0	0	0	0	0	0	0	0	0	0	0	0	0
Gadus chalcogrammus	0	0	0	0	0	0	0	0	0	0	0	0	0	0	0	0	0	0	0	0	1	1	0	0	0	0	0	0	0	0	0	0	0	0	0	0	0	0	0	0	0	0	0	0	0	0	0	0	0
Sphingomonas sp. 314	0	0	0	0	0	0	0	0	0	0	0	0	0	0	0	0	0	0	0	0	0	0	0	0	0	1	0	0	0	1	0	0	0	0	0	0	0	0	0	0	0	0	0	0	0	0	0	0	0
Sphingomonas sp. 540	0	0	0	0	0	0	0	0	0	0	0	0	0	0	0	0	0	0	0	0	1	0	0	0	0	0	0	0	0	0	0	0	0	0	0	0	0	0	0	0	0	0	0	0	0	0	0	0	0
Sphingomonas sp. 562	0	0	0	0	1	0	0	1	0	0	0	0	1	0	0	0	0	0	0	0	0	0	1	0	0	0	2	3	0	2	1	0	2	0	0	0	0	0	1	0	0	0	0	0	1	0	0	0	0
Sphingomonas sp. 564	0	0	0	0	0	0	0	0	0	0	0	0	0	0	0	0	0	0	0	0	0	0	0	0	0	0	0	0	0	0	0	0	0	0	0	0	0	0	0	0	0	0	0	0	0	0	0	0	0
Tenacibaculum mesophilum	1	1	1	0	0	0	1	0	1	2	1	0	0	2	3	1	0	1	1	0	4	0	2	0	2	2	5	5	3	2	4	3	3	6	0	0	0	1	1	1	0	1	3	0	0	0	0	0	0
Tenacibaculum amylolyticum	0	0	0	0	0	0	0	0	0	0	0	0	0	0	0	0	0	0	0	0	0	0	0	0	0	0	0	2	0	0	0	1	0	0	0	0	0	0	0	0	0	0	0	0	0	0	0	0	0
Tenacibaculum ovolyticum	2	5	3	5	1	1	0	0	0	0	2	1	1	1	4	3	1	0	3	1	11	10	11	6	7	10	21	9	12	11	7	9	6	13	1	1	1	3	1	2	0	1	2	3	4	0	1	1	3
Stygamoeba regulata	0	0	0	0	0	0	0	0	0	0	0	0	0	0	0	0	0	0	0	0	0	0	0	0	0	0	0	0	0	0	0	0	0	0	0	0	0	0	0	0	0	1	0	0	0	0	0	0	0
Pleopeltis polypodioides	0	0	0	0	0	0	0	0	0	0	0	0	0	0	0	0	0	0	0	0	0	0	0	0	0	0	0	0	0	0	0	0	0	0	0	0	0	0	0	0	0	0	0	0	0	0	0	0	0
Thermococcus sp. 4557	0	0	0	2	0	0	0	0	0	1	0	0	0	0	1	0	0	1	0	0	2	1	1	3	0	1	4	0	2	1	0	0	2	1	0	0	1	0	0	0	0	1	0	0	0	0	0	0	1
Nocardia sp. OAHPP7012	0	0	0	0	0	0	0	0	0	0	0	0	0	0	0	0	0	0	0	0	0	0	0	1	0	0	0	0	0	0	0	0	0	0	0	0	0	0	0	0	0	0	0	0	0	0	0	0	0
Streptomyces zagrosensis	7	10	7	5	6	6	5	1	6	1	3	1	6	9	4	1	1	3	6	0	9	1	6	34	32	151	15	19	6	13	8	7	14	11	2	4	2	7	1	1	2	1	5	4	0	5	4	4	4
Erythrobacter sp.	12	8	6	6	5	8	2	4	4	3	6	3	3	8	11	7	4	3	8	3	27	12	25	17	19	23	24	30	21	15	32	39	21	25	4	7	3	11	6	8	6	5	2	8	4	4	3	5	7
Ophiostoma floccosum	0	1	0	0	0	0	0	0	0	0	0	0	0	0	0	0	0	0	0	0	0	0	0	0	0	0	0	0	0	0	0	0	0	0	0	0	0	0	0	0	0	0	0	0	0	0	0	0	0
Staphisagria macrosperma	0	0	0	0	0	0	0	0	0	0	0	0	0	0	0	0	0	0	0	0	0	0	0	0	0	0	0	0	0	0	0	0	0	0	0	0	0	0	0	0	0	0	0	0	0	0	0	0	0
Heliocidaris bajulus	0	0	0	0	0	0	0	0	0	0	0	0	0	0	0	0	0	0	0	0	0	0	0	0	0	0	0	0	0	0	0	0	0	0	0	0	0	0	0	0	0	0	0	0	0	0	0	0	0
Heliocidaris crassispina	0	0	0	0	0	0	0	0	0	0	0	0	0	0	0	0	0	0	0	0	0	0	0	1	0	0	0	0	0	0	0	0	0	0	0	0	0	0	0	0	0	0	0	0	0	0	0	0	0
Micromonospora equina	0	0	0	0	0	0	0	0	0	0	0	0	0	0	0	0	0	0	0	0	0	0	0	0	0	0	0	0	0	0	0	0	0	0	0	0	0	0	0	0	0	0	0	0	0	0	0	0	0
Longpotamon honanense	0	0	0	0	0	0	0	0	0	0	0	0	0	0	0	0	0	0	0	0	0	0	0	0	1	0	0	0	0	0	0	0	0	0	0	0	0	0	0	0	0	0	0	0	0	0	0	0	0
Bradyrhizobium sp. MPSR084	0	0	0	0	0	0	0	0	0	0	0	0	0	0	0	0	0	0	0	0	0	0	1	0	0	0	0	0	0	0	0	0	0	0	0	0	0	0	0	0	0	0	0	0	0	0	0	0	0
Acidiphilium sp. PM	27	25	31	15	39	20	29	18	15	27	25	22	33	6	31	25	14	25	21	13	153	101	75	30	39	43	66	78	89	175	79	67	137	97	19	4	39	10	39	24	14	67	16	9	7	17	25	28	18
Microbacterium foliorum	6	4	4	2	3	2	1	4	7	0	2	2	3	1	4	4	4	1	7	1	16	11	14	22	36	30	9	10	7	14	12	17	18	21	3	6	2	4	2	4	3	0	4	4	3	1	3	3	1
Postia placenta	16	18	12	14	8	7	10	12	26	14	11	7	4	13	11	4	11	3	7	11	71	33	46	51	44	39	61	63	60	69	73	61	57	53	14	9	8	9	7	14	12	15	10	4	11	6	16	12	10
Iris speculatrix	0	0	0	0	0	0	0	0	0	0	0	0	0	0	0	0	0	0	0	0	0	0	1	0	0	0	0	0	0	0	0	0	0	0	0	0	0	0	0	0	0	0	0	0	0	0	0	0	0
Leptodermis scabrida	0	0	0	0	0	0	0	0	0	0	0	0	0	0	0	0	0	0	0	0	1	0	0	0	0	0	0	0	0	0	0	0	0	0	0	0	0	0	0	0	0	0	0	0	0	0	0	0	0
Demequina mangrovi	5	6	2	1	3	0	1	6	4	2	1	1	2	14	1	4	4	1	5	0	8	5	10	23	26	21	13	9	13	14	11	18	9	14	3	9	3	2	1	8	4	3	16	9	4	0	8	4	7
Pedicularis latituba	0	0	0	0	0	0	0	0	0	0	0	0	0	0	0	0	0	0	0	0	0	0	0	0	0	0	0	0	0	0	0	0	0	0	0	0	0	0	0	0	0	0	0	0	0	0	0	0	0
Gloeophyllum trabeum	0	0	0	0	0	0	0	0	0	0	0	0	0	0	0	0	0	0	0	0	1	0	0	0	0	0	0	0	0	0	0	0	0	0	0	0	0	0	0	0	0	0	0	0	0	0	1	0	0
Ulmus macrocarpa	0	0	0	0	0	0	0	0	0	0	0	0	0	0	0	0	0	0	0	0	0	0	0	0	0	0	0	0	0	0	0	0	0	0	0	0	0	0	0	0	0	0	0	0	0	0	0	0	0
Ruditapes decussatus	0	0	0	0	0	0	0	0	0	0	0	0	0	0	0	0	0	0	0	0	0	0	1	0	0	0	0	0	0	0	1	0	0	0	0	0	0	0	0	0	0	0	0	0	0	0	0	0	0
Anatid alphaherpesvirus 1	0	0	0	0	0	0	0	0	0	0	0	0	0	0	0	0	0	0	0	0	0	0	0	0	0	0	0	0	0	0	0	0	0	0	0	0	0	0	0	0	0	0	0	0	0	0	0	0	0
Naganishia liquefaciens	10	11	10	12	11	7	12	7	9	14	12	6	8	4	8	8	4	4	10	6	53	37	36	39	41	47	56	44	61	52	63	51	51	51	7	6	10	12	6	10	10	14	14	9	11	7	9	15	6
Brachynervus sp. BOLD:AAI4730	0	0	0	0	0	0	0	0	0	0	0	0	0	0	0	0	0	0	0	0	0	0	0	0	0	0	0	0	0	0	0	0	0	0	0	0	0	0	0	0	0	0	0	0	0	0	0	0	0
Charmon sp. BOLD:AAI4185	0	0	0	0	0	0	0	0	0	0	0	0	0	0	0	0	0	0	0	0	0	0	0	0	0	0	0	0	0	0	0	0	0	0	0	0	0	0	0	0	0	0	0	0	0	0	0	0	0
Camponotus floridanus	21	10	8	18	9	7	8	7	21	8	9	9	11	11	13	5	7	6	13	7	75	31	42	31	26	30	41	50	49	40	55	62	28	53	4	7	5	6	7	9	10	7	6	4	7	9	6	15	9
Operophtera brumata	23	8	7	5	8	7	4	7	8	7	11	10	7	8	9	7	5	5	4	6	55	31	38	26	29	20	29	53	45	46	49	48	37	43	2	11	6	6	7	11	9	12	5	4	6	3	9	9	11
Rogadinae sp. BOLD:AAG4997	0	0	0	0	0	0	0	0	0	0	0	0	0	0	0	0	0	0	0	0	0	0	0	0	0	0	0	0	0	0	0	0	0	0	0	0	0	0	0	0	0	0	0	0	0	0	0	0	0
Primula oreodoxa	0	0	0	0	0	0	0	0	0	0	0	0	0	0	0	0	0	0	0	0	0	0	0	0	0	0	0	0	0	0	0	0	0	0	0	0	0	0	0	0	0	0	0	0	0	0	0	0	0
Lymantria dispar multiple nucleopolyhedrovirus	0	0	0	1	0	1	0	0	0	0	0	1	1	1	0	1	0	0	0	0	1	0	1	1	0	2	0	0	2	2	1	2	1	3	0	0	0	0	0	0	0	1	0	1	0	0	0	1	0
Erythrobacter longus	4	3	2	3	2	2	2	3	8	5	5	3	3	1	2	3	2	2	3	3	30	10	15	17	13	24	16	12	11	17	16	14	12	13	2	2	0	8	3	3	1	2	2	3	4	1	2	2	3
Citricoccus sp. CH26A	7	6	5	6	5	2	2	3	2	4	1	2	4	1	3	5	1	3	7	1	15	5	12	38	41	31	15	15	25	28	16	10	8	25	4	6	4	10	1	5	5	2	1	4	1	1	4	5	7
Listrodromus sp. BOLD:AAI1121	0	0	0	0	0	0	0	0	0	0	0	0	0	0	0	0	0	0	0	0	0	0	0	0	0	0	0	0	0	0	0	0	0	0	0	0	0	0	0	0	0	0	0	0	0	0	1	0	0
Euphydryas aurinia	0	0	0	0	0	0	0	0	0	0	0	0	0	0	0	0	0	0	0	0	0	0	0	0	0	0	0	0	0	0	0	0	0	0	0	0	0	0	0	0	0	0	0	0	0	0	0	0	0
Euphydryas chalcedona	0	0	0	0	0	0	0	0	0	0	0	0	0	0	0	0	0	0	0	0	0	0	0	0	0	0	0	0	0	0	0	0	0	0	0	0	0	0	0	0	0	0	0	0	0	0	0	0	0
Orgyia pseudotsugata single capsid nuclopolyhedrovirus	0	0	0	0	0	0	0	0	0	0	0	0	0	0	1	0	0	0	0	0	0	0	0	0	0	0	0	1	1	0	0	0	1	1	0	0	0	0	0	0	0	0	0	0	0	0	1	0	1
Euphydryas phaeton	0	0	0	0	0	0	0	0	0	0	0	0	0	0	0	0	0	0	0	0	0	0	0	0	0	0	0	0	0	0	1	0	0	0	0	0	0	0	0	0	0	0	0	0	0	0	0	0	0
Smilax glycophylla	0	0	0	0	0	0	0	0	1	0	0	0	0	0	0	0	0	0	0	0	0	0	0	0	0	0	0	0	0	0	0	0	0	0	0	0	0	0	0	0	0	0	0	0	0	0	0	0	0
Smilax trinervula	0	0	0	0	0	0	0	0	0	0	0	0	0	0	0	0	0	0	0	0	0	0	0	0	0	0	0	0	0	0	0	0	0	0	0	0	0	0	0	0	0	0	0	0	0	0	0	0	0
Downingia elegans	0	0	0	0	0	0	0	0	0	0	0	0	0	0	0	0	0	0	0	0	0	0	0	0	0	0	0	0	0	1	0	0	0	0	0	0	0	0	0	0	0	0	0	0	0	0	0	0	0
Cipadessa cinerascens	0	0	0	0	0	0	0	0	0	0	0	0	0	0	0	0	0	0	0	0	0	0	0	0	0	0	0	0	0	0	0	0	0	0	0	0	0	0	0	0	0	0	0	0	0	0	0	0	0
Cyananthus inflatus	0	0	0	0	0	0	0	0	0	0	0	0	0	0	0	0	0	0	0	0	0	0	0	0	0	0	0	0	0	0	0	0	0	0	0	0	0	0	0	0	0	0	0	0	0	0	0	0	0
Sphingomonas lutea	10	3	8	0	2	7	3	0	1	5	5	8	3	76	3	61	12	1	532	11	191	50	537	276	889	183	49	43	24	26	23	178	89	65	110	81	84	127	2	7	2	4	20	11	47	3	4	5	40
uncultured Halomicrobium sp.	0	0	0	0	0	0	0	0	0	0	0	0	0	0	0	0	0	0	0	0	0	0	0	0	0	0	0	0	0	0	0	0	1	0	0	0	0	0	0	0	0	0	0	0	0	0	0	0	0
Schizomeris leibleinii	0	0	0	0	0	1	0	0	1	0	0	0	0	0	0	0	0	0	0	0	0	0	0	2	0	0	1	1	0	0	0	0	0	0	0	0	0	0	0	0	1	0	0	0	0	0	0	0	0
Roya obtusa	0	0	0	0	0	0	0	0	0	0	0	0	0	0	0	0	0	0	0	0	0	0	0	0	0	0	0	0	0	0	0	0	0	0	0	0	0	0	0	0	0	0	0	0	0	0	0	0	0
Spodoptera exigua multiple nucleopolyhedrovirus	0	0	0	0	0	0	0	0	0	0	1	0	0	0	0	1	0	0	0	0	0	0	0	0	0	1	0	1	1	1	0	0	1	0	0	0	0	0	0	0	0	0	0	0	0	0	0	0	0
Neptunomonas qingdaonensis	10	5	3	7	2	0	1	2	3	5	1	3	3	3	5	3	2	3	2	8	26	6	24	19	10	22	18	27	16	32	19	17	15	17	1	3	1	5	2	8	3	10	2	5	5	2	1	4	6
Spodoptera frugiperda multiple nucleopolyhedrovirus	0	0	0	0	0	0	0	0	0	1	0	0	0	0	0	0	0	0	1	0	2	0	0	0	0	0	1	1	1	0	1	0	0	1	0	0	0	0	0	0	0	0	0	1	0	0	0	0	0
Spodoptera littoralis nucleopolyhedrovirus	0	0	0	0	0	0	0	0	0	0	0	0	0	0	0	0	0	0	0	0	0	1	2	0	1	0	1	0	0	0	0	0	0	2	0	0	0	0	0	0	0	0	0	0	0	0	0	0	0
Arthrobacter cupressi	7	8	2	12	3	3	5	5	1	3	3	3	1	8	6	3	1	1	6	0	11	5	6	58	48	77	15	13	9	6	9	22	18	17	4	5	3	6	1	3	3	2	2	1	4	1	5	2	11
Nocardioides lianchengensis	7	8	12	15	14	8	12	7	9	11	5	13	10	64	23	12	9	8	107	3	43	11	86	904	439	494	49	70	25	36	22	74	51	83	17	68	10	77	5	39	5	6	37	49	57	15	18	9	29
Paenibacillus catalpae	14	3	1	6	2	3	3	2	8	4	10	2	4	4	2	2	2	2	10	3	29	12	25	36	19	46	29	22	19	10	21	53	21	36	5	1	3	3	4	2	6	9	5	1	3	1	4	4	6
Kutzneria buriramensis	81	114	99	107	157	117	118	121	78	54	40	59	85	53	100	62	111	75	236	24	163	60	260	252	457	195	186	164	141	142	107	188	365	276	102	42	136	53	48	51	50	52	64	24	28	73	147	80	49
Rhodococcus sp. YL-1	0	0	0	0	0	0	0	0	1	0	0	0	0	0	0	0	0	0	0	0	0	0	1	2	0	0	0	0	0	0	1	0	0	0	0	0	0	0	0	0	0	0	0	0	0	0	0	0	0
Kadipiro virus	0	0	0	0	0	0	0	0	0	0	0	0	0	0	0	0	0	0	0	0	0	0	0	0	0	0	0	0	0	0	0	0	0	0	1	0	0	0	0	0	0	0	0	0	0	0	0	0	0
St Croix River virus	0	0	0	0	0	0	0	0	0	0	0	0	0	0	0	0	0	0	0	0	0	0	0	0	1	0	0	0	0	0	0	0	0	0	0	0	0	0	0	0	0	0	0	0	0	0	0	0	0
Pteridium aquilinum subsp. aquilinum	0	0	0	0	0	0	0	0	0	0	0	0	0	0	0	0	0	0	0	0	0	0	0	0	0	0	0	0	0	0	1	0	0	0	0	0	0	0	0	0	0	0	0	0	0	0	0	0	0
Hedyotis assimilis	0	0	0	0	0	0	0	0	0	0	0	0	0	0	0	0	0	0	0	0	0	0	0	0	0	0	0	0	0	0	0	0	0	0	0	0	0	0	0	0	0	0	0	0	0	0	0	0	0
Natronomonas gomsonensis	1	1	0	0	1	3	1	0	0	0	0	0	2	3	1	1	0	0	3	1	9	2	1	8	8	11	6	9	5	5	6	7	5	5	3	2	1	3	2	2	1	1	1	1	1	0	0	0	2
Sphingomonas sp. Ant20	3	0	1	2	1	1	1	1	4	2	4	0	2	2	4	3	1	1	3	0	9	5	10	4	6	2	2	7	6	13	15	9	12	7	0	1	3	2	3	0	0	6	2	1	2	2	0	0	2
Leptotrichia sp.	0	0	0	0	0	0	0	0	0	0	0	0	0	0	0	0	0	0	0	0	0	3	0	0	0	0	1	0	0	0	2	0	0	0	0	0	0	0	0	0	0	0	0	0	0	0	0	0	0
Presbytis melalophos melalophos	0	0	0	0	0	0	0	0	0	0	0	0	0	0	0	0	0	0	0	0	0	0	0	0	0	0	0	0	0	0	0	0	0	0	0	0	0	0	0	0	0	0	0	0	0	0	0	0	0
Vibrio penaeicida	2	3	6	2	0	1	2	0	3	4	2	0	3	2	1	3	1	0	3	3	19	7	6	6	7	9	11	15	14	13	10	19	9	21	4	4	2	4	1	3	0	4	0	2	0	3	3	1	3
Presbytis potenziani siberu	0	0	0	0	0	0	0	0	0	0	0	0	0	0	0	0	0	0	0	0	0	0	0	0	0	0	0	0	0	0	0	0	0	0	0	0	0	0	0	0	0	0	0	0	0	0	0	0	0
Marivirga lumbricoides	9	9	3	5	6	9	2	3	4	7	5	5	5	11	12	7	4	3	9	5	34	23	34	30	26	38	24	52	40	24	23	47	26	38	4	17	1	4	3	15	7	6	9	16	9	5	7	5	17
Oceaniovalibus guishaninsula	8	5	5	4	4	3	1	3	2	3	1	2	4	4	3	2	2	2	4	3	22	13	9	18	23	12	11	19	15	7	15	17	9	17	2	7	3	4	2	5	2	1	1	3	5	0	5	4	3
Polydrusus marginatus	0	0	0	0	0	0	0	0	0	0	0	0	0	0	0	0	0	0	0	0	0	0	0	0	0	0	0	0	0	0	0	0	0	0	0	0	0	0	0	0	0	0	0	0	0	0	0	0	0
Serratia sp. ATCC 39006	4	6	4	2	3	3	4	3	1	2	4	2	2	2	3	4	2	4	1	1	16	10	11	9	6	7	15	8	22	18	19	14	23	14	3	1	1	5	5	5	3	4	2	3	0	7	3	3	3
Vitis bellula	0	0	0	0	0	0	0	0	0	0	0	0	0	0	0	0	0	0	0	0	0	0	0	0	0	0	0	0	0	0	0	0	0	0	0	0	0	0	0	0	0	0	0	0	0	0	0	0	0
Operophtera brumata nucleopolyhedrovirus	0	0	0	0	1	1	0	0	0	0	1	0	0	0	2	0	0	0	0	0	0	0	0	0	0	0	2	0	0	1	1	0	1	1	0	0	0	0	0	1	0	0	0	0	0	3	0	0	0
Helicobacter suis	8	4	4	5	2	0	3	1	0	1	0	0	1	2	2	1	2	0	1	1	16	3	12	9	7	7	14	10	7	12	14	14	9	10	0	3	2	0	1	0	4	2	0	2	0	0	6	3	0
Lily virus A	0	0	0	0	0	0	0	0	0	0	0	0	0	0	0	0	0	0	0	0	0	0	0	0	0	0	0	0	0	0	0	0	0	0	0	0	0	0	0	0	0	0	0	0	0	0	0	0	0
Scaevola virus A	0	0	0	0	0	0	0	0	0	0	0	0	0	0	0	0	0	0	0	0	0	0	0	0	0	0	0	0	0	0	0	0	0	0	0	0	0	0	0	0	0	0	0	0	0	0	0	0	0
Entosphenus hubbsi	0	0	0	0	0	0	0	0	0	0	0	0	0	0	0	0	0	0	0	0	0	0	0	0	0	0	0	0	0	0	0	0	0	0	0	0	0	0	0	0	0	0	0	0	0	0	0	0	0
Glossoscolex paulistus	0	0	0	0	0	0	0	0	0	0	0	0	0	0	0	0	0	0	0	0	0	0	0	0	0	0	0	0	0	0	0	0	0	0	0	0	0	0	0	0	0	0	0	0	0	0	0	0	0
Microchaetus papillatus	0	0	0	0	0	0	0	0	0	0	0	0	0	0	0	0	0	0	0	0	0	0	0	0	0	0	0	0	0	0	0	0	0	0	0	0	0	0	0	0	0	0	0	0	0	0	0	0	0
Cardamom mosaic virus	0	0	0	0	0	0	0	0	0	0	0	0	0	0	0	0	0	0	0	0	0	0	0	0	0	0	0	0	0	0	0	0	0	0	0	0	0	0	0	0	0	0	0	0	0	0	0	0	0
Urobenus brasiliensis	0	0	0	0	0	0	0	0	0	0	0	0	0	0	0	0	0	0	0	0	0	0	0	0	0	0	0	0	0	0	0	0	0	0	0	0	0	0	0	0	0	0	0	0	0	0	0	0	0
Potato virus H	0	0	0	0	0	0	0	0	0	0	0	0	0	0	0	0	0	0	0	0	0	0	1	0	0	0	0	0	0	0	0	0	0	0	0	0	0	0	0	0	0	0	0	0	0	0	0	0	0
Brassica yellows virus	0	0	1	0	0	0	0	0	1	0	0	0	0	0	0	0	0	0	0	0	0	0	0	0	0	0	0	0	0	0	0	0	0	0	0	0	0	0	0	0	0	0	0	0	0	0	0	0	0
Agrotis segetum granulovirus	0	2	1	0	0	0	1	0	0	0	1	0	0	0	0	0	1	0	0	0	0	0	1	1	0	0	2	1	0	0	0	0	0	1	0	0	0	1	0	0	0	0	0	2	0	0	2	0	0
Sinorhizobium sp. CCBAU 65901	0	0	0	1	0	0	0	0	0	0	0	0	0	0	0	0	0	0	0	0	0	0	0	0	0	0	0	0	0	0	0	0	0	0	0	0	0	0	0	0	0	0	0	0	0	0	0	0	0
Nocardioides daejeonensis	7	15	13	20	19	12	10	13	13	7	11	7	9	23	18	8	10	5	56	1	25	18	35	352	195	240	27	45	23	31	23	33	45	56	8	19	4	29	4	20	6	9	17	10	18	9	16	8	13
Rumex hypogaeus	0	0	0	0	0	0	0	0	0	0	0	0	0	0	0	0	0	0	0	0	0	0	0	0	0	0	0	0	0	0	0	0	0	0	0	0	0	0	0	0	0	0	0	0	0	0	0	0	0
West African Asystasia virus 1	0	0	0	0	0	0	0	0	0	0	0	0	0	0	0	0	0	0	0	0	0	0	0	0	0	0	0	0	0	0	0	0	0	1	0	0	0	0	0	0	0	0	0	0	0	0	0	0	0
Oryzias luzonensis	0	0	0	0	0	0	0	0	0	0	0	0	0	0	0	0	0	0	0	0	0	0	0	0	0	0	0	0	0	0	0	0	0	0	0	0	0	0	0	0	0	0	0	0	0	0	0	0	0
Pinctada maxima	0	0	0	0	0	0	0	0	0	0	0	0	0	0	0	0	0	0	0	0	1	0	0	0	0	0	0	0	1	1	0	0	0	0	0	0	0	0	0	0	0	0	0	0	0	0	0	0	0
Chitinophaga japonensis	17	14	17	14	10	23	5	3	12	32	24	31	44	35	44	27	36	18	53	10	83	46	131	126	178	83	82	220	91	114	61	209	62	114	24	37	15	34	46	63	7	12	35	35	36	32	27	39	50
Chitinophaga filiformis	11	10	8	12	8	14	6	5	8	23	15	23	24	25	26	35	21	14	30	12	103	53	113	86	118	70	77	179	62	97	39	201	49	98	14	33	10	23	26	51	10	8	30	20	22	17	17	22	40
Indian citrus ringspot virus	0	0	0	0	0	0	0	0	0	0	1	0	0	0	0	0	0	0	0	0	0	0	0	0	0	0	0	0	0	0	0	0	0	0	0	0	0	0	0	0	0	0	0	0	0	0	0	0	0
Deparia lancea	0	0	0	0	0	0	0	0	0	0	0	0	1	0	0	0	0	0	0	0	0	0	0	0	0	0	0	0	0	0	0	0	0	0	0	0	0	0	0	0	0	0	0	0	0	0	0	0	0
Cryptococcus amylolentus	6	6	2	1	2	4	2	2	5	7	2	2	3	1	2	1	3	3	3	0	22	6	20	9	14	9	23	18	18	20	25	18	22	22	1	2	2	2	2	4	1	3	0	2	4	3	0	5	2
Chlorops oryzae	0	0	0	0	0	0	0	0	0	0	0	0	0	0	0	0	0	0	0	0	0	0	0	0	0	0	0	1	0	0	0	0	0	0	0	0	0	0	0	0	0	0	0	0	0	0	0	0	0
Murina shuipuensis	0	0	0	0	0	0	0	0	0	0	0	0	0	0	0	0	0	0	0	0	0	0	0	0	0	0	0	0	0	0	0	0	0	0	0	0	0	0	0	0	0	0	0	0	0	0	0	0	0
Bactrocera oleae	11	6	13	6	6	3	2	7	6	5	3	5	6	5	11	9	12	5	6	6	49	20	30	28	22	26	39	41	40	38	53	43	35	39	7	7	3	4	3	6	14	13	9	3	9	1	6	10	9
Picobiliphyte sp. MS584-5 nanovirus	0	0	0	0	0	0	0	0	0	0	0	0	0	0	0	0	0	0	0	0	0	0	0	0	0	0	0	0	0	0	0	0	0	0	0	0	0	0	0	0	0	0	0	0	0	0	0	0	0
Helicoverpa zea single nucleopolyhedrovirus	0	0	0	0	0	0	0	0	0	0	0	0	0	0	0	0	0	0	0	0	0	0	0	0	0	0	0	0	0	0	0	0	1	0	0	0	0	0	0	0	0	0	0	0	0	0	0	0	0
Bactrocera minax	0	0	0	0	0	0	0	0	0	0	0	0	0	1	0	0	0	0	0	0	0	0	0	0	1	0	1	0	0	0	0	0	0	0	0	0	0	0	0	0	0	0	0	0	0	0	0	0	0
Arvicola amphibius	11	3	9	7	1	7	1	5	8	6	2	2	3	3	9	4	2	2	7	5	37	10	26	19	13	15	21	24	25	20	21	23	9	25	2	3	7	5	5	4	6	13	3	4	5	1	4	0	13
Neptis namba	0	0	0	0	1	0	0	0	0	0	0	0	0	0	0	0	0	0	0	0	0	0	0	0	0	0	0	0	0	0	0	0	0	0	0	0	0	0	0	0	0	0	0	0	0	0	0	0	0
Neptis radha	0	0	0	0	0	0	0	0	0	0	0	0	0	0	0	0	0	0	0	0	0	0	0	0	0	0	0	0	0	0	0	0	0	0	0	0	0	0	0	0	0	0	0	0	0	0	0	0	0
Glycera tridactyla	0	0	0	0	0	0	0	0	0	0	0	0	0	0	0	0	0	0	0	0	0	0	0	0	0	0	0	0	1	0	0	0	0	0	0	0	0	0	0	0	0	0	0	0	0	0	0	0	0
Limenitis elwesi	0	0	0	0	0	0	0	0	0	0	0	0	0	0	0	0	0	0	0	0	0	0	1	1	0	0	0	0	0	0	0	0	0	0	0	0	0	0	0	0	0	0	0	0	0	0	0	0	0
uncultured bacterium AB1650	0	0	0	0	0	0	1	0	0	0	0	0	0	0	1	0	0	0	0	0	0	0	1	0	0	0	0	0	0	0	0	0	0	1	0	0	0	0	0	0	0	0	0	1	0	1	0	0	0
Zymoseptoria brevis	10	9	4	5	4	6	3	7	6	9	2	4	8	2	7	2	4	1	5	5	39	10	14	16	19	24	24	33	32	22	31	23	27	27	0	6	0	1	9	3	6	4	2	5	3	1	4	9	7
Zymoseptoria tritici	12	8	13	10	5	11	8	3	8	9	7	1	3	8	7	6	6	2	5	3	68	24	33	38	31	34	44	39	39	42	41	37	45	33	6	7	3	16	8	4	6	8	5	3	6	5	9	7	8
Nocardia sp. CS682	7	13	5	7	8	6	4	7	5	2	0	2	5	3	3	4	0	3	11	1	16	8	17	36	36	39	15	23	11	18	17	12	21	29	4	5	4	3	2	6	4	5	4	4	2	4	6	4	7
Brachionus calyciflorus	32	29	25	37	13	24	19	22	42	23	20	16	29	24	39	15	26	13	20	16	123	74	106	74	71	74	125	139	139	149	163	164	106	137	16	14	18	18	20	30	39	18	20	24	9	20	21	31	15
Adineta vaga	0	3	2	1	0	1	0	1	3	0	0	0	2	0	2	2	0	0	1	1	0	1	2	1	3	1	3	2	5	2	10	5	4	2	1	0	0	1	0	1	1	0	0	1	0	1	0	1	0
Habrotrocha constricta	0	0	0	0	0	0	0	0	0	0	0	0	0	0	0	0	0	0	0	0	0	0	0	0	0	0	0	0	0	0	0	0	0	0	0	0	0	0	0	0	0	0	0	0	0	0	0	0	0
Macrotrachela quadricornifera	0	0	0	0	0	0	0	0	0	0	0	0	0	0	0	0	0	0	0	0	0	0	0	0	0	0	0	0	1	0	0	0	0	0	0	0	0	0	0	0	0	1	0	0	0	1	0	0	0
Streptomyces uncialis	8	13	8	8	12	7	10	9	14	7	5	7	6	6	7	5	8	6	14	2	22	6	26	71	53	92	21	24	23	20	20	23	30	28	5	3	6	5	3	5	7	6	9	6	3	6	12	6	7
Geobacillus sp. FW23	0	0	0	0	0	0	0	0	0	0	0	0	0	0	0	0	0	0	0	0	0	0	0	0	0	0	0	0	0	0	0	0	0	0	0	0	0	0	0	0	0	0	0	0	0	0	0	0	0
uncultured Candidatus Kuenenia sp.	0	0	0	0	0	0	0	0	0	0	0	0	0	0	0	0	0	0	0	0	0	0	0	2	0	0	0	0	0	0	0	0	0	0	0	0	0	0	0	0	1	0	0	0	0	0	0	0	0
Marininema mesophilum	7	2	6	1	0	2	6	3	1	6	1	5	1	1	2	2	2	2	3	0	22	4	16	9	18	13	13	11	16	18	16	19	13	13	5	3	2	3	2	5	1	1	1	1	3	1	4	5	3
Fusibacter sp. 3D3	7	3	6	3	3	3	3	4	9	1	1	4	3	2	4	3	0	1	3	3	22	11	14	11	10	10	19	18	25	18	12	12	12	11	4	0	2	2	1	1	4	7	1	2	3	1	0	1	3
Compostimonas suwonensis	10	20	9	12	19	9	10	10	11	10	5	10	8	20	34	5	15	5	23	3	21	11	22	76	47	49	37	39	23	33	23	73	54	43	7	24	5	10	10	15	12	11	15	23	12	12	16	14	16
Halopenitus persicus	1	1	1	3	3	0	3	1	1	1	3	0	0	1	1	2	0	1	3	3	13	3	6	6	11	6	4	10	6	8	8	7	5	4	0	0	0	4	3	1	1	1	3	1	1	0	0	1	1
Campoletis sonorensis ichnovirus	0	0	0	0	0	0	0	0	0	0	0	0	0	0	0	0	0	0	0	0	0	0	1	0	0	0	0	0	0	1	0	0	0	0	0	0	0	0	0	0	0	0	0	0	0	0	0	0	0
Ceriantheomorphe brasiliensis	0	0	0	0	0	0	0	0	0	0	0	0	1	0	0	0	0	0	0	0	0	0	0	0	0	0	0	0	0	0	0	0	0	0	0	0	0	0	0	0	0	0	0	0	0	0	0	0	0
EBPR podovirus 1	0	0	0	0	0	0	0	0	0	1	0	0	0	0	0	0	0	0	0	0	2	0	0	0	0	1	0	1	0	3	0	1	0	0	0	0	0	0	0	0	0	0	0	1	0	0	0	0	1
EBPR podovirus 2	0	0	0	0	0	0	0	0	0	0	0	0	0	0	0	0	0	0	0	0	0	0	0	0	0	0	0	0	0	0	1	0	1	0	0	0	0	0	1	0	0	0	0	0	0	0	0	0	0
EBPR podovirus 3	0	0	0	0	0	0	0	0	0	0	0	0	0	0	0	0	0	0	0	0	0	0	0	2	0	0	0	0	0	0	1	0	0	0	0	0	0	0	0	0	0	0	0	0	0	0	0	0	2
Viridothelium virens	27	25	19	12	18	14	8	7	12	12	10	10	14	7	5	13	12	4	9	11	90	38	54	64	34	37	73	65	74	83	87	60	64	87	10	12	6	12	6	13	11	24	9	8	14	5	15	23	14
EBPR siphovirus 1	0	0	0	0	0	0	0	0	0	0	0	0	0	0	0	0	0	0	0	0	0	0	0	0	0	0	0	0	0	0	0	1	0	0	0	0	0	1	0	0	0	0	0	0	0	0	0	0	0
EBPR siphovirus 2	1	0	0	0	0	0	0	0	0	0	0	0	1	0	0	0	0	0	0	0	1	1	2	0	2	0	0	1	3	2	6	1	1	0	1	1	0	1	0	0	1	0	0	0	0	0	1	0	3
EBPR siphovirus 3	0	0	0	0	0	0	0	0	0	0	0	0	0	1	0	0	0	0	0	0	0	0	1	1	0	1	0	0	0	0	0	0	0	0	0	0	0	0	0	0	0	0	0	0	1	0	0	0	0
EBPR siphovirus 4	0	0	0	0	0	0	0	0	0	0	0	0	0	0	0	0	0	0	0	0	0	0	0	0	0	0	0	0	0	0	0	0	0	0	0	0	0	0	0	0	0	0	0	0	0	0	0	0	0
EBPR siphovirus 5	0	0	0	0	0	0	0	0	0	0	0	0	0	0	0	0	0	0	0	0	0	0	0	2	0	0	0	0	0	0	0	0	0	0	0	1	0	0	0	0	0	0	0	0	0	0	0	1	0
EBPR siphovirus 6	0	0	0	0	0	0	0	0	0	0	0	0	0	0	0	0	0	0	0	0	0	0	0	0	0	0	0	0	0	0	0	0	0	0	0	0	0	0	0	0	0	0	0	0	0	0	0	0	0
Gonatopus javanus	0	0	0	0	0	0	0	1	0	0	0	0	0	0	0	0	0	0	0	0	0	0	0	0	0	0	0	0	0	0	0	0	0	0	0	0	0	0	0	0	0	0	0	0	0	0	0	0	0
Aliidiomarina shirensis	4	1	2	0	2	0	1	0	0	1	0	3	0	1	4	1	1	1	1	4	9	3	4	5	9	4	7	5	5	5	8	8	6	3	1	1	2	1	2	2	0	4	1	0	1	3	2	1	3
Cotton leaf curl Multan alphasatellite	0	0	0	0	0	0	0	0	0	0	0	0	0	0	0	0	0	0	0	0	0	0	0	0	0	0	0	0	0	0	0	0	0	0	0	0	0	0	0	0	0	0	0	0	0	0	0	0	0
Rhizobium sp. 42MFCr.1	9	5	6	4	6	7	5	2	4	10	4	2	1	9	4	7	3	6	6	6	51	16	26	39	28	34	22	47	19	22	19	54	38	35	3	6	2	3	4	10	8	5	7	4	3	3	7	3	8
Rhizobium sp. 57MFTsu3.2	4	3	4	6	6	3	3	3	2	4	1	2	2	4	4	3	2	3	7	3	36	10	17	27	16	18	19	21	23	18	14	30	28	38	0	5	2	3	8	5	5	4	7	2	1	0	0	3	1
Tamiops maritimus	0	0	0	0	0	0	0	0	0	0	0	0	0	0	0	0	0	0	0	0	0	0	0	0	0	0	0	0	0	0	0	0	0	0	0	0	0	0	0	0	0	0	0	0	0	0	0	0	0
Candidatus Moranella endobia	0	0	0	0	1	0	0	2	0	0	0	0	1	0	0	0	1	0	0	0	5	0	2	2	0	0	3	1	0	1	3	2	2	1	0	0	0	1	0	0	0	1	0	0	1	0	0	0	0
Iostephane heterophylla	0	0	0	0	0	0	0	0	0	0	0	0	0	0	0	0	0	0	0	0	0	0	0	0	0	0	0	0	0	0	0	0	0	0	0	0	0	0	0	0	0	0	0	0	0	0	0	0	0
Aldama dentata	0	0	0	0	0	0	0	0	0	0	0	0	0	0	0	0	0	0	0	0	0	0	0	0	0	0	0	0	0	0	0	0	0	0	0	0	0	0	0	0	0	0	0	0	0	0	0	0	0
Tothia fuscella	21	21	14	16	16	14	11	15	23	11	13	12	11	2	12	12	8	7	10	4	92	44	67	46	47	35	64	70	81	75	76	74	56	64	13	13	10	11	20	8	16	13	10	14	8	7	11	20	13
Anditalea andensis	4	9	0	3	1	3	1	3	0	1	9	7	6	9	11	7	6	1	4	3	17	15	12	18	10	18	11	19	14	13	20	22	21	14	1	5	2	2	6	7	3	2	8	9	7	4	3	1	7
Marichromatium gracile	7	11	2	4	11	3	2	3	4	4	3	3	5	4	3	6	3	1	7	3	26	9	20	11	14	15	18	23	21	24	14	24	15	9	0	5	2	4	2	7	2	1	3	2	2	1	2	8	2
Wolbachia endosymbiont of Meteorus sp.	0	0	0	0	0	0	0	0	0	0	0	0	0	0	0	0	0	0	0	0	0	0	0	0	0	0	0	0	0	0	0	0	0	0	0	0	0	0	0	0	0	0	0	0	0	0	0	0	0
Litoreibacter meonggei	2	2	3	3	1	2	1	1	0	1	1	2	1	1	2	3	2	0	1	0	8	3	10	7	5	7	5	16	13	9	8	10	11	10	1	2	0	3	0	0	1	3	2	1	2	2	2	1	0
Pseudomonas sp. YH102	0	0	0	0	0	0	0	0	0	0	0	0	0	0	0	0	0	0	0	0	0	0	0	0	0	0	0	0	0	0	0	0	0	0	0	0	0	0	0	0	0	0	0	0	0	0	0	0	0
Ephemera danica	23	27	16	10	13	12	10	9	28	13	11	10	12	4	18	14	16	4	10	8	96	41	89	44	39	58	61	74	82	99	113	83	66	91	12	12	10	21	11	13	20	14	16	8	10	8	17	13	13
Frog virus 3	0	0	0	0	0	0	0	0	0	0	0	0	0	0	0	0	0	0	0	0	0	0	0	0	0	0	0	0	0	0	1	0	0	0	0	0	0	0	0	0	0	0	0	0	0	0	0	0	0
Neomysis awatschensis	0	0	0	0	0	0	0	0	0	0	0	0	0	0	0	0	0	0	0	0	0	0	0	0	0	0	0	0	0	1	0	0	0	0	0	0	0	0	1	0	0	0	0	0	0	0	0	0	0
Neomysis orientalis	0	0	0	0	0	0	0	0	0	0	0	0	0	0	0	0	0	0	0	0	0	0	0	0	0	0	0	0	0	0	0	0	0	0	0	0	0	0	0	0	0	0	0	0	0	0	0	0	0
Acletoxenus indicus	0	0	0	0	0	0	0	0	0	0	0	0	0	0	0	0	0	0	0	0	0	0	0	0	0	0	0	0	0	0	0	0	0	1	0	0	0	0	0	0	0	0	0	0	0	0	0	0	0
Limosilactobacillus frumenti	0	2	0	0	0	0	0	0	2	0	1	0	0	0	0	0	1	0	0	1	4	4	4	1	4	2	7	3	6	5	6	5	1	7	0	0	1	1	1	1	1	2	1	0	0	2	0	1	0
Mollitrichosiphum tenuicorpus	0	0	0	0	0	0	0	0	0	0	0	0	0	0	0	0	0	0	0	0	0	0	0	0	0	0	0	0	0	0	0	0	0	0	0	0	0	0	0	0	0	0	0	0	0	0	0	0	0
Kocuria indica	1	5	3	2	0	1	1	3	1	1	1	2	2	1	1	1	2	1	2	1	8	4	12	13	18	11	11	3	8	8	4	4	9	3	3	0	2	3	1	2	2	1	4	3	1	0	6	2	2
Creobroter elongata	0	0	0	0	0	0	0	0	0	0	0	0	0	0	0	0	0	0	0	0	0	0	0	0	0	0	0	0	0	1	0	0	0	0	0	0	0	0	0	0	0	0	0	0	0	0	0	0	0
Apocryptophagus sp. ex Ficus comitis	0	0	0	0	0	0	0	0	0	0	0	0	0	0	0	0	0	0	0	0	0	0	0	0	0	0	0	0	0	0	0	0	0	0	0	0	0	0	0	0	0	0	0	0	0	0	0	0	0
Lobelia sessilifolia	0	0	0	0	0	0	0	0	0	0	0	0	0	0	0	0	0	0	0	0	0	0	0	0	0	0	0	1	0	0	0	0	0	0	0	0	0	0	0	0	0	0	0	0	0	0	0	0	0
African swine fever virus	0	1	0	0	0	0	0	0	0	0	0	0	0	0	0	2	1	0	0	0	1	1	1	1	1	0	0	1	1	1	2	0	1	1	0	0	0	0	0	0	0	0	0	0	0	0	0	0	0
Mnium marginatum	0	0	0	0	0	0	0	0	1	0	0	0	0	0	0	0	0	0	0	0	0	0	0	0	0	0	0	0	0	0	0	0	0	0	0	0	0	0	0	0	0	0	0	0	0	0	0	0	0
Allochromatium vinosum	6	6	6	2	8	3	0	5	2	4	5	4	2	5	4	5	4	2	4	4	34	17	24	24	19	33	24	19	21	30	30	22	20	17	5	6	1	8	3	4	3	7	7	2	5	0	2	11	7
Cyclobacterium marinum	2	4	0	1	1	1	4	0	2	1	5	2	3	3	2	3	2	1	3	1	9	11	13	14	11	11	16	28	10	15	10	26	11	10	0	8	1	3	2	5	2	4	6	5	10	3	1	7	10
Peltodytes quadratus	0	0	0	0	0	0	0	0	0	0	0	0	0	0	0	0	0	0	0	0	0	0	0	0	0	0	0	0	0	0	0	0	0	1	0	0	0	0	0	0	0	0	0	0	0	0	0	0	0
Porphyrobacter sp. D22F	0	0	0	0	0	0	0	0	0	0	0	0	0	0	0	0	0	0	0	0	0	0	0	0	0	0	0	0	0	0	1	0	0	0	0	0	0	0	0	0	0	0	0	0	0	0	0	0	0
Actinoplanes rishiriensis	34	20	12	14	16	4	11	13	10	7	10	5	10	41	16	11	17	14	115	8	53	25	97	112	185	58	50	69	39	48	43	94	65	73	16	11	6	25	9	8	8	9	26	21	13	3	24	9	19
Lactobacillus delbrueckii subsp. sunkii	0	0	0	0	0	0	0	0	0	0	0	0	0	0	0	0	0	0	0	0	0	0	0	0	0	0	0	0	0	0	0	0	0	0	0	0	0	0	0	0	0	0	0	0	0	0	0	0	0
Ornithinimicrobium murale	4	9	7	4	4	2	4	5	3	6	3	6	6	3	6	3	4	3	20	2	14	3	18	71	44	22	12	26	17	17	13	15	17	18	3	3	1	6	0	5	2	6	2	7	6	4	5	6	3
Corynebacterium epidermidicanis	4	2	4	4	2	2	5	3	3	2	0	5	2	2	4	3	0	0	2	1	14	5	6	10	9	7	10	9	7	8	8	12	3	13	1	3	4	0	1	3	2	4	0	0	3	2	2	4	4
Salinispora oceanensis	1	4	3	1	1	0	2	0	0	0	1	1	6	2	2	1	0	0	4	4	2	1	10	12	21	8	6	7	6	2	4	3	9	7	2	2	3	1	1	1	3	0	5	1	2	2	5	3	4
Paenibacillus sp. Aloe-11	1	1	1	2	0	0	0	0	0	2	0	1	2	2	0	0	0	0	2	0	3	2	6	10	4	2	3	5	2	3	5	3	1	4	0	1	0	3	1	1	0	1	0	2	1	1	1	1	0
Piptospatha perakensis	1	0	0	0	0	0	0	0	0	0	0	0	0	0	0	0	0	0	0	0	0	0	0	0	0	0	0	0	0	0	0	0	0	0	0	0	0	0	0	0	0	0	0	0	0	0	0	0	0
Asterochloris sp. Armaleo 7/29/2003	0	0	0	0	0	0	0	0	0	0	0	0	0	0	0	0	0	0	0	0	0	0	0	0	0	0	0	0	0	0	0	0	0	0	0	0	0	0	0	0	0	0	0	0	0	0	0	0	0
Parmotrema submarginale	0	0	0	0	0	0	0	0	0	0	0	0	0	0	0	0	0	0	0	0	0	0	0	0	0	0	0	0	0	0	0	0	0	0	0	0	0	0	0	0	0	0	0	0	0	1	0	0	0
Nothobranchius furzeri	19	30	13	20	15	10	12	13	25	14	11	12	17	11	17	15	17	13	15	7	115	59	89	51	59	72	73	72	91	104	114	99	74	95	10	10	12	14	11	15	25	35	21	15	21	6	13	13	14
Thiomonas sp. X19	21	15	13	12	19	8	16	7	7	9	13	8	5	8	10	8	9	5	16	11	102	55	46	42	33	47	38	72	50	94	51	51	54	56	6	9	8	12	11	23	9	18	13	11	11	9	15	21	12
Philodryas chamissonis	0	0	0	0	0	0	0	0	0	0	0	0	0	0	0	0	0	0	0	0	0	0	0	0	0	0	0	0	0	0	0	0	0	0	0	0	0	0	0	0	0	0	0	0	0	0	0	0	0
Grapevine vein clearing virus	0	0	0	0	0	0	0	0	0	0	0	0	0	0	0	0	0	0	0	0	0	0	0	0	0	0	0	0	0	0	0	0	1	0	0	0	0	0	0	0	0	0	0	0	0	0	0	0	0
Synechococcus sp. A15-127	3	1	0	0	2	1	0	1	2	0	1	0	1	0	1	1	2	0	0	0	6	3	2	3	3	4	5	4	4	2	4	5	1	6	1	1	1	0	0	0	2	2	2	0	1	0	0	3	1
Synechococcus sp. A15-24	0	2	0	1	2	0	1	0	1	1	0	1	0	1	2	0	0	0	2	0	5	2	2	1	2	2	1	3	5	3	4	3	2	9	2	1	0	0	0	1	2	1	2	1	1	0	1	0	1
Synechococcus sp. A15-28	1	1	0	1	0	0	0	1	0	1	2	0	0	0	0	0	1	0	0	0	5	0	3	4	1	3	5	3	4	6	3	1	2	6	2	1	1	2	0	0	0	0	0	0	0	0	0	1	1
Synechococcus sp. A15-44	0	0	2	2	0	0	0	3	1	0	3	0	0	1	1	0	0	0	0	1	4	3	1	3	1	0	1	1	2	12	3	0	3	4	1	0	0	1	0	1	1	0	1	2	1	0	2	0	1
Synechococcus sp. A15-60	1	1	2	1	0	0	0	0	2	0	0	0	0	0	0	0	0	0	0	0	2	1	2	1	0	1	0	3	0	1	0	1	1	3	1	0	0	1	0	1	1	1	0	2	2	2	1	1	0
Synechococcus sp. A15-62	0	0	2	1	1	0	0	0	0	1	1	1	0	0	2	0	0	0	1	0	6	0	3	2	2	2	4	3	1	5	4	3	2	2	0	0	2	1	1	0	0	0	1	0	2	1	0	0	0
Synechococcus sp. RCC328	0	0	0	0	0	0	0	0	0	0	0	0	0	0	0	0	0	0	0	0	0	0	0	0	0	0	0	0	0	0	0	0	0	0	0	0	0	0	0	0	0	0	0	0	0	0	0	0	0
Paramecium bursaria Chlorella virus 1	0	0	0	1	1	0	0	0	0	0	0	1	0	0	0	0	0	0	0	0	1	1	2	1	1	0	0	1	0	0	0	1	1	0	0	0	0	0	0	0	0	0	0	0	0	0	0	0	0
Synechococcus sp. SYN20	2	1	0	2	2	1	1	3	2	2	2	0	1	0	0	2	0	0	0	0	14	5	0	7	6	6	3	6	9	1	8	2	6	3	0	1	0	1	0	2	0	1	0	1	2	0	0	0	2
Burkholderia sp. Os48	0	0	0	0	0	0	0	0	0	0	0	0	0	0	0	0	0	0	0	0	0	0	0	0	0	0	0	0	0	0	0	0	0	0	0	0	0	0	0	0	0	0	0	0	0	0	0	0	0
Burkholderia sp. Os50	0	0	0	0	0	0	0	0	0	0	0	0	0	0	0	0	0	0	0	0	0	0	0	0	0	0	0	0	0	0	0	0	0	0	0	0	0	0	0	0	0	0	0	0	0	0	0	0	0
Pseudomonas sp. Os25	0	0	0	0	0	0	0	0	0	0	0	0	0	0	0	0	0	0	0	0	0	1	1	0	0	0	0	0	0	0	0	0	0	0	0	0	0	0	0	0	0	0	0	0	0	0	0	0	0
Pseudomonas sp. Os51	0	0	0	0	0	0	0	0	0	0	0	0	0	0	0	0	0	0	0	0	0	0	0	0	0	0	0	0	0	0	0	0	0	0	0	0	0	0	0	0	0	0	0	0	0	0	0	0	0
Pseudomonas sp. Os52	0	0	0	0	0	0	0	0	0	0	0	0	0	0	0	0	0	0	0	0	0	1	0	0	0	0	0	0	0	0	0	0	0	0	1	0	1	0	0	0	0	0	0	0	0	0	0	0	0
Pseudomonas sp. Os53	0	0	0	0	0	0	0	0	0	0	0	0	0	0	0	0	0	0	0	0	0	0	0	0	0	0	0	0	0	0	0	0	0	0	0	0	0	0	0	0	0	0	0	0	0	0	0	0	0
Chlorella virus	0	0	0	0	0	0	0	0	0	0	0	0	0	0	1	0	0	0	0	0	0	0	0	0	0	0	0	0	0	0	0	0	0	0	0	0	0	0	0	0	0	0	0	0	0	0	1	0	0
Rickettsia sp. Gu263	0	0	0	0	0	0	0	0	0	0	0	0	0	0	0	0	0	0	0	0	0	0	0	0	0	0	0	0	0	0	0	0	0	0	0	0	0	0	0	0	0	0	0	0	0	0	0	0	0
Pepper cryptic virus 2	0	0	0	0	0	0	0	0	0	0	0	0	0	0	0	0	0	0	0	0	0	0	0	0	0	0	0	0	0	0	0	0	0	0	0	0	0	0	0	0	0	0	0	0	0	0	0	0	0
Thermochromatium tepidum	9	6	0	4	1	7	2	5	7	1	3	6	2	4	0	6	2	2	2	3	17	11	15	15	22	19	16	23	19	23	13	31	13	24	4	5	3	6	5	4	4	4	5	2	4	3	1	4	3
Doryteuthis opalescens	0	0	0	0	1	0	0	0	0	0	0	0	0	0	0	0	0	0	0	0	0	0	0	0	0	0	0	0	0	0	0	0	0	0	0	0	0	0	0	0	1	0	0	0	0	0	0	0	0
Doryteuthis pealeii	0	0	0	0	0	0	0	0	0	0	0	0	0	0	0	0	0	0	0	0	0	0	0	1	1	0	0	0	0	0	0	2	0	0	0	0	0	0	0	0	0	0	0	0	0	0	0	0	0
Mycobacterium virus Doom	0	0	0	0	1	0	0	0	0	0	0	0	0	0	0	0	0	0	0	0	0	0	0	0	0	0	0	0	0	0	0	0	0	0	0	0	0	0	0	0	0	0	0	0	0	0	0	0	0
Carpophthoromyia dividua	0	0	0	0	0	0	0	0	0	0	0	0	0	0	0	0	0	0	0	0	0	0	0	0	0	0	0	0	0	0	0	0	0	0	0	0	0	0	0	0	0	0	0	0	0	0	0	0	0
Perilampsis woodi	0	0	0	0	0	0	0	0	0	0	0	0	0	0	0	0	0	0	0	0	0	0	0	0	0	0	0	0	0	0	0	0	0	0	0	0	0	0	0	0	0	0	0	0	0	0	0	0	0
Galba pervia	0	0	0	0	0	0	0	0	0	0	0	0	0	0	0	0	0	0	0	0	0	0	0	0	0	0	0	0	0	1	0	0	0	0	0	0	0	0	0	0	0	0	0	0	0	0	0	0	0
Phortica longipenis	0	0	0	0	0	0	0	0	0	0	0	0	0	0	0	0	0	0	0	0	0	0	0	0	0	0	0	0	0	0	0	0	0	0	0	0	0	0	0	0	0	0	0	0	0	0	0	0	0
Phortica sobodo	0	0	0	0	0	0	0	0	0	0	0	0	0	0	0	0	0	0	0	0	0	0	0	0	0	0	0	0	0	0	0	0	0	0	0	0	0	0	0	0	0	0	0	0	0	0	0	0	0
Glycyphagus domesticus	0	0	0	0	0	0	0	0	0	0	0	0	0	0	0	0	0	0	0	0	1	0	0	0	0	0	0	0	0	0	0	1	0	0	0	0	0	0	0	0	0	0	0	0	0	0	0	0	0
Saccharothrix tamanrassetensis	12	6	8	13	10	11	13	13	9	4	1	3	6	9	12	8	10	4	29	1	12	11	18	48	79	28	20	24	13	16	14	37	38	28	9	7	7	12	4	8	7	4	8	6	5	8	10	12	8
Paenibacillus sp. TSY30	0	0	0	0	0	0	0	0	0	0	0	0	0	0	0	0	0	0	0	0	0	0	0	0	0	0	0	0	0	0	0	0	0	0	0	0	0	0	0	0	0	0	0	0	0	0	0	0	0
Verticillium alfalfae	0	0	0	0	0	0	0	0	0	0	0	0	0	0	0	0	0	0	0	0	0	0	0	0	0	0	0	0	0	0	0	0	0	0	0	0	0	0	0	0	0	0	0	0	0	0	0	0	0
Verticillium isaacii	0	0	0	0	0	0	0	0	0	0	0	0	0	0	0	0	0	0	0	0	0	0	0	0	0	0	0	0	0	0	0	0	0	0	0	0	0	0	0	0	0	0	0	0	0	0	0	0	0
Verticillium nonalfalfae	2	2	0	5	2	0	1	1	3	2	2	2	4	0	1	2	0	1	3	0	8	3	9	9	9	3	8	10	14	10	6	6	5	10	1	4	0	0	0	0	2	1	2	3	0	0	2	0	4
Acinetobacter sp. V2	1	0	0	0	0	0	0	1	0	0	0	0	0	0	2	0	0	1	0	0	1	0	2	0	0	0	1	0	1	2	1	2	2	0	0	1	0	0	0	0	0	0	0	0	0	1	0	0	0
Chara australis virus	0	0	0	0	0	0	0	0	0	0	0	0	0	0	0	0	0	0	0	0	0	0	0	0	0	0	0	0	0	0	0	0	0	0	0	0	0	0	0	0	0	0	0	0	0	0	0	0	0
Raoiella sp. 2 APGD-2011	0	0	0	0	0	0	0	0	0	0	0	0	0	0	0	0	0	0	0	0	0	0	0	0	0	0	0	0	0	0	0	0	0	0	0	0	0	0	0	0	0	0	0	0	0	0	0	0	0
Raoiella sp. 3 APGD-2011	0	0	0	0	0	0	0	0	0	0	0	0	0	0	0	0	0	0	0	0	0	0	0	0	0	0	0	0	0	0	0	0	0	0	0	0	0	0	0	0	0	0	0	0	0	0	0	0	0
Grapevine Pinot gris virus	0	0	0	0	0	0	0	0	0	0	0	0	0	0	0	0	0	0	0	0	0	0	0	0	0	0	0	0	0	0	0	1	0	0	0	0	0	0	0	0	0	0	0	0	0	0	0	0	0
Litoria electrica	0	0	0	0	0	0	0	0	0	0	0	0	0	0	0	0	0	0	0	0	0	0	0	0	0	0	0	0	0	0	0	0	0	0	0	0	0	0	0	0	0	0	0	0	0	0	0	0	0
Grammatotheca bergiana	0	0	0	0	0	0	0	0	0	0	0	0	0	0	0	0	0	0	0	0	0	0	0	0	0	0	0	1	0	0	0	0	0	0	0	0	0	0	0	0	0	0	0	0	0	0	0	0	0
Neotoma fuscipes	0	0	0	0	0	0	0	0	0	0	0	0	0	0	0	0	0	0	0	0	0	0	0	0	0	0	0	0	0	0	0	0	0	0	0	0	0	0	0	0	0	0	0	0	0	0	0	0	0
Crypturgus borealis	0	0	0	0	0	0	0	0	0	0	0	0	0	0	0	0	0	0	0	0	0	0	0	0	0	0	0	0	0	0	0	0	1	0	0	0	0	0	0	0	0	0	0	0	0	0	0	0	0
Passiflora cerradensis	0	0	0	0	0	0	0	0	0	0	0	0	0	0	0	0	0	0	0	0	0	0	0	0	0	0	0	0	0	0	0	0	0	0	0	0	0	0	0	0	0	0	0	0	0	0	0	0	0
Ralstonia mannitolilytica	16	12	13	14	13	9	9	3	12	12	14	9	11	5	6	10	8	6	9	9	95	25	49	36	35	42	42	52	53	44	37	58	54	50	9	6	10	6	9	13	7	17	9	6	10	5	5	15	14
Bathymodiolus brooksi thiotrophic gill symbiont	0	3	1	3	1	0	0	0	4	1	0	2	3	1	1	1	0	0	1	0	3	6	6	1	3	3	7	17	3	3	14	9	2	9	0	0	1	0	2	1	2	3	1	1	1	0	0	3	4
Bathymodiolus heckerae thiotrophic gill symbiont	0	0	0	1	0	0	0	0	0	1	1	0	0	0	0	1	0	1	1	1	4	2	7	4	0	6	3	4	2	3	3	2	2	1	0	0	0	2	1	1	0	0	2	0	2	1	0	1	1
Tinaminyssus melloi	0	0	0	0	0	0	0	0	0	0	0	0	0	0	0	0	0	0	0	0	0	0	0	0	0	0	0	0	0	0	0	0	0	0	0	0	0	0	0	0	0	0	0	0	0	0	0	0	0
Klenkia soli	5	14	13	20	23	16	13	15	8	9	4	7	11	9	13	17	10	7	52	4	31	13	43	55	102	59	21	32	26	23	14	46	58	42	28	6	36	12	4	12	9	9	14	12	9	7	19	21	8
Neobacillus fumarioli	2	1	0	1	1	2	1	1	2	0	1	0	1	2	1	1	1	0	1	0	12	5	7	14	7	19	10	8	6	8	9	8	3	7	5	0	22	0	1	0	1	4	1	0	2	1	0	0	0
Klebsormidium nitens	29	29	18	14	22	18	15	16	25	18	19	10	21	13	22	17	16	6	19	12	138	71	94	87	78	76	90	89	93	105	118	102	101	114	10	17	21	16	14	22	16	21	18	9	13	12	13	23	25
Dipodomys spectabilis	9	5	7	6	5	5	5	4	4	1	4	1	2	5	8	2	4	3	10	3	39	20	27	28	29	19	36	32	35	28	34	26	21	28	6	3	7	5	7	3	2	1	6	4	2	5	6	6	3
Obba rivulosa	20	7	11	13	10	6	6	6	10	13	8	5	9	9	9	8	5	7	13	10	62	33	50	45	42	42	47	44	65	62	73	60	57	59	8	5	7	8	9	12	10	17	7	8	4	5	8	9	9
Patrinia triloba	0	0	0	0	0	0	0	0	0	0	0	0	0	0	0	0	0	0	0	0	0	0	0	0	0	0	0	0	0	0	0	0	0	0	0	0	0	0	0	0	0	0	0	0	0	0	0	0	0
Vespertilio sinensis	0	0	0	0	0	0	0	0	0	0	0	0	0	0	0	0	0	0	0	0	0	0	0	0	0	0	0	0	0	0	0	0	0	0	0	0	0	0	0	0	0	0	0	0	0	0	0	0	0
Jaagichlorella roystonensis	0	0	0	0	0	0	0	0	0	0	0	0	0	0	0	0	0	0	0	0	0	0	0	0	0	0	0	0	0	0	0	0	0	0	0	0	0	0	0	0	0	0	0	0	0	0	0	0	0
Semirossia patagonica	0	0	0	0	0	0	0	0	0	0	0	0	0	0	0	0	0	0	0	0	0	0	0	0	0	0	0	0	0	0	0	0	0	0	0	0	0	0	0	0	0	0	0	0	0	0	0	0	0
Plasmodium hispaniolae	0	0	0	0	0	0	0	0	0	0	0	0	0	0	0	0	0	0	0	0	0	0	0	0	0	0	0	0	0	0	0	0	0	0	0	0	0	0	0	0	0	0	0	0	0	0	0	0	0
Scutellaria amoena	0	0	0	0	0	0	0	0	0	0	0	0	0	0	0	0	0	0	0	0	0	0	0	0	0	0	0	0	0	0	0	0	0	0	0	0	0	0	0	0	0	0	0	0	0	0	0	0	0
Pipistrellus abramus	0	0	0	0	0	0	0	0	0	0	0	0	0	0	0	0	0	0	0	0	0	0	0	0	0	0	0	0	0	0	0	0	0	0	0	0	0	0	0	0	0	0	0	0	0	0	0	0	0
Halorhodospira halochloris	2	5	6	3	5	5	6	3	5	3	5	3	3	1	4	4	3	1	4	1	16	10	13	11	8	17	14	21	10	16	11	18	18	20	3	6	1	12	3	6	1	4	3	2	2	1	4	8	3
Allium cyathophorum	0	0	0	0	1	0	0	0	0	0	0	0	0	0	0	0	0	0	0	0	0	0	0	0	0	0	0	0	0	0	0	0	0	0	0	0	0	0	0	0	0	0	0	0	0	0	0	0	0
Allium mairei	0	0	0	0	0	0	0	0	0	0	0	0	0	0	0	0	0	0	0	0	0	0	0	0	0	0	0	0	0	0	0	0	0	0	0	0	0	0	0	0	0	0	0	0	0	0	0	0	0
Allium neriniflorum	0	0	0	0	0	0	0	0	0	0	0	0	0	0	0	0	0	0	0	0	0	0	0	0	0	0	0	0	0	0	0	0	0	0	0	0	0	0	0	0	0	0	0	0	0	0	0	0	0
Allium siculum	0	0	0	0	0	0	0	0	0	0	0	0	0	0	0	0	0	0	0	0	0	0	0	0	0	0	0	0	0	0	0	0	0	0	0	0	0	0	0	0	0	0	0	0	0	0	0	0	0
Fusarium zealandicum	10	8	6	12	5	4	4	6	7	11	5	12	7	6	9	6	8	2	10	3	63	24	37	23	31	23	49	34	48	47	48	34	39	44	5	4	4	4	6	6	8	8	4	3	4	8	8	11	8
Thelonectria discophora	0	0	0	0	0	0	0	0	0	0	0	0	0	0	0	0	0	0	0	0	0	0	0	0	0	0	0	0	1	0	0	0	1	0	0	0	0	0	0	0	0	0	0	0	0	0	0	0	0
Thelonectria lucida	0	0	0	0	0	0	0	0	0	0	0	0	0	0	0	0	0	0	0	0	0	0	0	0	0	0	0	0	0	0	0	0	0	0	0	0	0	0	0	0	0	0	0	0	0	0	0	0	0
Crocosmia x crocosmiiflora	1	1	0	0	0	0	0	0	0	0	0	0	0	0	0	0	0	0	0	0	0	0	0	0	0	0	1	1	0	0	0	0	1	0	0	0	0	0	0	0	0	0	0	0	0	0	0	0	0
Lobelia urens	0	0	0	0	0	0	0	0	0	0	0	0	0	0	0	0	0	0	0	0	0	0	0	0	0	0	0	0	0	0	0	0	0	0	0	0	0	0	0	0	0	0	0	0	0	0	0	0	0
Heimia apetala	0	0	0	0	0	0	0	0	0	0	0	0	0	0	0	0	0	0	0	0	0	0	0	0	0	0	0	0	0	1	0	0	0	0	0	0	0	0	0	0	0	0	0	0	0	0	0	0	0
Rhodospirillum sp. ELB	0	0	0	0	0	0	0	0	0	0	0	0	0	0	0	0	0	0	0	0	0	0	0	0	0	0	0	0	0	0	0	0	0	1	0	0	0	0	0	0	0	0	0	0	0	0	0	0	0
Rhodoplanes sp. MT4IM144	1	0	0	0	0	0	0	0	0	0	0	0	0	0	0	0	0	0	0	0	0	0	0	0	0	0	0	0	0	0	0	0	0	0	0	0	0	0	0	0	0	0	0	0	0	0	0	0	0
Aspergillus awamori	1	2	0	0	2	1	1	10	2	1	2	2	1	0	0	3	0	1	2	0	9	0	6	5	7	3	23	4	8	5	6	4	7	6	2	2	0	1	1	0	0	0	1	0	0	0	1	2	0
Komagataeibacter sucrofermentans	4	2	1	0	3	2	0	1	2	4	3	2	3	0	2	1	1	1	2	0	6	4	13	3	2	2	5	6	7	5	9	4	10	5	0	1	2	0	3	2	3	4	2	1	0	0	1	5	1
unidentified adenovirus	0	0	0	0	0	0	0	0	0	0	0	0	0	0	0	0	0	0	0	0	0	0	0	0	0	0	0	0	0	0	0	0	0	0	0	0	0	0	0	0	0	0	0	0	0	0	0	0	0
Diadema savignyi	0	0	0	0	0	0	0	0	0	0	0	0	0	0	0	0	0	0	0	0	0	0	0	0	0	0	0	0	0	0	0	0	0	0	0	0	0	0	0	0	0	0	0	0	0	0	0	0	0
Anathallis obovata	0	0	0	0	0	0	0	0	0	0	0	0	0	0	0	0	0	0	0	0	0	0	0	0	0	0	0	0	0	0	0	0	0	0	0	0	0	0	0	0	0	0	0	0	0	0	0	0	0
Echinometra lucunter	0	0	0	0	0	0	0	0	0	0	0	0	0	0	0	0	0	0	0	0	0	0	0	0	0	0	0	0	0	0	0	0	0	0	0	0	0	0	0	0	0	0	0	0	0	0	0	0	0
Echinometra vanbrunti	0	0	0	0	0	0	0	0	0	0	0	0	0	0	0	0	0	0	0	0	0	0	0	0	0	0	0	0	0	0	0	0	0	0	0	0	0	0	0	0	0	0	0	0	0	0	0	0	0
Echinometra viridis	0	0	0	0	0	0	0	0	0	0	0	0	0	0	0	0	0	0	0	0	0	0	0	0	0	0	0	0	0	0	0	1	0	0	0	0	0	0	0	0	0	0	0	0	0	0	0	0	0
Marinomonas hwangdonensis	1	5	0	0	2	1	1	3	4	1	1	0	0	0	1	2	0	1	3	1	12	4	5	4	7	6	7	3	7	8	11	8	10	5	0	3	2	2	0	0	0	1	2	1	1	0	0	0	1
Tripneustes depressus	0	0	0	0	0	0	0	0	0	0	0	0	0	0	0	0	0	0	0	0	0	0	0	0	0	0	0	0	0	0	0	0	0	0	0	0	0	0	0	0	0	0	0	0	0	0	0	0	0
Roscoea humeana	0	0	0	0	0	0	0	0	0	0	0	0	0	0	0	0	0	0	0	0	0	0	0	0	0	0	0	0	0	0	0	0	0	0	0	0	0	0	0	0	0	0	0	0	0	0	0	0	0
Canine mastadenovirus A	0	0	0	0	0	0	0	0	0	0	0	0	0	0	0	0	0	0	0	0	0	0	0	0	0	1	0	0	0	0	1	1	0	0	0	0	0	0	0	0	0	0	0	0	0	0	0	0	0
Limnodynastes tasmaniensis	0	0	0	0	0	0	0	0	0	0	0	0	0	0	0	0	0	0	0	0	0	0	0	0	0	0	0	0	0	0	0	0	0	0	0	0	0	0	0	0	0	0	0	0	0	0	0	0	0
Dictyoptera aurora	0	0	0	0	0	0	0	1	0	0	0	0	0	0	0	0	0	0	0	0	0	0	0	0	0	0	0	0	0	0	0	0	0	0	0	0	0	0	0	0	0	0	0	0	0	0	0	0	0
Wisteria sp. 101210T2Dc1	0	0	0	0	0	0	0	0	0	0	0	0	0	0	0	0	0	0	0	0	0	0	0	0	0	0	0	0	0	0	0	0	0	0	0	0	0	0	0	0	0	0	0	1	0	0	0	0	0
Halorhodospira halophila	3	3	0	2	3	1	2	0	2	2	3	1	2	2	1	0	1	1	2	1	16	13	11	24	8	17	4	12	3	13	17	9	7	13	1	0	2	3	5	3	0	1	4	1	0	4	1	3	2
Arcobacter venerupis	0	1	3	2	0	1	2	0	3	0	2	0	1	2	3	1	3	0	1	1	6	4	8	5	5	5	8	11	9	3	6	3	10	10	1	3	2	1	2	1	2	3	1	1	1	1	0	2	3
Arcobacter cloacae	2	1	1	1	0	1	1	2	1	0	2	0	0	1	1	0	2	0	1	1	2	6	6	2	4	5	7	9	8	3	5	1	5	7	0	0	0	0	2	1	0	1	2	1	1	0	1	2	1
Levilactobacillus yonginensis	0	0	0	0	0	1	0	0	0	1	0	0	0	0	0	0	0	0	0	0	2	0	0	1	2	4	3	0	2	2	5	0	1	0	2	0	0	2	0	0	0	0	0	0	0	0	0	0	0
Ecklonia cava	0	0	0	0	0	0	0	0	0	0	0	0	0	0	0	0	0	0	0	0	0	0	0	0	0	0	0	0	0	0	0	0	0	0	0	0	0	0	0	0	0	0	0	0	0	0	0	0	0
Egregia menziesii	0	0	0	0	0	0	0	0	0	0	0	0	0	0	0	0	0	0	0	0	0	0	0	0	0	0	0	0	0	0	0	0	0	0	0	0	0	0	0	0	0	0	0	0	0	0	0	0	0
Postelsia palmaeformis	0	0	0	0	0	0	0	0	0	0	0	0	0	0	1	0	0	0	0	0	0	0	0	0	0	0	0	0	0	0	0	0	0	1	0	0	0	0	0	0	0	0	0	0	0	0	0	0	0
Rhodobacter viridis	3	5	3	3	2	3	2	2	2	2	2	3	4	2	6	2	1	4	5	3	26	8	9	14	14	10	19	9	16	9	21	19	15	22	0	3	2	3	4	4	1	9	1	3	3	0	2	2	6
Streptacidiphilus neutrinimicus	275	52	39	44	47	40	49	37	28	14	13	11	20	10	26	9	11	9	16	13	48	17	60	60	107	70	61	57	45	55	42	51	115	80	20	11	22	13	8	14	15	23	4	4	6	18	47	36	11
Acetobacteraceae bacterium AT-5844	41	24	23	22	37	29	18	13	30	19	36	25	18	16	24	27	13	21	22	18	181	84	116	72	71	78	94	119	113	118	93	105	109	134	23	26	34	23	36	22	24	37	22	13	20	7	11	25	38
Thermoplasmatales archaeon BRNA1	1	1	1	2	0	0	2	0	1	0	0	0	1	0	0	1	0	0	0	0	2	3	3	0	1	5	1	4	3	4	2	7	1	4	0	0	0	0	0	1	1	0	0	0	0	0	0	0	0
Streptacidiphilus carbonis	79	77	67	91	82	91	87	61	51	30	43	64	71	20	65	25	37	50	54	15	103	35	115	132	178	112	75	90	86	77	66	154	212	181	21	9	24	24	40	19	26	29	35	14	18	64	123	73	47
Bradyrhizobium sp. 150SH1LOAU	0	0	0	0	0	0	0	0	0	0	0	0	0	0	0	0	0	0	0	0	0	0	0	0	0	0	0	0	0	0	0	0	0	0	0	0	0	0	0	0	0	0	0	0	0	0	0	0	0
Streptacidiphilus albus	126	301	244	234	316	274	292	260	182	66	148	75	214	25	129	36	63	67	56	30	132	54	166	139	220	133	144	122	133	152	135	149	363	394	35	22	43	26	104	51	83	65	53	25	25	174	336	196	49
Xenopus muelleri	0	0	0	0	0	0	0	0	0	0	0	0	0	0	0	0	0	0	0	0	0	0	0	0	0	0	0	0	0	0	0	0	0	0	0	0	0	0	0	0	0	0	0	0	0	0	0	0	0
Gonipterus balteatus	0	0	0	0	0	0	0	0	0	0	0	0	0	0	0	0	0	0	0	0	0	0	0	0	0	0	0	0	0	0	0	0	0	0	0	0	0	0	0	0	0	0	0	0	0	0	0	0	0
Xenopus vestitus	0	0	0	0	0	0	0	0	0	0	0	0	0	0	0	0	0	0	0	0	0	0	0	0	0	0	0	0	0	0	0	0	0	0	0	0	0	0	0	0	0	0	0	0	0	0	0	0	0
Xenopus ruwenzoriensis	0	0	0	0	0	0	0	0	0	0	0	0	0	0	0	0	0	0	0	0	0	0	0	0	0	0	0	0	0	0	0	0	0	0	0	0	0	0	0	0	0	0	0	0	0	0	0	0	0
Lithomelissa setosa	0	0	0	0	0	0	0	0	0	0	0	0	0	0	0	0	0	0	1	0	1	0	0	0	0	0	0	0	0	0	0	0	0	0	0	0	0	0	0	0	0	0	0	0	0	0	0	0	0
Gemmobacter lanyuensis	8	6	8	7	8	2	6	8	5	4	2	4	5	4	10	4	1	1	3	4	25	15	25	30	11	20	18	29	17	22	13	19	18	23	2	2	5	3	7	5	1	6	4	8	2	4	3	2	7
Rivicola pingtungensis	6	11	8	5	5	5	3	5	3	10	4	3	2	6	4	4	6	2	6	2	19	8	29	27	19	32	30	36	33	22	27	21	17	29	3	2	1	6	2	8	2	6	6	6	2	2	6	8	6
Trypauchen vagina	0	0	0	0	0	0	0	0	0	0	0	0	0	0	0	0	0	0	0	0	0	0	0	0	0	0	0	0	0	0	0	0	0	0	0	0	0	0	0	0	0	0	0	0	0	0	0	0	0
Desulfohalotomaculum alkaliphilum	3	2	4	2	0	0	0	1	1	1	0	2	2	0	1	0	0	0	1	1	5	1	5	6	5	7	7	12	13	8	10	6	12	8	2	0	0	1	0	2	2	2	3	3	2	0	2	1	2
Valsa mali	13	13	13	7	9	6	10	8	14	10	8	10	2	9	9	6	12	4	7	3	53	28	41	35	34	28	33	33	33	56	69	46	43	50	4	10	8	4	5	5	10	7	11	5	7	7	3	4	9
Candidatus Arthromitus sp. SFB-1	0	0	0	0	0	0	0	0	0	0	0	0	0	0	0	0	0	0	0	0	0	0	0	0	0	0	0	0	0	0	0	1	0	0	0	0	0	0	0	0	0	0	0	0	0	0	0	0	0
Candidatus Arthromitus sp. SFB-2	1	0	0	0	0	0	0	0	0	0	0	0	0	0	0	0	0	0	0	0	0	0	0	0	0	0	0	1	0	0	0	0	0	0	0	0	0	0	0	0	0	0	0	0	0	0	0	0	0
Candidatus Arthromitus sp. SFB-3	0	0	0	0	0	0	0	0	0	0	0	0	0	0	0	0	0	0	0	0	0	0	0	0	1	0	1	0	0	0	0	1	0	0	0	0	0	0	0	0	0	0	0	0	0	0	0	0	0
Candidatus Arthromitus sp. SFB-4	1	0	0	1	0	0	0	0	0	0	0	0	0	0	0	0	0	0	1	0	0	0	0	0	1	0	0	0	0	0	0	0	0	0	0	0	0	0	0	1	0	0	0	0	0	0	0	0	0
Candidatus Arthromitus sp. SFB-5	0	0	0	0	0	0	0	0	0	0	0	0	0	0	0	0	0	0	0	0	0	0	0	0	0	0	0	0	0	0	0	0	0	0	0	0	0	0	0	0	0	0	0	0	0	0	0	0	0
Candidatus Arthromitus sp. SFB-co	0	0	0	0	0	0	0	0	0	0	0	0	0	0	0	0	0	0	0	0	0	0	0	0	0	0	0	0	0	0	0	0	0	0	0	0	0	0	0	0	0	0	0	0	0	0	0	0	0
Salmonella phage 7-11	0	0	0	0	0	0	0	0	0	0	0	0	0	0	0	0	0	0	0	0	0	0	1	0	0	0	0	0	0	0	0	0	0	1	0	0	0	0	0	0	0	0	0	0	0	0	1	0	0
Roseovarius marisflavi	6	3	2	1	4	3	0	3	1	3	1	2	1	4	4	0	1	0	0	1	18	10	7	14	7	18	16	11	25	10	10	11	15	11	0	2	2	1	1	3	2	3	1	2	0	6	2	3	1
Sticholonche zanclea	0	0	0	0	0	0	0	0	0	1	1	1	0	0	0	0	0	1	0	0	0	0	0	0	0	1	1	0	0	0	2	1	0	0	0	0	0	0	1	1	0	0	0	1	0	0	0	0	0
Ectothiorhodospira shaposhnikovii	0	2	2	0	2	1	0	0	0	0	1	1	0	0	0	0	0	0	0	0	2	1	3	1	2	2	1	1	0	1	3	1	3	2	0	0	1	0	0	0	0	0	0	1	1	0	2	1	0
Corydalis tomentella	0	0	0	0	0	0	0	0	0	0	0	0	0	0	0	0	0	0	0	0	0	0	0	0	0	0	0	0	0	1	0	0	0	0	0	0	0	0	0	0	0	0	0	0	0	0	0	0	0
Candidatus Rickettsia siciliensis	0	0	0	0	0	0	0	0	0	0	0	0	0	0	0	0	0	0	0	0	0	0	0	0	0	0	0	0	0	0	0	0	0	0	0	0	0	0	0	0	0	0	0	0	0	0	0	0	0
Saron marmoratus	0	0	0	0	0	0	0	0	0	0	0	0	0	0	0	0	0	0	0	0	0	0	0	0	0	0	0	0	0	0	0	0	0	0	0	0	0	0	0	0	0	0	1	0	0	0	0	0	0
Sillago asiatica	0	0	0	0	0	0	0	0	0	0	0	0	0	0	0	0	0	0	0	0	0	0	0	0	0	0	0	0	0	0	0	0	0	0	0	0	0	0	0	0	0	0	0	0	0	0	0	0	0
Cobetia pacifica	0	0	0	0	0	0	0	0	0	0	0	0	0	0	0	0	0	0	0	0	1	0	2	0	1	2	0	4	1	2	1	0	1	2	0	0	0	0	0	0	0	0	1	0	1	0	0	1	1
Cobetia amphilecti	0	1	0	1	0	1	0	0	0	1	1	0	0	0	1	1	1	0	0	0	7	1	0	2	0	2	0	3	5	1	4	2	2	2	0	0	1	0	0	0	1	0	0	0	0	0	0	1	0
Haliea sp. ETY-M	0	1	0	0	1	1	0	1	1	0	0	0	0	1	0	0	0	0	0	0	0	1	1	2	0	2	1	2	1	0	0	2	1	1	0	0	0	0	0	2	0	0	0	0	0	0	0	0	1
Haliea sp. ETY-NAG	0	0	0	0	0	0	0	0	0	0	0	0	0	0	0	0	0	0	0	0	0	0	0	0	0	0	0	0	0	0	0	1	0	0	0	0	0	0	0	0	0	0	0	0	0	0	0	0	0
Comamonas sp. B-9	4	2	5	2	2	4	2	0	2	3	5	2	2	2	4	3	1	1	4	1	15	7	6	11	8	13	10	10	10	12	6	8	6	11	0	0	1	4	2	4	0	3	1	2	2	1	1	2	3
Platycholeus opacellus	0	0	0	0	0	0	0	0	0	0	0	0	0	0	0	0	0	0	0	0	0	0	0	0	0	0	0	0	0	0	0	0	0	0	0	0	0	0	0	0	0	0	0	0	0	0	0	0	0
uncultured Pelodictyon sp.	0	2	0	0	0	1	0	1	0	0	0	0	0	0	0	0	0	0	0	0	3	2	0	3	0	0	1	0	1	1	2	1	0	1	0	0	0	0	0	0	0	0	0	0	0	0	0	0	0
Streptomyces sp. W007	2	2	3	2	2	2	3	2	1	1	1	1	7	2	1	2	1	0	3	0	12	2	10	17	17	50	7	6	7	9	8	8	11	6	2	6	6	5	1	0	3	1	4	1	2	0	0	4	3
Bacillus sp. LONG2	0	0	0	0	0	0	0	0	0	0	0	0	0	0	0	0	0	0	0	0	0	0	0	0	0	0	0	0	0	0	1	0	0	0	0	0	0	0	0	0	0	0	0	0	0	0	0	0	0
Rhodococcus canchipurensis	0	0	0	0	0	0	0	0	0	0	0	0	0	0	0	0	0	0	0	0	0	0	0	0	0	0	0	0	0	1	0	0	0	0	0	0	0	0	0	0	0	0	0	0	0	0	0	0	0
Pseudomonas sp. CCM 7891	1	1	0	1	1	3	0	0	1	0	2	1	3	1	2	0	0	0	0	0	5	4	3	2	1	4	0	5	7	3	2	6	7	3	0	0	1	2	2	1	0	2	1	0	0	3	1	1	1
Pseudomonas sp. CCM 7893	1	0	0	0	0	1	0	1	0	1	0	0	0	0	0	0	1	0	1	1	0	2	1	2	0	0	0	7	2	2	1	1	2	0	0	0	1	0	1	1	0	0	1	0	1	0	0	0	0
Methylotenera versatilis	8	12	9	10	5	9	5	1	2	11	11	7	9	10	9	14	8	5	5	10	53	23	28	31	28	41	28	56	56	74	31	57	36	34	5	6	5	3	11	14	10	4	20	15	14	8	5	15	28
Aeromonas sp. Ae16(2011)	0	0	0	0	0	0	0	0	0	0	0	0	0	0	0	0	0	0	0	0	0	0	0	0	0	0	0	0	0	0	0	0	0	0	0	0	0	0	0	0	0	0	0	0	0	0	0	0	0
Methylibium petroleiphilum	7	4	7	4	10	5	4	1	2	4	6	2	5	13	7	14	15	6	9	4	45	31	45	40	45	64	31	92	28	64	24	66	38	37	4	18	6	18	4	27	2	5	14	14	15	5	8	9	18
Aeromonas sp. Ae4(2011)	0	0	0	0	0	0	0	0	0	0	0	0	0	0	0	0	0	0	0	0	0	0	0	0	1	0	0	0	0	0	0	0	0	0	0	0	0	0	0	0	0	0	0	0	0	0	0	0	0
Aeromonas sp. Ae69(2011)	0	0	0	0	0	0	0	0	0	0	0	0	0	0	0	0	0	0	0	0	0	0	0	0	0	0	0	0	0	0	0	0	0	0	0	0	0	0	0	0	0	0	1	0	0	0	0	0	0
Aeromonas sp. Ae70(2011)	0	0	0	0	0	0	0	0	0	0	0	0	0	0	0	0	0	0	0	0	0	0	0	0	0	0	0	0	0	0	0	0	0	0	0	0	0	0	0	0	0	0	0	0	0	0	0	0	0
Paraserianthes lophantha subsp. lophantha	0	0	0	0	0	0	0	0	0	0	0	0	0	0	0	0	0	0	0	0	0	0	0	0	0	0	0	0	0	0	0	0	0	0	0	0	0	0	0	0	0	0	0	0	0	0	0	0	0
Muricauda antarctica	2	1	0	1	1	0	0	2	1	1	0	0	2	3	0	3	0	0	0	2	2	2	7	3	1	5	5	10	2	2	4	5	2	3	0	1	0	2	0	1	1	1	1	4	2	0	0	1	2
Anolis bombiceps	0	0	0	0	0	0	0	0	0	0	0	0	0	0	0	0	0	0	0	0	0	0	0	0	0	0	0	0	0	0	0	0	0	0	0	0	0	0	0	0	0	0	0	0	0	0	0	0	0
Arthrobacter sp. CAL618	2	0	3	1	3	5	0	0	1	0	0	1	0	0	0	3	2	1	5	0	2	2	2	18	6	8	3	3	3	3	1	1	7	2	4	2	2	2	1	1	1	0	0	0	2	2	3	2	0
Pseudoalteromonas sp. AC163	0	0	0	0	0	1	0	0	0	0	0	0	0	0	0	0	0	0	1	0	3	1	0	0	0	0	0	0	1	2	0	1	0	1	0	0	0	0	2	0	0	0	0	0	0	0	0	0	0
Pseudoalteromonas sp. TB51	0	0	0	0	0	0	0	0	0	0	0	0	0	0	0	0	0	0	0	0	0	1	0	0	1	0	0	2	1	0	1	1	1	1	0	0	0	1	0	0	0	0	0	0	0	0	0	0	0
Thermococcus sp. GE8	0	0	0	0	0	0	0	0	0	0	0	0	0	0	0	0	0	0	0	0	0	0	0	0	1	0	0	0	0	0	0	0	0	0	0	0	0	0	0	0	0	0	0	0	0	0	0	0	0
Vitis labrusca x Vitis vinifera	0	0	0	0	0	0	0	0	0	0	0	0	0	0	0	0	0	0	0	0	0	0	0	0	0	0	0	0	0	0	0	0	0	0	0	0	0	0	0	0	0	0	0	0	0	0	0	0	0
Hypnea pannosa	0	0	0	0	0	0	0	0	0	0	0	0	0	0	0	0	0	0	0	0	0	0	1	0	0	0	1	1	0	0	1	0	0	0	0	0	0	0	0	0	0	1	0	0	0	0	0	0	0
Dellaglioa algida	2	1	1	1	0	4	1	3	3	1	3	1	2	0	3	1	0	1	0	1	8	2	6	4	2	2	4	6	11	8	8	2	7	7	2	1	1	2	4	1	1	2	1	0	0	0	0	2	2
Infundichalara microchona	0	0	0	0	0	0	0	0	0	0	0	0	0	0	0	0	0	0	0	0	0	0	0	0	0	0	0	0	0	0	0	0	0	0	0	0	0	0	0	0	0	0	0	0	0	0	0	0	0
Xipapillomavirus 1	0	0	0	0	0	0	0	0	0	0	0	0	0	0	0	0	0	0	0	0	0	0	0	0	0	0	0	0	0	0	0	0	0	0	0	0	0	0	0	0	0	0	0	0	0	0	0	0	0
Habenaria psammophila	0	0	0	0	0	0	0	0	0	0	0	0	0	0	0	0	0	0	0	0	0	1	0	0	0	0	0	0	0	0	0	0	0	0	0	0	0	0	0	0	0	0	0	0	0	0	0	0	0
Pseudomonas nosocomialis	5	10	11	8	4	8	4	3	8	2	4	1	6	2	9	7	2	7	4	5	40	15	25	18	14	25	19	24	24	28	22	29	26	21	8	6	1	7	9	1	3	2	4	4	1	1	3	3	8
Deltapapillomavirus 2	0	0	0	0	0	0	0	0	0	0	0	0	0	0	0	0	0	0	0	0	0	0	0	0	0	0	0	0	0	0	0	0	0	0	0	0	0	0	0	0	0	0	0	0	0	0	0	0	0
Photobacterium marinum	1	0	2	0	1	1	1	1	2	4	1	0	0	1	1	5	1	1	3	0	3	1	7	10	10	3	4	8	5	8	7	6	6	5	1	0	1	2	2	1	1	1	2	1	0	1	1	2	3
Grimontia indica	2	1	3	0	0	1	0	1	1	1	0	0	1	0	1	0	1	0	1	0	8	5	3	6	3	3	1	4	10	4	3	4	6	7	0	0	2	2	1	2	1	0	0	0	1	0	0	0	0
Deltapapillomavirus 1	0	0	0	0	0	0	0	0	0	0	0	0	0	0	0	0	0	0	0	0	0	0	0	1	0	0	0	0	0	0	0	0	0	0	0	0	0	0	0	0	0	0	0	0	0	0	0	0	0
Human papillomavirus	1	0	0	0	0	2	0	0	0	0	0	0	1	0	1	1	0	0	0	0	5	0	3	0	1	2	3	4	5	4	5	1	0	3	0	1	0	0	0	1	0	1	1	0	0	1	0	1	1
Iotapapillomavirus 1	0	0	0	0	0	0	0	0	0	0	0	0	0	0	0	0	0	0	0	0	0	0	0	0	0	0	0	0	0	0	0	0	0	0	0	0	0	0	0	0	0	0	0	0	0	0	0	0	0
Morococcus cerebrosus	0	1	0	0	1	0	0	0	0	0	0	0	0	0	0	0	0	0	0	0	1	2	1	1	2	1	1	0	2	1	3	2	2	2	0	0	0	0	0	0	0	1	0	0	0	0	0	0	0
Prolinoborus fasciculus	0	0	0	0	1	0	0	0	0	0	0	0	0	0	0	0	0	0	0	0	0	0	1	1	0	1	0	0	0	0	0	0	0	0	0	0	0	0	0	0	0	0	0	0	0	0	0	0	0
Nocardia sp. BMG51109	13	32	25	17	18	16	21	31	21	9	9	8	14	8	18	7	14	10	30	8	34	15	40	88	97	60	38	43	28	38	31	45	44	60	12	16	7	16	9	9	12	16	13	8	4	9	25	11	12
Mycobacterium virus Larva	0	0	0	0	0	0	0	0	0	0	0	1	0	0	0	0	0	0	0	0	0	0	0	0	0	0	0	0	0	0	0	0	0	0	0	0	0	0	0	0	0	0	0	0	0	0	0	0	0
Mycobacterium phage Wile	0	0	0	0	0	0	0	0	0	0	0	0	0	1	0	0	0	0	0	0	0	0	0	0	0	0	0	0	0	0	0	0	0	0	0	0	0	0	0	0	0	0	0	0	0	0	0	0	0
Acritochaete volkensii	0	0	0	0	0	0	0	0	0	0	0	0	0	0	0	0	0	0	0	0	0	0	0	0	0	0	0	0	0	0	0	0	0	0	0	0	0	0	0	0	0	0	0	0	0	0	0	0	0
Reynaudia filiformis	0	0	0	0	0	0	0	0	0	0	0	0	0	0	0	0	0	0	0	0	0	0	0	0	0	0	1	0	0	0	0	0	0	0	0	0	0	0	0	0	0	0	0	0	0	0	0	0	0
Micropotamogale lamottei	0	0	0	0	0	0	0	0	0	0	0	0	0	0	0	0	0	0	0	0	0	0	0	0	0	0	0	0	0	0	0	0	0	0	0	0	0	0	0	0	0	0	0	0	0	0	0	0	0
Iseilema macratherum	0	0	0	0	0	0	0	0	0	0	0	0	0	0	0	0	0	0	0	0	0	0	0	0	0	0	0	0	0	0	0	0	0	0	0	0	0	0	0	1	0	0	0	0	0	0	0	0	0
Alteromonas agarilytica	0	0	0	0	0	0	0	0	0	0	0	0	0	0	0	0	0	0	0	0	0	0	0	0	0	0	0	0	0	0	0	0	0	0	0	0	0	0	0	0	0	0	0	0	0	0	0	0	0
Epicoccum nigrum	18	13	11	8	20	10	4	9	11	9	17	7	8	7	8	4	9	3	5	6	67	24	54	46	36	52	54	47	52	58	74	41	55	44	6	7	9	11	14	10	12	10	7	6	7	5	9	13	13
Ensifer sp. BR816	18	14	8	7	16	7	4	6	10	6	8	4	7	8	11	7	5	3	7	7	134	63	69	64	45	54	41	52	47	54	59	48	56	55	6	5	10	8	5	11	9	13	8	13	10	4	5	6	9
Renealmia battenbergiana	0	0	0	0	0	0	0	0	0	0	0	0	0	0	0	0	0	0	0	0	0	0	0	0	0	0	0	0	0	0	0	0	0	0	0	0	0	0	1	0	0	0	0	0	0	0	0	0	0
Kurtzmanomyces tardus	0	0	0	0	0	0	0	0	0	0	0	0	0	0	0	0	0	0	0	0	1	0	0	0	0	0	0	0	0	0	0	0	0	0	0	0	0	0	0	0	0	0	0	0	0	0	0	0	0
Alphapapillomavirus 12	0	0	0	0	0	0	0	0	0	0	0	0	0	0	0	0	0	0	0	0	0	0	0	0	0	0	0	0	0	0	0	0	0	0	0	0	0	0	0	0	0	0	0	0	0	0	0	0	0
Bovine papillomavirus	0	0	0	0	0	0	0	0	0	0	0	0	0	0	0	0	0	0	0	0	0	0	0	0	0	0	1	0	0	0	0	0	0	0	0	0	0	0	0	0	0	1	0	0	0	0	0	0	0
Grevillea robusta	0	0	0	0	0	0	0	0	0	0	0	0	0	0	0	0	0	0	0	0	0	0	1	0	0	0	0	0	0	0	0	0	0	0	0	0	0	0	0	0	0	0	0	0	0	0	0	0	0
Aeromonas bestiarum	1	0	1	1	0	1	2	1	1	1	0	1	1	2	1	1	1	1	0	1	13	2	10	2	2	8	9	10	2	2	6	8	8	4	1	0	0	0	1	2	0	4	2	1	2	0	2	2	1
Porotermes adamsoni	0	0	0	0	0	0	0	0	0	0	0	0	0	0	0	0	0	0	0	0	0	0	0	0	0	0	0	0	0	0	0	0	0	0	0	0	0	0	0	0	0	0	0	0	0	0	0	0	0
Cryptotermes brevis	0	0	0	0	0	0	0	0	0	0	0	0	0	0	0	0	0	0	0	0	0	0	0	0	0	0	0	0	0	0	0	0	0	0	0	0	0	0	0	0	0	0	0	0	0	0	0	0	0
Cryptotermes cynocephalus	0	0	0	0	0	0	0	0	0	0	0	0	0	0	0	0	0	0	0	0	0	0	0	0	0	0	0	0	0	0	0	0	0	0	0	0	0	0	0	0	0	0	0	0	0	0	0	0	0
Cryptotermes secundus	24	23	20	15	9	10	11	7	23	14	10	11	5	11	19	15	9	13	13	6	93	63	302	39	42	50	62	62	82	74	80	60	65	80	5	10	8	10	11	8	14	22	17	3	5	8	7	15	16
Thiococcus pfennigii	0	1	0	1	1	0	0	1	0	1	0	1	0	0	0	0	0	0	0	1	5	1	4	4	3	4	0	6	4	4	1	0	2	5	0	0	0	0	0	0	1	2	0	0	1	1	1	0	0
Crossosoma bigelovii	0	0	0	0	0	0	0	0	0	0	0	0	1	0	0	0	0	0	0	0	0	0	0	0	0	0	0	0	0	0	0	0	0	0	0	0	0	0	0	0	0	0	0	0	0	0	0	0	0
Anaerostipes caccae	2	2	0	0	0	0	0	0	0	1	0	1	1	2	2	1	0	0	1	0	10	1	6	11	10	6	4	5	4	4	7	3	5	4	3	0	1	3	1	3	0	1	1	2	1	2	3	2	3
Anaerobutyricum soehngenii	1	0	0	0	0	1	0	0	0	0	0	0	0	0	0	0	0	0	0	0	0	0	0	0	0	0	0	0	0	0	1	1	0	0	0	0	0	0	0	0	0	0	0	0	0	0	0	0	0
Antedon mediterranea	0	0	0	0	0	0	0	0	0	0	0	0	0	0	0	0	0	0	0	0	0	0	0	0	0	0	0	0	0	0	0	0	0	0	0	0	0	0	0	0	0	0	0	0	0	0	0	0	0
Lonicera japonica	3	0	0	0	0	1	0	0	0	0	0	0	0	0	0	0	0	0	0	0	0	0	1	0	0	0	0	0	0	0	0	0	0	0	0	0	0	0	0	0	0	0	0	0	0	0	0	1	0
Symphoricarpos orbiculatus	0	0	0	0	0	0	0	0	0	0	0	0	0	0	0	0	0	0	0	0	0	0	0	0	0	0	0	0	0	0	0	1	0	0	0	0	0	0	0	0	0	0	0	0	0	0	0	0	0
Thiocapsa roseopersicina	10	12	11	9	12	7	6	7	14	12	9	5	9	11	12	13	6	2	8	5	106	57	79	78	58	109	51	58	54	81	51	47	50	65	8	14	10	17	9	22	10	19	12	17	26	8	8	14	28
Asarina procumbens	0	0	0	0	0	0	0	0	0	0	0	0	0	0	0	0	0	0	0	0	0	0	0	0	0	0	0	0	0	0	0	1	0	0	0	0	0	0	0	0	0	0	0	0	0	0	0	0	0
Dipteryx panamensis	0	0	0	0	0	0	0	0	0	0	0	0	0	0	0	0	0	0	0	0	0	0	0	0	0	0	0	0	0	0	0	0	0	0	0	0	0	0	0	0	0	0	0	0	0	0	0	0	0
Methylosarcina fibrata	38	31	14	11	11	15	10	11	15	17	15	12	12	14	16	29	17	11	15	18	193	104	108	111	88	136	85	87	101	108	79	91	85	91	13	19	24	32	16	25	17	26	17	24	24	15	15	16	19
Apiotrichum porosum	22	15	9	17	15	10	12	11	16	18	17	7	8	8	17	4	14	7	12	8	66	37	51	38	50	37	52	40	64	63	66	48	57	49	6	9	6	8	5	17	14	11	16	8	10	8	12	12	11
Glaciozyma antarctica	0	0	0	0	0	0	0	0	0	0	0	0	0	0	0	0	0	0	0	0	0	0	0	0	0	0	0	0	0	0	0	0	0	0	0	0	0	0	0	1	0	0	0	0	1	0	0	0	0
Leucosporidium creatinivorum	23	19	11	17	15	13	12	12	10	12	8	15	14	12	5	8	5	4	10	9	83	52	67	50	48	63	77	63	59	77	89	69	67	75	6	12	6	15	11	17	14	11	9	11	12	6	8	20	12
Asteromyrtus lysicephala	0	0	0	0	0	0	0	0	0	0	0	0	0	0	0	0	0	0	0	0	0	0	0	0	0	0	0	0	0	0	0	1	0	0	0	0	0	0	0	0	0	0	0	0	0	0	0	0	0
Kunzea capitata	0	0	0	0	0	0	0	0	0	0	0	0	0	0	0	0	0	0	0	0	0	0	0	0	0	0	0	0	0	0	0	0	0	0	0	0	0	0	0	0	0	0	0	0	0	0	0	0	0
Urotrichus talpoides	0	0	0	0	0	0	0	0	0	0	0	0	0	0	0	0	0	0	0	0	0	0	0	0	0	0	0	0	0	0	0	0	0	0	0	0	0	0	0	0	0	0	0	0	0	0	0	0	0
Plautia stali	0	0	1	0	0	0	0	0	0	0	0	0	0	0	0	0	0	0	0	0	0	0	0	0	0	0	0	0	0	0	1	0	0	0	0	0	0	0	0	0	0	0	0	0	0	0	0	0	0
Pedobacter sp. KP-2	0	0	0	0	0	0	0	0	0	0	0	0	0	0	0	0	0	0	0	0	0	0	0	0	0	0	0	0	0	0	0	0	0	0	0	0	0	0	0	0	0	0	0	0	0	0	0	0	0
Akodon montensis	0	0	0	0	0	0	0	0	0	0	0	0	0	0	0	0	0	0	0	0	0	0	0	0	0	0	0	0	0	0	0	0	0	0	0	0	0	0	1	0	0	0	0	0	0	0	0	0	0
Euptelea pleiosperma	0	0	0	0	0	0	0	0	0	0	0	0	0	0	0	0	0	0	0	0	0	0	0	0	0	0	1	0	0	0	1	0	0	0	0	0	0	0	0	0	0	0	0	0	0	0	0	0	0
Pelistega europaea	2	1	0	0	0	0	0	2	1	0	1	0	0	0	0	1	1	0	1	0	1	2	5	3	0	5	1	3	3	1	2	2	4	1	0	0	0	1	0	0	0	0	0	1	0	0	0	0	0
Microstomus kitt	0	0	0	0	0	0	0	0	0	0	0	0	0	0	0	0	0	0	0	0	0	0	0	0	0	0	0	0	0	0	0	0	0	0	0	0	0	0	0	0	0	0	0	0	0	0	0	0	0
canis group	1	2	0	2	2	5	2	1	1	3	1	2	1	1	1	0	3	1	4	1	3	1	5	1	4	5	9	10	5	3	6	11	3	12	0	0	0	0	1	3	1	1	1	0	0	1	1	1	1
phagocytophilum group	3	3	0	4	3	2	0	1	6	1	4	0	2	0	1	3	4	1	2	2	9	5	7	2	1	3	13	8	5	4	16	14	6	4	3	2	1	2	0	8	6	2	4	2	1	4	0	2	0
Rhodobacter capsulatus	25	5	9	15	17	10	12	6	8	15	6	10	5	11	12	17	6	7	14	8	83	45	57	54	39	53	47	79	72	67	52	61	45	62	5	9	5	13	15	15	9	15	12	7	6	7	8	16	16
Fusochloris perforata	0	0	0	0	1	0	0	0	0	0	0	0	0	0	0	0	0	0	0	0	0	0	0	1	0	0	0	0	1	1	0	0	0	0	0	0	0	0	0	0	0	0	0	0	0	0	0	0	0
Pseudotylosurus angusticeps	0	0	0	0	0	0	0	0	0	0	0	0	0	0	0	0	0	0	0	0	0	0	0	0	0	0	0	0	0	0	0	0	0	0	0	0	0	0	0	0	0	0	0	0	0	0	0	0	0
Kappapapillomavirus 2	0	0	0	0	0	0	0	0	0	0	0	0	0	0	0	0	0	0	0	0	0	0	0	0	0	0	0	0	0	0	0	0	0	0	0	0	0	0	0	0	0	0	0	0	0	0	0	0	0
Alonsoa meridionalis	0	0	0	0	0	0	0	0	0	0	0	0	0	0	0	0	0	0	0	0	0	0	0	0	0	0	0	0	0	0	0	0	0	0	0	0	0	0	0	0	0	0	0	0	0	0	0	0	0
Maurandya barclayana	0	0	0	0	0	0	0	0	0	0	0	0	0	0	0	0	0	0	0	0	0	0	0	0	0	0	0	0	0	0	0	0	0	0	0	0	0	0	0	0	0	0	0	0	0	0	0	0	0
Mimachlamys nobilis	0	0	0	0	0	0	0	0	0	0	0	0	0	0	0	0	0	0	0	0	0	0	0	0	0	0	0	0	0	0	0	0	0	0	0	0	0	0	0	0	0	0	1	0	0	0	0	0	0
Pecten albicans	0	0	0	0	0	0	0	0	0	0	0	0	0	0	0	0	0	0	0	0	0	0	0	0	0	0	0	0	0	0	0	0	0	0	0	0	0	0	0	0	0	0	0	0	0	0	0	0	0
Spondylus squamosus	0	0	0	0	0	0	0	0	0	0	0	0	0	0	0	0	0	0	0	0	0	0	0	0	0	0	0	0	0	0	0	0	0	0	0	0	0	0	0	0	0	0	0	0	0	0	0	0	0
Diplothrix legata	0	0	0	0	0	0	0	0	0	0	0	0	0	0	0	0	0	0	0	0	0	0	0	0	0	0	0	0	0	0	0	0	0	0	0	0	0	0	0	0	0	0	0	0	0	0	0	0	0
Azumapecten farreri	0	0	0	0	0	0	0	0	0	0	0	0	0	0	0	0	0	0	0	0	1	0	0	0	0	0	1	0	1	1	1	0	1	1	0	0	0	0	0	0	0	0	0	0	0	0	0	0	0
Cryptopecten vesiculosus	0	0	0	0	0	0	0	0	0	0	0	0	0	0	0	0	0	0	0	0	0	0	0	0	0	0	0	0	0	0	0	0	0	0	0	0	0	0	0	0	0	0	0	0	0	0	0	0	0
Mycobacterium sp. GP1	0	0	0	0	0	0	0	0	0	0	0	0	0	0	0	0	0	0	0	0	0	0	0	0	0	0	0	0	0	0	0	0	0	0	0	0	0	0	0	0	0	0	0	0	0	0	0	0	0
Callitrichine gammaherpesvirus 3	0	0	0	0	0	0	0	0	0	0	0	0	0	0	0	0	0	0	0	0	0	1	0	0	0	0	0	0	0	0	0	0	0	0	0	0	0	0	0	0	2	0	0	0	0	0	0	0	0
Papiine gammaherpesvirus 1	0	0	0	0	0	0	0	0	0	0	0	0	0	0	0	0	0	0	0	0	0	0	0	0	0	0	0	0	0	0	0	0	0	0	0	0	0	0	0	0	0	0	0	0	0	0	0	0	0
Hibiscus syriacus	59	74	33	58	40	40	37	30	71	42	46	30	38	45	48	38	47	24	41	25	325	169	194	163	130	149	238	232	246	266	310	241	205	242	21	45	26	41	42	45	53	61	28	34	29	29	40	49	39
Deomys ferrugineus	0	0	0	0	0	0	0	0	0	0	0	0	0	0	0	0	1	0	0	0	0	0	1	0	0	0	0	0	0	1	1	0	0	0	0	0	0	0	0	0	0	0	0	0	0	0	0	0	0
Frankia sp. FE56	0	0	0	0	0	0	0	0	0	0	0	0	0	0	0	0	0	0	0	0	0	0	0	0	0	0	0	0	0	0	0	0	0	0	0	0	0	0	0	0	0	0	0	0	0	0	0	0	0
Frankia sp. FE39	0	0	0	0	0	0	0	0	0	0	0	0	0	0	0	0	0	0	0	0	0	0	0	0	0	0	0	0	0	0	0	0	0	0	0	0	0	0	1	0	0	0	0	0	0	0	0	0	0
Frankia casuarinae	19	23	35	17	27	22	21	27	22	14	8	13	18	11	39	26	18	18	54	6	27	14	77	114	200	83	49	50	32	46	32	38	87	72	23	10	17	19	16	21	12	6	23	11	12	32	77	25	15
Frankia sp. FE131	0	0	0	0	0	0	0	0	0	0	0	0	0	0	0	0	0	0	0	0	0	0	0	0	0	0	0	0	0	0	0	0	0	0	0	0	0	0	0	0	0	0	0	0	0	0	0	0	0
Percus patruelis	0	0	0	0	0	0	0	0	0	0	0	0	0	0	0	0	0	0	0	0	0	0	0	0	0	0	0	0	0	0	0	0	0	0	0	0	0	0	0	0	0	0	0	0	0	0	0	0	0
Pterostichus niger	0	0	0	0	0	0	0	0	0	0	0	0	0	0	0	0	0	0	0	0	0	0	0	0	0	0	0	0	0	0	0	0	0	0	0	0	0	0	0	0	0	0	0	0	0	0	0	0	0
Acinetobacter sp. BW3	0	0	0	0	0	0	0	0	0	0	0	0	0	0	0	0	0	0	0	0	0	0	0	0	0	0	0	0	0	0	0	0	0	0	0	0	0	0	0	0	0	0	0	0	0	0	0	0	0
Cereibacter sphaeroides	10	13	6	5	8	6	9	6	4	13	4	4	4	5	9	5	4	4	8	5	54	23	26	39	28	32	25	40	38	38	34	29	42	36	4	4	9	10	6	11	11	10	3	2	3	7	5	9	5
Carnation etched ring virus	0	0	0	0	0	0	0	0	0	0	0	0	0	0	0	0	0	0	0	0	0	0	0	0	0	0	0	0	0	0	0	0	0	0	0	0	0	0	0	0	0	0	0	0	0	0	0	0	0
Streptosporangium subroseum	51	74	67	67	86	56	77	96	56	38	38	47	73	78	148	48	43	27	218	23	89	30	175	257	383	182	126	136	86	89	64	234	222	203	36	87	26	28	28	37	25	28	79	41	42	70	159	88	56
Cauliflower mosaic virus	0	0	0	0	0	0	0	0	0	0	0	0	0	0	0	0	0	0	0	0	0	1	0	0	0	0	1	0	0	0	0	0	0	0	0	0	0	0	0	0	0	0	0	0	0	0	0	0	0
Lamprobacter modestohalophilus	0	1	1	1	1	0	1	0	0	0	0	0	2	0	1	3	0	0	1	0	3	4	4	3	4	4	2	4	1	3	3	3	3	3	0	0	0	0	0	0	1	2	1	1	0	0	1	1	0
Noviherbaspirillum soli	18	21	15	14	9	13	14	12	9	15	15	13	16	36	12	18	13	10	81	12	87	34	96	64	74	91	48	89	44	89	62	88	58	64	46	25	21	20	17	25	13	14	14	15	21	4	14	14	30
Amycolatopsis sp. FG22	4	4	5	3	2	2	0	4	2	2	1	1	0	1	5	1	3	1	6	2	12	5	11	12	7	10	5	7	13	6	15	12	13	8	3	3	1	1	3	2	2	0	0	0	0	3	5	2	1
Azospirillum baldaniorum	50	38	47	20	31	31	21	20	25	34	45	20	18	23	24	30	24	32	44	25	220	107	167	117	109	116	114	155	140	165	134	146	123	150	33	21	34	29	25	29	23	58	33	19	19	10	11	19	33
Pyropia njordii	0	0	0	0	0	0	0	0	0	0	0	0	0	0	0	0	0	0	0	0	0	0	0	0	0	0	0	0	0	0	0	0	0	0	0	0	0	0	0	0	0	0	0	0	0	0	0	0	0
Stomaphis sinisalicis	0	0	0	0	0	0	0	0	0	0	0	0	0	0	0	0	0	0	0	0	0	0	0	0	0	0	0	0	0	0	0	0	0	0	0	0	0	0	0	0	0	0	0	0	0	0	0	0	0
Aiceona himalaica	0	0	0	0	0	0	0	0	0	0	0	0	0	0	1	0	0	0	0	0	0	0	0	0	0	0	0	0	0	0	0	0	0	0	0	0	0	0	0	0	0	0	0	0	0	0	0	0	0
Rice virus X	0	0	0	0	0	0	0	0	0	0	0	0	0	0	0	0	0	0	0	0	0	0	0	0	0	0	0	0	0	0	0	0	0	1	0	0	0	0	0	0	0	0	0	0	0	0	0	0	0
Soybean chlorotic mottle virus	0	0	0	0	0	0	0	0	0	0	0	0	0	0	0	0	0	0	0	0	0	0	0	0	0	0	0	0	0	0	0	0	0	0	0	0	0	0	0	0	0	0	0	0	0	0	0	0	0
Neocystis brevis	1	0	0	0	0	0	0	0	0	0	0	0	0	0	0	0	0	0	0	0	1	1	0	0	0	0	0	0	0	1	0	0	0	0	0	0	0	0	0	0	0	0	0	0	0	0	0	0	0
Malus baccata	11	6	8	6	8	4	5	6	16	3	13	6	5	1	6	1	5	4	3	3	39	24	18	20	19	25	30	32	37	33	50	35	31	38	1	13	5	10	3	8	7	12	5	4	9	4	7	17	5
Rice tungro bacilliform virus	0	0	0	0	0	0	0	0	0	0	0	0	0	0	0	0	0	0	0	0	0	0	0	0	0	0	0	0	0	0	0	0	0	0	0	0	0	0	0	0	0	0	0	0	0	0	0	0	0
Malus hupehensis	0	0	0	0	0	0	0	0	0	0	0	0	0	0	0	0	0	0	0	0	0	0	0	0	0	0	0	0	0	0	0	0	0	0	0	0	0	0	0	0	0	0	0	0	0	0	0	0	0
Malus prunifolia	0	0	0	0	0	0	0	0	0	0	0	0	1	0	0	0	0	0	0	0	0	0	0	0	0	0	0	0	0	0	0	0	0	0	0	0	0	0	0	0	0	0	0	0	0	0	0	0	0
Sorbus torminalis	0	0	0	0	0	0	0	0	0	0	0	0	0	0	0	0	0	0	0	0	0	0	0	0	0	0	0	0	0	0	0	0	0	0	0	0	0	0	0	0	0	0	0	0	0	0	0	0	0
Thermoanaerobacter siderophilus	0	0	0	0	0	0	0	0	0	0	0	0	1	0	1	0	0	0	0	0	1	2	2	1	0	0	1	1	2	0	0	0	0	0	0	0	0	0	0	0	0	1	0	0	0	0	0	0	1
Maylandia zebra	2	1	0	1	2	0	0	1	5	0	0	0	2	0	0	1	1	0	0	0	6	2	1	1	1	3	5	4	6	3	7	7	3	5	1	0	0	0	0	1	1	2	1	2	2	2	3	0	0
Dimidiochromis compressiceps	0	0	0	0	0	0	0	0	0	0	0	0	0	0	0	0	0	0	0	0	0	0	0	0	0	0	0	0	0	0	0	0	0	0	0	0	0	0	0	0	0	0	0	0	0	0	0	0	0
Pseudoflavonifractor capillosus	3	2	4	5	4	1	1	2	4	2	2	0	6	2	3	5	2	0	2	2	19	4	8	9	16	15	7	10	13	11	12	12	20	15	0	3	1	5	3	4	0	7	4	0	2	4	3	5	1
Cupriavidus necator	148	67	104	84	107	85	44	86	72	95	106	48	50	79	71	76	65	75	79	52	686	341	472	592	392	728	385	543	419	501	322	503	563	451	81	110	62	115	75	158	54	120	88	95	96	48	66	87	119
Ensifer adhaerens	82	88	85	55	100	73	53	44	59	55	62	35	44	62	64	54	41	36	50	55	514	231	331	375	245	444	269	374	304	344	274	405	345	331	31	66	31	65	39	101	53	88	54	70	57	18	46	55	78
Lampsilis powellii	0	0	0	0	0	0	0	0	0	0	0	0	0	0	0	0	0	0	0	0	0	0	0	0	0	0	0	0	0	0	0	0	0	0	0	0	0	0	0	0	0	0	0	0	0	0	0	0	0
Rhizophora apiculata	0	0	0	0	0	0	0	0	0	0	0	0	0	0	0	0	0	0	0	0	0	0	0	0	0	0	0	0	0	0	0	0	0	0	0	0	0	0	0	0	0	0	0	0	0	0	0	0	0
Thioalkalivibrio versutus	3	0	0	2	0	1	0	0	0	1	0	0	2	1	1	0	0	0	1	1	5	3	3	7	1	5	5	2	7	5	5	4	6	5	0	2	0	2	2	0	0	2	1	2	0	1	0	3	0
Themeda triandra	0	0	0	0	0	0	0	0	0	0	0	0	0	0	0	0	0	0	0	0	0	0	0	0	0	0	0	0	0	0	0	0	0	0	0	0	0	0	0	0	0	0	0	0	0	0	0	0	0
Acinetobacter bereziniae	8	7	5	8	4	8	5	3	6	8	8	8	10	5	4	4	7	1	5	4	32	12	26	26	9	20	33	37	48	43	35	31	27	31	3	8	7	4	1	7	7	4	2	5	6	3	2	5	7
Acinetobacter guillouiae	5	3	2	1	4	1	3	1	0	0	4	6	3	1	1	0	2	0	0	0	10	4	6	1	3	6	6	11	8	17	14	14	5	11	1	1	2	4	0	1	0	2	0	2	2	0	1	0	4
Acinetobacter nosocomialis	4	1	1	1	0	0	0	0	2	0	4	0	1	2	0	2	0	0	1	1	11	4	10	7	10	7	4	8	3	7	15	2	4	6	1	1	1	0	0	0	1	2	1	0	3	1	0	0	1
Escherichia virus T4	0	0	0	0	0	0	0	0	0	0	0	0	0	0	0	0	0	0	0	0	0	0	0	0	0	0	0	0	0	0	0	0	0	0	0	0	0	0	0	0	0	0	0	0	0	0	0	0	0
Rhodocyclus tenuis	13	14	5	11	13	11	4	5	8	9	10	4	5	9	5	9	8	4	8	5	39	15	44	40	35	49	33	63	30	56	28	55	42	39	7	7	6	18	10	12	5	10	4	8	11	3	7	9	13
Chelonoidis abingdonii	5	4	5	6	5	5	3	5	7	5	7	0	2	4	4	5	3	3	4	0	31	11	23	23	16	23	13	24	23	19	31	22	32	32	4	5	2	4	6	4	2	3	3	3	5	2	5	7	1
Enterobacteria phage M1	0	0	0	0	0	0	0	0	0	0	0	0	0	0	0	0	0	0	0	0	0	0	0	0	0	0	0	0	0	0	0	0	0	0	0	0	0	0	0	0	0	0	0	0	0	0	0	0	0
Pachycladon fastigiatum	0	0	0	0	0	0	0	0	0	0	0	0	0	0	0	0	0	0	0	0	0	0	0	0	0	0	0	0	0	0	0	0	0	0	0	0	0	0	0	0	0	0	0	0	0	0	0	0	0
Lepidium oleraceum	0	0	0	0	0	0	0	0	0	0	0	0	0	0	0	0	0	0	0	0	0	0	0	0	0	0	0	0	0	0	0	0	1	0	0	0	0	0	0	0	0	0	0	0	0	0	0	0	0
Rhodocyclus purpureus	1	0	0	0	0	0	0	0	0	0	0	0	0	1	0	0	0	0	0	0	2	0	1	1	0	3	1	0	4	0	1	3	3	0	0	0	0	1	1	1	1	0	0	0	0	0	0	0	1
Bacillus virus PBS1	0	0	0	0	0	0	0	0	0	0	0	0	0	0	0	0	1	0	0	0	0	0	0	0	0	0	0	0	0	0	0	0	0	0	0	0	0	0	0	0	0	0	0	0	0	0	0	0	0
Marinobacter sp. DS40M8	1	0	0	1	0	0	0	0	0	0	0	0	0	0	0	0	0	0	0	1	1	1	2	0	1	1	0	1	3	1	1	1	3	2	0	0	0	2	0	2	0	0	1	0	0	0	1	0	0
Radula japonica	0	0	0	0	0	0	0	0	0	0	0	0	0	0	0	0	0	0	0	0	0	0	0	0	0	0	0	0	0	0	1	0	0	0	0	0	0	0	0	0	0	0	0	0	0	0	0	0	1
Radula macrostachya	0	0	0	0	0	0	0	0	0	0	0	0	0	0	0	0	0	0	0	0	0	0	0	0	0	0	0	0	0	0	0	0	0	0	0	0	0	0	0	0	0	0	0	0	0	0	0	0	0
Rickettsia asembonensis	0	0	0	0	1	0	0	0	0	0	0	1	1	0	0	0	0	0	0	0	1	0	1	1	0	0	2	0	1	2	2	3	0	2	0	0	0	0	0	0	0	1	0	0	1	0	2	0	0
Bacillus virus SPO1	0	0	0	0	0	0	0	0	0	0	0	0	0	0	0	0	0	0	0	0	0	0	0	0	0	0	1	0	0	0	0	0	0	0	0	0	0	0	0	1	0	0	0	0	0	0	0	0	0
Streptomyces sp. CS40	0	0	0	0	0	0	0	0	0	1	0	0	0	0	0	0	0	0	0	0	0	0	0	0	0	0	0	0	0	0	0	0	0	0	0	0	0	0	0	0	0	0	0	0	0	0	0	0	0
Latimeria menadoensis	0	0	0	0	0	0	0	0	0	0	0	0	0	0	0	0	0	0	0	0	0	0	0	0	0	0	0	0	0	0	1	0	0	0	0	0	0	0	0	0	0	0	0	0	0	0	0	0	0
Caenocholax sp. 10 DPM-2011	0	0	0	0	0	0	0	0	0	0	0	0	0	0	0	0	0	0	0	0	0	0	0	0	0	0	0	0	1	0	0	0	0	0	0	0	0	0	0	0	0	0	0	0	0	0	0	0	0
Caenocholax sp. 3 DPM-2011	0	0	0	0	0	0	0	0	0	0	0	0	0	0	0	0	0	0	0	0	0	0	0	0	0	0	0	0	0	0	0	0	0	0	0	0	0	0	0	0	0	0	0	0	0	0	0	0	0
Elenchus sp. 2 DPM-2011	0	0	0	0	0	0	0	0	0	0	0	0	0	0	0	0	0	0	0	0	0	0	0	0	0	0	0	0	0	0	0	0	0	0	0	0	0	0	0	0	0	0	0	0	0	0	0	0	0
Lychnocolax sp. 1 DPM-2011	0	0	0	0	0	0	0	0	0	0	0	0	0	0	0	0	0	0	0	0	0	0	0	0	0	0	0	0	0	1	0	0	0	0	0	0	0	0	0	0	0	0	0	0	0	0	0	0	0
Triozocera sp. 1 DPM-2011	0	0	0	0	0	0	0	0	0	0	0	0	0	0	1	0	0	0	0	0	0	0	0	0	0	0	0	0	0	0	0	0	0	0	0	0	0	0	0	0	0	0	0	0	0	0	0	0	0
Xenos sp. DPM-2011	0	0	0	0	0	0	0	0	0	0	0	0	0	0	0	0	0	0	0	0	0	0	0	0	0	0	0	0	0	0	0	0	0	0	0	1	0	0	0	0	0	0	0	0	0	0	0	0	0
Myrmecolax incautus	0	0	0	0	0	0	0	0	0	0	0	0	0	0	0	0	0	0	0	0	0	0	0	0	0	0	0	0	0	0	0	0	0	1	0	0	0	0	0	0	0	0	0	0	0	0	0	0	0
Paraxenos sp. DPM-2011	0	0	0	0	0	0	0	0	0	0	0	0	0	0	0	0	0	0	0	0	0	0	0	0	0	0	0	0	0	0	0	0	0	0	0	0	0	0	0	0	0	0	0	0	0	0	0	0	0
Corioxenos acucyrtophallus	0	0	0	0	0	0	0	0	0	0	0	0	0	0	0	0	0	0	0	0	0	0	0	0	0	0	0	0	0	0	0	0	0	0	0	0	0	0	0	0	0	0	0	0	0	0	0	0	0
Dichanthium annulatum	0	0	0	0	0	0	0	0	0	0	0	0	0	0	0	0	0	0	0	0	0	0	0	0	0	0	0	0	0	0	0	0	0	0	0	0	0	0	0	0	0	0	0	0	0	0	0	0	0
Drimia nana	0	0	0	0	0	0	0	0	0	0	0	0	0	0	0	0	0	0	0	0	0	0	0	0	0	0	0	0	0	0	0	0	0	0	0	0	0	0	0	0	0	0	0	0	0	0	0	0	0
Haloechinothrix halophila	18	22	28	23	20	21	31	32	22	12	9	6	18	17	25	14	18	10	52	7	34	14	53	283	318	130	42	48	44	30	38	36	92	72	16	11	15	43	9	14	11	15	11	26	26	14	46	14	20
Lametila abyssorum	0	0	0	0	0	0	0	0	0	0	0	0	0	0	0	0	0	0	0	0	0	0	0	0	0	0	0	0	0	0	0	0	0	0	0	0	0	0	0	0	0	0	0	0	0	1	0	0	0
Bilobella aurantiaca	0	0	0	0	1	0	0	0	0	0	0	0	0	0	0	0	0	0	0	0	0	0	0	0	0	0	0	0	0	0	0	0	0	0	0	0	0	0	0	0	0	0	0	0	0	0	0	0	0
Vogesella fluminis	1	2	0	1	1	2	1	3	3	3	1	1	2	1	0	2	4	2	4	2	15	5	8	15	9	12	5	13	6	15	13	15	13	17	1	3	2	7	1	3	3	0	2	2	4	1	2	0	5
Bilobella massoudi	0	0	0	0	0	0	0	0	0	0	0	0	0	0	0	0	0	0	0	0	0	0	0	0	0	0	0	1	0	0	0	0	0	0	0	0	0	0	0	0	0	0	0	0	0	0	0	0	0
Neonothopanus gardneri	0	0	0	0	0	0	0	0	0	0	0	0	0	0	0	0	0	0	0	0	0	0	0	0	0	0	0	0	0	0	0	0	1	0	0	0	0	0	0	0	0	0	0	0	0	0	0	0	0
Aspergillus luchuensis	5	1	2	1	2	2	0	1	1	2	2	1	1	2	3	0	1	3	2	0	9	10	2	8	7	4	15	11	19	12	16	10	8	13	0	1	3	1	4	1	3	4	0	0	1	0	3	1	1
planctomycete FF4	0	0	0	0	0	0	0	0	0	0	0	0	0	0	0	0	0	0	0	0	0	0	0	0	0	0	0	0	0	0	0	0	0	0	0	0	0	0	0	0	0	0	0	0	0	0	0	0	0
gamma proteobacterium endosymbiont of Pseudococcus viburni	0	0	0	0	0	0	0	0	0	0	0	0	0	0	0	0	0	0	0	0	0	0	0	0	0	0	0	0	1	0	0	0	0	0	0	0	0	0	0	0	0	0	0	0	0	0	0	0	0
Mycobacterium koreense	14	2	16	9	4	4	3	18	2	4	6	1	7	2	4	2	4	4	7	1	26	14	14	16	20	19	25	16	14	21	21	12	20	37	1	1	2	1	6	0	4	5	4	1	1	3	8	0	5
Mycolicibacillus parakoreensis	0	0	1	0	0	0	1	0	0	0	0	0	1	0	1	0	1	0	0	0	0	0	0	0	1	1	0	0	0	0	0	0	2	1	0	0	0	0	0	0	1	0	1	1	0	0	0	0	0
Mycobacterium sp. MOTT-01	0	0	0	0	0	0	0	0	0	0	0	0	0	0	0	0	0	0	0	0	0	0	0	0	0	0	0	0	0	0	0	0	0	0	0	0	0	0	0	0	0	0	0	0	0	0	0	0	0
Helicobacter phage phiHP33	0	0	0	0	0	0	0	0	0	0	0	0	0	0	0	0	0	0	0	0	0	0	0	0	0	0	0	0	0	0	0	0	0	0	0	0	0	0	0	0	0	0	0	0	0	0	0	0	0
Diaphus chrysorhynchus	0	0	0	0	0	0	0	0	0	0	0	0	0	0	0	0	0	0	0	0	0	0	0	0	0	0	0	0	0	0	0	0	0	0	0	0	0	0	0	0	0	0	0	0	0	0	0	0	0
Benthosema pterotum	0	0	0	0	0	0	0	0	0	0	0	0	0	0	0	0	0	0	0	0	0	0	0	0	0	0	0	0	0	0	0	0	0	0	0	0	0	0	0	0	0	0	0	0	0	0	0	0	0
Marshallagia marshalli	0	0	0	0	0	0	0	0	0	0	0	0	0	0	0	0	0	0	0	0	0	0	0	0	0	0	0	0	0	0	0	0	0	0	0	0	0	1	0	0	0	0	0	0	0	0	0	0	0
Candidatus Paraburkholderia hispidae	0	0	0	0	0	0	0	0	0	0	0	0	0	0	0	0	0	0	0	0	0	0	0	0	0	0	0	1	0	0	0	0	0	0	0	0	0	0	0	0	0	0	0	0	0	0	0	0	0
Candidatus Paraburkholderia schumannianae	6	3	2	4	2	0	3	0	5	0	1	0	0	0	2	0	0	0	0	3	6	3	7	1	3	3	5	5	5	4	7	2	13	7	0	1	3	1	1	0	3	2	1	1	0	1	2	2	2
Nanochromis wickleri	0	0	0	0	0	0	0	0	0	0	0	0	0	0	0	0	0	0	1	0	0	0	0	0	0	0	0	0	0	0	0	0	0	0	0	0	0	0	0	0	0	0	0	0	0	0	0	0	0
Alcaligenes sp. HPC1271	1	0	2	0	1	1	1	0	0	2	2	0	1	0	1	0	0	1	1	1	1	3	2	2	0	4	0	5	0	4	5	2	0	3	1	0	0	0	0	1	0	0	0	0	2	2	1	1	1
Enterovirus G	0	1	0	0	0	0	0	0	0	0	0	0	0	0	0	0	0	0	0	0	0	0	0	0	0	0	0	0	0	0	1	2	0	0	0	0	0	0	0	1	0	0	0	0	0	0	0	0	0
Maihuenia poeppigii	0	0	0	0	0	0	0	0	0	0	0	0	0	0	0	0	0	0	0	0	0	0	0	0	0	0	0	0	1	0	0	0	0	0	0	0	0	0	0	0	0	0	0	0	0	0	0	0	0
Cumulopuntia sphaerica	0	0	0	0	0	0	0	0	0	0	0	0	0	0	0	0	0	0	0	0	0	0	0	0	0	0	0	0	0	1	0	0	0	0	0	0	0	0	0	0	0	0	0	0	0	0	0	0	0
Sinanodonta woodiana	0	0	0	0	0	0	0	0	0	0	0	0	0	0	0	0	0	0	0	0	0	0	0	0	0	0	0	0	0	0	1	0	0	1	0	0	0	0	0	0	0	0	0	0	0	1	0	0	0
Listeria fleischmannii	4	4	2	0	0	2	1	2	1	2	2	1	1	1	0	1	2	2	0	0	12	4	7	3	2	7	12	8	6	8	5	7	3	14	0	1	2	1	1	0	2	1	1	1	1	0	1	1	4
Calisto nubila	0	0	0	0	0	0	0	0	0	0	0	0	0	0	0	0	0	0	0	0	0	0	0	0	0	0	0	0	0	0	0	0	0	0	0	0	0	0	0	0	0	0	0	0	0	0	0	0	0
Alcithoe benthicola	0	0	0	0	0	0	0	0	0	0	0	0	0	0	0	0	0	0	0	0	0	0	0	0	0	0	0	0	0	0	0	0	0	0	0	0	0	0	0	0	0	0	0	0	0	0	0	0	0
Alcithoe wilsonae	0	0	0	0	0	0	0	0	0	0	0	0	0	0	0	0	0	0	0	0	0	0	0	0	0	0	0	0	0	0	0	0	0	1	0	0	0	0	0	0	0	0	0	0	0	0	0	0	0
Amoria hunteri	0	0	0	0	0	0	0	0	0	0	0	0	0	0	0	0	0	0	0	0	0	0	1	0	0	0	0	0	0	0	0	0	0	0	0	0	0	0	0	0	0	0	0	0	0	0	0	0	0
Melanobaris laticollis	0	0	0	0	0	0	0	0	0	0	0	0	0	0	0	0	0	0	0	0	0	0	0	0	0	0	0	0	0	0	0	0	0	0	0	0	0	0	0	0	0	0	0	0	0	0	0	0	0
Barynotus obscurus	0	0	0	0	0	0	0	0	0	0	0	0	0	0	0	0	0	0	0	0	0	0	0	0	0	0	0	0	0	0	0	0	0	0	0	0	0	0	0	0	0	0	0	0	0	0	0	0	0
Byctiscus populi	0	0	0	0	0	0	0	0	0	0	0	0	0	0	0	0	0	0	0	0	0	0	0	0	0	0	0	0	0	0	0	0	0	0	0	0	0	0	0	0	0	0	0	0	0	0	0	0	0
Scolytus sp. APV-2011	0	0	0	0	0	0	0	0	0	0	0	0	0	0	0	0	0	0	0	0	0	0	0	0	0	0	0	0	0	0	0	0	0	0	0	0	0	0	0	0	0	0	0	0	0	0	0	0	0
Brachytemnus porcatus	0	0	0	0	0	0	0	0	0	0	0	0	0	0	0	0	0	0	0	0	0	0	0	0	0	0	0	0	0	0	0	0	0	0	0	0	0	0	0	0	0	0	0	0	0	0	0	0	0
Janibacter alkaliphilus	3	3	6	4	1	1	1	2	5	0	1	4	3	5	7	1	0	1	5	1	4	4	4	31	38	14	8	10	2	3	4	8	8	12	0	3	5	4	2	4	0	2	1	4	2	0	5	4	4
Pedobacter kyungheensis	2	3	1	3	2	3	1	0	1	1	4	3	4	4	4	5	6	5	4	3	11	5	12	8	11	8	7	27	13	9	5	20	12	24	1	3	1	2	4	6	4	1	2	3	0	2	1	5	2
Rhodomicrobium vannielii	165	153	106	83	218	54	51	149	78	67	60	31	20	21	60	194	345	146	18	58	1033	184	403	108	75	107	1411	292	529	1947	688	213	922	273	76	16	66	22	16	33	122	148	34	21	6	26	55	78	21
Runella slithyformis	18	10	10	6	8	4	5	6	11	12	16	12	14	22	20	18	18	8	30	9	66	34	69	70	73	70	39	98	62	75	45	100	45	58	8	22	8	18	13	34	10	3	15	30	24	5	8	13	39
Bradyrhizobium sp. ARR487	0	0	0	0	0	0	0	0	0	0	0	0	0	0	0	0	0	0	0	0	0	0	0	0	0	0	0	0	0	0	0	0	0	0	0	0	0	0	0	0	0	0	0	0	0	0	0	0	0
Bradyrhizobium sp. ARR549	0	0	0	0	0	0	0	0	0	0	0	0	0	0	0	0	0	0	0	0	0	0	0	0	0	0	0	0	0	0	1	0	0	0	0	0	0	0	0	0	0	0	0	0	0	0	0	0	0
Bradyrhizobium sp. ARR679	0	0	0	0	1	0	0	0	0	0	0	0	0	0	0	0	0	0	0	0	0	0	0	0	0	0	0	0	0	0	0	0	0	0	0	0	0	0	0	0	0	0	0	0	0	0	0	0	0
Bradyrhizobium sp. ARR858	0	0	0	0	0	0	0	0	0	0	0	0	0	0	0	0	0	0	0	0	0	0	0	0	0	0	1	0	0	0	0	0	1	0	0	0	0	0	0	0	0	0	0	0	0	0	0	0	0
Bradyrhizobium sp. WSM3997	0	0	0	0	0	0	0	0	0	0	0	0	0	0	0	0	0	0	0	0	0	0	0	0	0	0	0	0	0	0	0	0	0	0	0	0	0	0	0	0	0	0	0	0	0	0	0	0	0
Bradyrhizobium sp. ARR551	0	0	0	0	0	0	0	1	0	0	0	0	0	0	0	0	0	0	0	0	0	0	0	0	0	0	0	0	0	0	0	0	0	0	0	0	0	0	0	0	0	0	0	0	0	0	0	0	0
Bradyrhizobium sp. ARR595	0	0	0	0	0	0	0	0	0	0	0	0	0	0	0	0	0	0	0	0	0	0	0	0	0	0	1	0	0	0	0	0	0	0	0	0	0	0	0	0	0	0	0	0	0	0	0	0	0
Bradyrhizobium sp. ARR696	0	0	0	0	0	0	0	0	0	0	0	0	0	0	0	0	0	0	0	0	0	0	0	0	0	0	0	0	0	0	0	0	0	0	0	0	0	0	0	0	0	0	0	0	0	0	0	0	0
Bradyrhizobium sp. WSM3977	0	0	0	0	0	0	0	0	0	0	0	0	0	0	0	0	0	0	0	0	0	0	0	0	0	0	0	0	0	0	0	1	0	0	0	0	0	0	0	0	0	0	0	1	0	0	0	0	0
Bradyrhizobium sp. WSM3990	0	0	0	0	0	0	0	0	0	0	0	0	0	0	0	0	0	0	0	0	0	0	0	0	0	0	0	0	0	0	0	0	0	0	0	0	0	0	0	0	0	0	0	0	0	0	0	0	0
Bradyrhizobium sp. WSM3991	0	0	0	0	0	0	0	0	0	0	0	0	0	0	0	0	0	0	1	0	0	0	1	0	0	0	0	0	0	1	0	0	1	1	0	0	0	0	0	0	0	0	0	0	0	0	0	0	0
Bradyrhizobium sp. ARR534	0	0	0	0	0	0	0	0	0	0	0	0	0	0	0	0	0	0	0	0	0	0	0	0	0	0	0	0	0	0	0	1	0	0	0	0	0	0	0	0	0	0	0	0	0	0	0	0	0
Bradyrhizobium sp. ARR681	0	0	0	0	0	0	0	0	0	0	0	0	0	0	0	0	0	0	0	0	0	0	0	0	0	0	0	0	0	0	0	0	0	0	0	0	0	0	0	0	0	0	0	0	0	0	0	0	0
Bradyrhizobium sp. WSM3993	0	0	0	0	0	0	0	0	0	0	0	0	0	0	0	0	0	0	0	0	0	0	0	0	0	0	0	1	0	0	0	0	0	0	0	0	0	0	0	0	0	0	0	0	0	0	0	0	0
Candidatus Gullanella endobia	0	3	1	0	0	1	0	0	0	1	0	0	0	0	0	0	1	0	0	0	2	1	2	1	2	0	3	0	2	0	2	4	2	0	0	0	0	0	0	0	1	0	0	0	0	1	0	0	0
Burkholderia sp. SD2891	0	0	0	0	0	0	0	0	0	0	0	0	0	0	0	0	0	0	0	0	0	0	0	0	0	0	0	0	0	0	0	0	0	0	0	0	0	0	0	0	0	0	0	0	0	0	0	0	0
Etheostoma barratti	0	0	0	0	0	0	0	0	0	1	0	0	0	0	0	0	0	0	0	0	0	0	0	0	0	0	0	0	0	0	0	0	0	0	0	0	0	0	0	0	0	0	0	0	0	0	0	0	0
Crystallaria cincotta	0	0	0	0	0	0	0	0	0	0	0	0	0	1	0	0	0	0	0	0	0	0	0	0	0	0	0	0	0	0	0	0	0	0	0	0	0	0	0	0	0	0	0	0	0	0	0	0	0
Linaria chalepensis	0	0	0	0	0	0	0	0	0	0	0	0	0	0	0	0	0	0	0	0	0	0	0	0	0	0	0	0	0	0	0	0	0	0	0	0	0	0	0	0	0	0	0	0	0	0	0	0	0
Streptomyces phage VWB	0	0	0	0	0	0	0	0	0	0	0	0	0	0	0	0	0	0	0	0	0	0	0	1	0	3	0	0	0	0	0	0	0	0	0	0	0	0	0	0	0	0	2	0	0	0	0	0	0
Hyposidra talaca NPV	0	0	0	0	0	0	0	2	0	0	0	0	0	0	0	0	0	0	0	0	1	0	0	0	0	0	0	0	0	0	0	0	0	0	0	0	0	0	0	0	0	0	0	0	0	0	0	0	0
Hypseleotris sp. HAxHB	0	0	0	0	0	0	0	0	0	0	0	0	0	0	0	0	0	0	0	0	0	0	0	0	0	0	0	0	0	0	0	0	0	0	0	0	0	0	0	0	0	0	0	0	0	0	0	0	0
Oikopleura longicauda	0	0	0	0	0	0	0	0	0	0	0	0	0	0	0	0	0	0	0	0	0	0	0	0	0	0	0	0	0	0	0	0	0	0	0	0	0	0	0	0	0	0	0	0	0	0	0	0	0
Amphidinium operculatum	0	0	0	0	0	0	0	0	0	0	0	0	0	0	0	0	0	0	0	0	0	0	0	0	0	0	0	0	0	0	0	0	0	0	0	0	0	0	0	0	0	0	0	0	0	0	0	0	0
Weissella fabalis	0	0	0	0	0	0	1	0	0	0	0	0	0	0	0	0	0	0	0	0	0	1	0	1	0	1	0	2	0	0	0	0	1	0	0	0	0	0	0	0	0	0	0	0	0	0	0	0	0
Acrocarpospora phusangensis	9	12	16	6	1	6	10	13	4	10	5	12	10	3	12	9	6	6	7	6	30	23	35	49	53	43	22	25	28	27	27	44	28	38	5	6	7	8	2	4	8	15	8	7	6	7	14	12	7
Polymorphobacter multimanifer	17	15	6	12	6	12	12	9	10	10	16	8	13	10	15	23	17	13	16	7	80	33	51	50	48	49	50	61	56	82	43	70	47	56	11	12	12	12	17	29	8	21	10	5	10	5	5	23	18
Rhizobium phage 16-3	1	0	0	0	0	0	0	0	0	0	0	0	0	0	0	0	0	0	1	0	2	0	1	0	0	0	1	0	1	0	0	0	1	1	0	0	0	0	1	0	0	0	0	0	0	0	0	0	0
Halonotius sp. J07HN4	2	0	0	1	0	0	0	0	0	1	1	1	1	0	0	0	0	0	0	2	7	2	6	6	3	3	4	4	4	6	9	2	4	2	0	0	1	1	0	1	0	1	0	0	1	0	0	0	1
Bifidobacterium sp. HM5-5	0	0	0	0	0	0	0	0	0	0	0	0	0	0	0	0	0	0	0	0	0	0	0	0	0	0	0	0	0	0	0	0	0	0	0	0	0	0	0	0	1	0	0	0	0	0	0	0	0
Bulboplastis apyrenoidosa	0	0	0	0	0	0	0	0	0	0	0	0	0	0	0	0	0	1	0	0	0	0	1	0	0	0	0	0	2	1	0	2	0	0	0	0	0	0	0	1	2	0	0	0	0	0	0	0	0
Zoysia japonica x Zoysia pacifica	0	0	0	0	0	0	0	0	0	0	0	0	0	0	0	0	0	0	0	0	0	0	0	0	0	0	0	0	0	0	0	0	0	0	0	0	0	0	0	0	0	0	0	0	0	0	0	0	0
Bailinhaonella thermotolerans	28	34	32	29	25	18	26	28	28	11	17	12	16	7	27	11	9	9	13	5	62	29	44	54	71	44	33	49	50	64	54	38	64	92	17	13	12	15	10	7	13	19	16	12	9	12	47	13	10
Geodermatophilus nigrescens	8	13	16	14	15	15	15	14	7	7	8	3	10	17	22	20	11	7	113	8	22	14	55	123	297	74	35	35	28	33	25	43	64	48	66	13	95	44	9	21	6	8	14	15	12	12	25	16	15
Microbacterium sp. BR1	1	3	1	0	1	0	1	1	3	2	1	1	2	1	3	4	1	1	2	0	2	2	5	9	4	13	0	7	7	5	2	2	9	4	1	2	0	1	0	3	2	3	2	2	1	0	5	2	2
Russula khanchenjungae	0	0	0	0	0	0	0	0	0	0	0	0	0	0	0	0	0	0	0	0	0	0	0	0	0	0	0	0	0	0	0	0	0	0	0	0	0	0	0	0	0	0	0	0	0	0	0	0	0
Lactifluus leptomerus	0	0	0	0	0	0	0	0	0	0	0	0	0	0	0	0	0	0	0	0	0	0	0	0	0	0	0	0	0	0	0	0	0	0	0	0	0	0	0	0	0	0	0	0	0	0	0	0	0
Lysinibacillus meyeri	1	2	1	4	3	0	1	4	1	1	1	2	5	2	0	3	0	0	2	0	12	6	5	5	1	4	6	2	7	8	17	11	8	9	0	3	0	0	1	2	0	3	1	1	5	0	2	2	1
Virgibacillus halotolerans	0	0	0	0	1	0	0	0	0	1	0	0	0	0	0	0	0	0	0	0	1	1	0	1	0	1	0	0	1	0	0	0	0	2	0	0	0	0	0	1	0	0	0	0	0	0	0	0	0
Domibacillus robiginosus	3	3	3	1	1	1	2	0	2	0	1	0	2	1	3	12	2	0	3	2	9	5	42	6	86	12	13	3	4	6	20	9	3	9	38	2	6	0	3	0	3	5	2	1	0	3	2	1	2
Cohnella sp. A01	0	0	0	0	0	0	0	0	0	0	0	0	0	0	0	0	0	0	0	0	0	0	0	0	0	0	0	0	0	0	0	0	0	0	0	0	0	0	0	0	0	0	0	0	0	0	0	0	0
Bacillus sp. MSP13	0	0	0	0	0	0	0	0	0	0	0	0	0	0	0	0	0	0	0	0	0	0	0	0	0	0	0	0	0	1	0	0	0	0	0	0	0	0	0	0	0	1	0	0	0	0	0	0	0
Bacillus sp. MSP5.4	0	0	0	0	0	0	0	0	0	0	0	0	0	0	0	0	0	0	0	0	0	0	0	0	0	0	0	0	0	0	1	0	0	0	0	0	0	0	0	0	0	0	0	0	0	0	0	0	0
Bacillus sp. NSP2.1	0	0	1	1	0	1	2	0	1	0	0	0	1	0	0	0	1	1	1	0	2	1	0	2	1	4	0	6	2	1	0	1	1	2	0	0	0	1	1	0	0	1	2	0	1	0	1	0	0
Bacillus sp. NSP9.1	0	0	0	2	0	0	0	0	0	0	0	0	0	0	0	0	0	0	0	0	0	0	1	1	2	0	0	0	2	1	1	0	0	0	0	0	0	0	0	0	0	0	1	0	1	0	1	0	0
Bacillus sp. SB47	0	0	0	0	0	0	0	1	0	0	0	0	0	0	0	0	0	0	0	0	0	0	0	0	0	0	0	0	1	0	0	0	0	0	0	0	0	0	0	0	0	0	0	0	0	0	0	0	0
Bacillus sp. SB49	0	2	0	0	1	0	0	0	1	0	1	0	1	0	0	0	0	0	1	0	1	0	1	1	1	2	2	0	1	0	0	2	0	0	0	0	0	0	0	0	0	0	0	1	0	0	0	0	0
haloarchaeon 3A1-DGR	0	0	0	0	0	0	0	0	0	0	0	0	0	1	1	0	0	0	0	1	1	0	2	2	2	4	3	1	2	2	0	2	2	2	0	0	0	0	0	1	2	0	1	0	0	0	0	0	0
Psychrobacter phage Psymv2	0	0	0	0	0	0	0	0	0	0	0	0	0	0	0	0	0	0	0	0	0	0	0	0	0	0	0	0	0	0	0	0	0	0	0	0	0	0	0	0	0	1	0	0	1	0	0	0	0
Pterocarpus santalinus	1	0	0	0	0	0	0	0	0	0	0	0	0	0	0	0	0	0	0	0	0	0	0	0	0	0	0	0	0	0	0	0	0	0	0	0	0	0	0	0	0	0	0	0	0	0	0	0	0
Pterocarpus soyauxii	0	0	0	0	0	0	0	0	0	0	0	0	0	0	0	0	0	0	0	0	0	0	0	0	0	0	0	0	0	0	0	0	0	0	0	0	0	0	0	0	0	0	0	0	0	0	0	0	0
Helobdella sp. Austin	0	0	0	0	0	0	0	0	0	0	0	0	0	0	0	0	0	0	0	0	0	0	0	0	0	0	0	0	0	0	0	0	0	0	0	0	0	0	0	0	0	0	0	0	0	0	0	0	0
bacterium enrichment culture clone V9DM	0	0	0	0	0	0	0	0	0	0	0	0	0	0	0	0	0	0	0	0	0	0	0	0	0	0	0	0	0	0	1	0	0	0	0	0	0	0	0	0	0	0	0	0	0	0	0	0	0
Bradyrhizobium genosp. TUXTLAS-30	0	0	0	0	0	0	0	0	0	0	0	0	0	0	0	0	0	0	0	0	0	0	0	0	0	0	0	0	1	0	0	1	0	1	0	0	0	0	0	0	0	0	0	0	0	0	0	0	0
Bradyrhizobium genosp. TUXTLAS-31	0	0	0	0	0	0	0	0	0	0	0	0	0	0	0	0	0	0	0	0	0	0	0	0	0	0	0	0	0	0	0	0	0	0	0	0	0	0	0	0	0	0	0	0	0	0	0	0	0
Bradyrhizobium genosp. TUXTLAS-32	0	0	0	0	0	0	0	0	0	0	0	0	0	0	0	0	0	0	0	0	0	0	0	0	0	0	0	0	0	0	0	1	0	1	0	0	0	0	0	0	0	0	0	0	0	0	0	0	0
Acinetobacter sp. NBRC 100985	0	0	0	0	0	1	0	0	0	0	0	0	0	0	0	0	0	0	0	0	1	0	2	0	0	0	0	0	0	2	0	0	0	0	0	0	0	0	0	0	0	0	0	1	0	0	0	0	0
uncultured bacterium pDL136	0	0	0	0	0	0	0	0	0	0	0	0	0	0	0	0	0	0	0	0	0	0	0	0	0	0	0	0	0	0	0	0	0	0	0	0	0	0	0	0	0	0	0	0	0	0	0	0	0
Streptomyces sp. SM12	1	0	0	5	2	1	2	0	1	0	1	0	0	0	2	0	1	0	1	1	4	1	2	9	14	44	5	3	4	3	6	6	5	1	1	3	0	2	0	3	0	1	1	0	1	0	3	1	1
Caballeronia grimmiae	58	14	18	31	29	50	22	6	16	13	14	4	9	5	17	27	11	15	36	5	74	42	118	32	46	33	54	55	54	39	39	78	125	71	21	8	32	14	15	21	2	16	13	9	3	9	4	11	10
Rodwayella citrinula	0	0	0	0	0	0	0	0	0	0	0	0	0	0	0	0	0	0	0	0	0	0	0	0	0	0	0	0	0	0	0	0	0	0	0	0	0	0	0	0	0	0	0	0	0	0	0	0	0
Bacillus mesophilum	3	2	2	1	0	0	1	0	1	0	1	0	2	1	2	1	0	1	2	0	4	1	6	4	2	7	9	3	1	6	1	1	9	6	0	0	2	1	0	3	0	1	0	0	1	0	1	1	3
Chromobacterium alkanivorans	0	0	0	0	0	0	0	0	0	0	0	0	0	0	0	0	0	0	0	0	0	0	0	0	0	0	0	0	0	0	1	0	0	0	0	0	0	0	0	0	0	1	0	0	0	0	0	0	0
Riemerella columbipharyngis	3	1	2	2	0	0	0	0	1	0	0	0	0	0	2	1	1	0	2	0	10	3	4	1	0	6	5	10	2	2	13	6	4	2	1	0	1	5	0	1	2	0	0	2	2	0	2	2	2
Pasteurella oralis	1	2	0	1	0	1	0	2	1	0	1	0	0	0	1	1	0	0	0	0	6	2	5	2	4	1	5	1	4	2	5	3	5	2	0	1	1	0	0	0	0	1	0	0	0	0	0	1	1
Streptomyces virus phiC31	0	0	0	0	0	0	0	0	0	0	0	0	0	1	0	0	0	0	0	0	0	0	1	0	0	6	0	0	0	0	2	0	0	0	0	0	0	0	0	0	0	0	0	0	0	0	0	0	0
Rhodopila globiformis	1050	694	565	856	1283	804	796	356	623	771	724	639	1124	183	776	745	490	761	1361	675	3112	1629	2641	272	313	268	1059	1414	2102	2563	1812	1746	3792	2768	1214	117	2078	170	1475	446	624	1501	516	37	67	542	573	1216	329
Erythrocercus mccallii	0	0	0	0	0	0	0	0	0	0	0	0	0	0	0	0	0	0	0	0	0	0	0	0	0	0	0	0	0	0	0	0	0	0	0	0	0	0	0	0	0	0	0	0	0	0	0	0	0
Lachancea dasiensis	9	3	7	4	3	1	2	7	5	5	5	2	4	7	5	4	5	3	1	1	30	13	26	13	17	15	25	23	31	19	33	23	14	22	1	4	4	6	7	6	5	4	2	3	1	2	3	4	5
Steinernema kushidai	0	0	0	0	0	0	0	0	0	0	0	0	0	0	0	0	0	0	0	0	0	0	0	1	0	0	0	0	0	0	0	0	0	0	0	0	0	0	0	0	0	0	0	0	0	0	0	0	0
Spinacia tetrandra	0	0	0	0	0	0	0	0	0	0	0	0	0	0	0	0	0	0	0	0	0	0	0	0	0	0	0	1	0	0	0	0	0	0	0	0	0	0	0	0	0	0	0	0	0	0	0	0	0
Spinacia turkestanica	0	0	0	0	0	0	0	0	0	0	0	0	0	0	0	0	0	0	0	0	0	0	0	0	0	0	0	1	0	0	0	0	0	0	0	0	0	0	0	0	0	0	0	0	0	0	0	0	0
Corynebacterium uterequi	1	4	0	5	3	0	2	0	6	1	1	2	0	4	5	0	0	2	5	4	16	8	5	8	10	11	9	5	7	5	9	7	6	8	1	3	2	1	1	2	2	4	1	1	3	0	4	2	2
Bradyrhizobium sp. JNVU TV11	0	0	0	0	0	0	0	0	0	0	0	0	0	1	0	0	0	0	0	0	0	0	0	0	0	0	0	0	0	0	0	1	0	0	0	0	0	0	0	0	0	0	0	0	0	0	0	0	0
Lygus lineolaris virus 1	0	0	0	0	0	0	0	0	0	0	0	0	0	0	0	0	0	0	0	0	1	0	0	0	0	0	0	0	0	0	0	0	0	0	0	0	0	0	0	0	0	0	0	0	0	0	0	0	0
Rhodococcus sp. TMP1	0	0	0	0	0	0	0	0	0	0	0	0	0	0	0	0	0	0	0	0	0	0	0	0	0	0	0	1	0	0	0	1	0	0	0	0	0	0	0	0	0	0	0	0	0	0	0	0	0
Croton sublyratus	0	0	0	0	0	0	0	0	0	0	0	0	0	0	0	0	0	0	0	0	0	0	0	0	0	0	0	0	0	0	0	0	0	0	0	0	0	0	0	0	0	0	0	0	0	0	0	0	0
Chamaescilla corymbosa	0	0	0	0	0	0	0	0	0	0	0	0	0	0	0	0	0	0	0	0	0	0	0	0	0	0	0	0	0	0	0	0	0	0	0	0	0	0	0	0	0	0	0	0	0	0	0	0	0
Scoparia dulcis	0	0	0	0	0	0	0	0	0	0	0	0	0	0	0	0	0	0	0	0	0	1	1	0	0	1	0	0	0	0	1	0	0	0	0	0	0	0	0	0	0	0	0	0	0	0	0	0	0
Noccaea caerulescens	0	0	0	0	0	0	0	0	0	0	1	0	0	0	0	0	0	0	0	0	0	0	0	0	0	0	0	0	0	0	0	0	0	0	0	0	0	0	0	0	0	0	0	0	0	0	0	0	0
Microbacterium lemovicicum	7	6	6	6	1	5	9	7	8	5	2	5	4	12	4	2	2	2	4	3	17	7	5	42	25	71	21	21	13	20	14	30	22	25	2	5	3	11	4	13	3	5	11	10	15	2	4	4	10
Atlantoraja castelnaui	1	0	0	0	0	0	0	0	0	0	0	0	0	0	0	0	0	0	0	0	0	0	0	0	0	0	0	0	0	0	0	0	0	0	0	0	0	0	0	0	0	0	0	0	0	0	0	0	0
Bacillus phage SPP1	0	0	0	0	0	0	0	0	0	0	0	0	0	0	0	0	0	0	0	0	0	0	0	0	0	0	1	0	0	0	0	0	0	0	0	0	0	0	0	0	0	0	0	0	0	0	0	0	0
Graphomya rufitibia	0	0	0	0	0	0	0	0	0	0	0	0	0	0	0	0	0	0	0	0	0	0	0	0	0	0	1	0	0	0	0	0	0	0	0	0	0	0	0	0	0	0	0	0	0	0	0	0	0
Typhlonarke aysoni	0	0	0	0	0	0	0	0	0	0	0	0	0	0	0	0	0	0	0	0	0	0	0	0	0	0	0	0	1	0	0	0	0	0	0	0	0	0	0	0	0	0	0	0	0	0	0	0	0
Acomys muzei	0	0	0	0	0	0	0	0	0	0	0	0	0	0	0	0	0	0	0	0	0	0	0	0	0	0	0	0	0	0	0	0	0	0	0	0	0	0	0	0	0	0	0	0	0	0	0	0	0
Nothoscordum andicola	0	0	0	0	0	0	0	0	0	0	0	0	0	0	0	0	0	0	0	0	0	0	0	0	0	0	0	0	0	0	0	0	0	0	0	0	0	0	0	0	0	0	0	0	0	0	0	0	0
Aminobacter sp. DSM 24754	1	3	0	0	0	0	0	1	0	0	0	0	0	0	0	0	1	0	0	0	4	1	5	5	3	4	2	1	4	4	2	3	2	5	1	0	0	1	0	0	2	2	1	0	0	0	0	1	2
Aminobacter sp. DSM 24755	0	0	0	0	0	0	0	0	0	0	0	0	0	0	0	0	0	0	0	0	0	0	0	0	0	0	0	0	0	0	0	0	0	0	0	0	0	0	0	0	0	0	0	0	0	0	0	0	0
Paspalum striate mosaic virus	0	0	0	0	0	0	0	0	0	0	0	0	0	0	0	0	0	0	0	0	0	0	0	0	0	0	0	0	0	0	0	0	0	0	0	0	0	0	0	0	0	0	0	0	0	0	0	0	0
Candidatus Haloredivivus sp. G17	1	1	0	0	1	1	0	1	1	1	0	0	1	1	1	0	0	0	0	0	1	1	0	0	0	3	1	2	0	3	2	2	3	0	0	1	0	1	0	0	0	0	0	0	0	0	0	0	2
Steatomys parvus	0	0	0	0	0	0	0	0	0	0	0	0	0	0	0	0	0	0	0	0	0	0	0	0	0	0	0	0	0	0	0	0	0	0	0	0	0	0	0	0	0	0	0	0	0	0	0	0	0
Escherichia virus T5	0	0	0	0	0	0	0	0	0	0	0	0	0	0	0	0	0	0	0	0	0	2	0	0	1	0	0	0	0	0	0	0	0	0	0	0	0	0	0	0	0	0	0	0	0	0	0	0	0
Gymnuromys roberti	0	0	0	0	0	0	0	0	0	0	0	0	0	0	0	0	0	0	0	0	0	0	0	0	0	0	0	0	0	0	0	0	0	0	0	0	0	0	0	0	0	0	0	0	0	0	0	0	0
Eliurus myoxinus	0	0	0	0	0	0	0	0	0	0	0	0	0	0	0	0	0	0	0	0	0	0	0	0	0	0	0	0	0	0	0	0	0	0	0	0	0	0	0	0	0	0	0	0	0	0	0	0	0
Halarchaeum solikamskense	0	0	0	0	0	0	0	0	0	0	0	0	0	0	0	0	0	0	0	0	0	0	0	0	0	0	0	0	0	0	0	0	0	0	0	0	0	0	0	0	0	0	0	0	0	0	0	0	0
Staphylococcus sp. CO245	0	0	0	0	0	0	0	0	0	0	0	0	0	0	0	0	0	0	0	0	1	0	0	0	0	0	0	0	0	0	0	0	0	0	0	0	0	0	0	0	0	0	0	0	0	0	0	0	0
Deroceras invadens	0	0	0	0	0	0	0	0	0	0	0	0	0	0	0	0	0	0	0	0	0	0	0	0	0	0	0	0	0	0	0	0	0	0	0	0	0	0	0	0	0	0	0	0	0	0	0	0	0
Pseudoxanthomonas wuyuanensis	7	16	7	12	9	7	2	5	6	6	6	9	7	20	15	3	10	6	4	1	50	39	26	64	37	53	29	47	44	35	44	71	35	50	8	14	7	11	8	15	6	13	11	14	13	9	7	4	18
Micrococcus sp. SMCC ZAT351	0	0	0	0	0	0	0	0	0	0	0	0	0	0	0	0	0	0	0	0	0	0	0	0	0	0	0	0	0	0	0	0	0	0	0	0	0	0	0	0	0	0	0	0	0	0	0	0	0
Festucalex cinctus	0	0	0	0	0	0	0	0	0	0	0	0	0	0	0	0	0	0	0	0	0	0	0	0	0	0	0	0	0	0	0	0	0	0	0	0	0	0	0	0	0	0	0	0	0	0	0	0	0
Thermocatellispora tengchongensis	25	83	61	50	77	61	74	76	44	14	19	22	38	26	51	19	26	22	53	14	39	16	102	209	256	102	55	53	43	48	48	58	141	129	23	16	25	30	21	17	29	21	19	18	19	39	79	42	17
Pseudoalteromonas ulvae	5	5	2	3	1	6	3	0	2	5	3	0	1	4	1	5	1	2	2	1	15	10	17	7	9	10	5	22	21	8	18	16	11	9	3	2	2	2	0	0	2	6	1	2	7	2	0	2	2
bacterium enrichment culture clone FXVII-Cel5B	0	0	0	0	0	0	0	0	0	0	0	0	0	0	0	0	0	0	0	1	0	0	0	0	0	1	0	0	0	0	0	0	0	0	0	0	0	0	0	0	0	0	0	0	0	0	0	0	0
Salegentibacter echinorum	0	4	0	0	0	1	1	0	3	1	0	2	1	0	5	3	1	3	0	0	13	6	10	4	7	9	7	11	5	12	4	7	2	7	0	1	0	1	2	0	1	4	0	1	3	1	2	1	5
Algoriphagus zhangzhouensis	5	3	3	3	4	1	0	1	2	1	4	4	3	2	2	3	4	3	3	1	17	11	17	14	8	13	13	20	13	20	15	26	12	13	0	8	2	2	1	7	5	1	3	8	4	3	0	2	6
Muricauda zhangzhouensis	2	3	1	0	1	1	1	0	3	1	0	1	1	2	0	2	1	0	1	1	10	3	4	5	2	6	9	5	4	8	6	6	5	8	2	1	1	0	1	1	1	3	2	0	1	0	3	1	0
Streptomyces zinciresistens	4	11	8	12	5	8	5	4	7	5	5	8	7	3	5	7	5	6	9	3	27	16	27	68	59	101	47	25	16	23	11	21	22	33	6	8	2	5	3	6	2	4	2	3	3	4	9	5	2
Ichthyobodo-related endosymbiont of Neoparamoeba	0	0	0	0	0	0	0	0	0	0	0	0	0	0	0	0	0	0	0	0	0	0	0	0	0	0	0	0	0	0	0	0	0	0	0	0	0	0	0	0	0	0	0	0	0	0	0	0	0
Porticoccus hydrocarbonoclasticus	0	0	0	0	2	0	0	1	0	0	0	1	1	1	1	0	2	1	2	0	8	0	5	4	4	7	4	5	2	1	4	2	2	2	0	0	0	0	1	0	1	0	1	1	1	1	1	1	1
Carnobacterium iners	0	0	0	0	0	0	1	0	0	1	1	1	1	0	1	0	0	2	1	2	3	5	7	4	1	1	1	3	3	8	10	5	0	0	1	0	1	0	0	0	1	0	0	1	0	1	0	0	2
Streptomyces sp. TOR3209	1	2	5	1	1	1	0	0	0	0	0	2	0	0	2	0	0	0	0	0	1	0	3	14	18	21	10	4	3	1	4	3	3	6	2	4	0	3	0	0	1	1	1	1	2	0	1	0	1
Stathmopoda melanochra	0	0	0	0	0	0	0	0	0	0	0	0	0	0	0	0	0	0	0	0	0	0	0	0	0	0	0	0	0	0	0	0	0	0	0	0	0	0	0	0	0	0	0	0	0	0	0	0	0
Dasystoma salicella	0	0	0	0	0	0	0	0	0	0	0	0	0	0	0	0	0	0	0	0	0	0	0	0	0	0	0	0	0	0	0	0	0	0	0	0	0	0	0	0	0	0	0	0	0	0	0	0	0
Cronobacter virus Esp2949-1	0	0	0	0	0	0	0	0	0	0	0	0	0	0	0	0	0	0	0	0	0	0	0	0	0	0	0	0	0	0	0	0	0	0	0	0	0	0	0	0	0	0	0	0	0	0	0	0	0
Holbrookia lacerata	0	0	0	0	0	0	0	0	0	0	0	0	0	0	0	0	0	0	0	0	0	0	0	0	0	0	0	0	0	1	0	0	0	0	0	0	0	0	0	0	0	0	0	0	0	0	0	0	0
Phragmites mauritianus	0	0	0	0	0	0	0	0	0	0	0	0	0	0	0	0	0	0	0	0	0	0	0	0	0	0	0	0	0	0	0	0	0	0	0	0	0	0	0	0	0	0	0	0	0	0	0	0	0
California sea lion astrovirus 6	0	0	0	0	0	0	0	0	0	0	0	0	0	0	0	0	0	0	0	0	0	0	0	0	0	0	0	0	0	0	0	0	0	0	0	0	0	0	0	0	0	0	0	0	0	0	0	0	0
California sea lion astrovirus 9	0	0	0	0	0	0	0	0	0	0	0	0	0	0	0	0	0	0	0	0	0	0	0	0	0	0	0	0	0	0	0	0	0	0	0	0	0	0	0	0	0	0	0	0	0	0	0	0	0
California sea lion bocavirus 4	0	0	0	0	0	0	0	0	0	0	0	0	0	0	0	0	0	0	0	0	0	0	0	0	0	0	0	0	0	0	0	0	0	0	0	0	0	0	0	0	0	0	0	0	0	0	0	0	0
California sea lion sapelovirus 2	0	0	0	0	0	0	0	0	0	0	0	0	0	0	0	0	0	0	0	0	0	0	0	0	0	0	0	0	0	0	0	0	0	0	0	0	0	0	0	0	0	0	0	0	0	0	0	0	0
California sea lion sapovirus 2	0	0	0	0	0	0	0	0	0	0	0	0	0	0	0	0	0	0	0	0	1	0	0	0	0	0	0	0	0	0	0	0	0	0	0	0	0	0	0	0	0	0	0	0	0	0	0	0	0
Halohasta litchfieldiae	0	2	0	1	0	1	1	0	2	1	1	1	2	1	1	0	5	2	2	0	6	2	7	12	4	6	5	4	10	6	9	7	11	10	0	0	0	2	1	3	2	2	0	3	1	1	1	1	3
Streptomyces sp. ATCC 55365	0	0	0	0	0	0	0	0	0	0	0	0	0	0	0	0	0	0	0	0	0	0	0	1	0	0	0	0	0	0	0	0	0	1	0	0	0	0	0	1	0	0	0	0	0	0	0	0	0
Methylobacterium fujisawaense	3	6	4	1	0	0	0	1	4	2	1	2	2	0	2	1	1	0	3	1	25	7	10	4	6	5	4	6	11	7	14	6	14	11	1	1	1	5	3	1	0	6	3	1	0	0	3	1	2
Tenacibaculum maritimum	2	5	2	5	5	4	1	0	6	5	3	2	5	1	2	4	5	3	4	3	27	9	13	12	14	12	16	21	19	17	19	33	13	13	3	4	3	2	5	6	1	5	7	6	2	1	4	5	6
Acinetobacter sp. LS56-7	0	0	0	0	0	0	0	0	0	0	0	0	0	0	0	0	0	0	0	0	0	0	0	0	0	0	0	0	0	0	0	0	0	0	0	0	0	0	0	0	0	0	0	0	0	0	0	0	0
Candidatus Burkholderia crenata	2	2	2	1	3	3	1	1	1	8	9	2	11	2	7	2	2	2	2	1	6	3	4	4	3	6	3	1	6	5	19	15	27	5	1	2	2	1	9	5	0	0	3	0	1	10	3	10	2
Candidatus Burkholderia mamillata	0	0	0	0	0	0	0	0	0	0	0	0	0	0	0	0	0	0	0	0	0	0	0	0	0	0	0	0	0	0	0	0	1	0	0	0	0	0	0	0	0	0	0	0	0	0	0	0	0
Peromyscus adeno-associated virus M-6/USA/2010	0	0	0	0	0	0	0	0	0	0	0	0	0	0	0	0	0	0	0	0	0	0	0	0	0	0	0	0	0	0	0	0	0	0	0	0	0	0	0	0	0	0	0	0	0	0	0	0	0
Rodent stool-associated circular genome virus	0	0	0	0	0	0	0	0	0	0	0	0	0	0	0	0	0	0	0	0	0	0	0	0	0	0	0	0	0	0	0	1	0	0	0	0	0	0	0	0	0	0	0	0	0	0	0	0	0
uncultured Kytococcus sp.	0	0	0	0	0	0	0	0	0	0	0	0	0	1	0	0	0	0	0	0	0	0	0	1	0	1	0	0	0	0	0	0	0	0	0	0	0	0	0	0	0	0	0	0	0	0	0	0	0
Actinoalloteichus sp. WH1-2216-6	0	0	0	0	0	0	1	0	0	0	0	0	0	0	0	0	0	0	0	0	0	0	0	0	0	0	0	0	0	0	0	0	0	0	0	0	0	0	0	0	0	0	0	0	0	0	0	0	0
Roseateles sp. va01	0	0	0	0	0	0	0	0	0	0	0	0	0	1	0	0	0	0	0	0	0	0	0	0	0	0	0	2	1	0	0	0	0	0	0	0	0	0	0	0	0	0	0	0	0	0	0	0	0
Roseococcus sp. Da	0	0	0	1	0	1	0	1	0	0	0	0	0	0	0	0	0	0	0	0	0	0	0	0	0	0	0	0	0	0	0	0	0	0	0	0	0	0	0	0	0	0	0	0	0	0	0	0	0
Mycobacterium virus Liefie	0	0	0	0	0	0	0	0	0	0	0	0	0	0	0	0	0	1	0	0	0	0	0	0	0	0	0	0	0	0	0	0	0	0	0	0	0	0	0	0	0	0	0	0	0	0	0	0	0
Vibrio alfacsensis	0	3	2	0	1	1	1	1	2	2	2	0	2	1	1	0	1	0	2	0	6	3	7	2	3	6	7	6	8	9	10	10	4	8	0	1	2	1	0	1	0	2	1	1	0	1	0	1	0
Companilactobacillus heilongjiangensis	1	2	0	1	1	0	0	2	1	0	1	0	0	2	2	0	1	0	0	0	3	2	6	7	2	1	3	2	7	3	1	4	1	0	0	1	1	1	0	0	1	0	1	0	0	0	0	0	1
Streptomyces sp. AH1-5	0	0	0	0	0	0	0	0	0	0	0	0	0	0	0	0	0	0	0	0	0	0	0	0	0	0	0	0	0	0	0	0	0	0	0	0	0	0	0	0	0	0	0	0	0	0	0	0	0
Xanthoria parietina	0	0	0	0	0	0	0	0	0	0	0	0	0	0	0	0	0	0	0	0	0	0	0	0	0	0	0	0	0	0	0	0	0	0	0	0	0	0	0	0	0	0	0	0	0	0	0	0	0
Bat picornavirus 1	0	0	0	0	0	0	0	0	0	0	0	0	0	0	0	0	0	0	0	0	0	0	0	0	0	0	0	0	0	0	0	0	0	0	0	0	0	0	0	0	0	0	0	0	0	0	0	0	0
Lepidosperma gibsonii	0	0	0	0	0	0	0	0	0	0	0	0	0	0	0	0	0	0	0	0	0	0	0	0	0	0	0	0	0	0	0	0	0	0	0	0	0	0	0	0	0	0	0	0	0	0	0	0	0
Rhodoblastus acidophilus	212	258	244	214	262	270	179	221	146	155	233	73	166	49	125	92	86	111	99	129	957	372	483	220	187	192	329	444	574	1593	744	513	779	757	71	56	164	53	204	103	147	170	100	27	37	115	156	187	81
Neomysis intermedia	0	0	0	0	0	0	0	0	0	0	0	0	0	0	0	0	0	0	0	0	0	0	0	0	0	0	0	0	0	0	0	0	0	0	0	0	0	0	0	0	0	0	0	0	0	0	0	0	0
Rickettsia sp. 'Synosternus'	0	0	0	0	0	0	0	0	0	0	0	0	0	0	0	0	0	0	0	0	0	0	0	0	0	0	0	0	0	0	0	1	0	0	0	0	0	0	0	0	0	0	0	0	0	0	0	0	0
Pleospora typhicola	0	0	0	0	0	0	0	0	0	0	0	0	0	0	0	0	0	0	0	0	0	0	0	0	0	0	0	0	0	0	0	0	0	0	0	0	0	0	0	0	0	0	0	0	0	0	0	0	0
Gracillariidae gen. 1 sp. ex Schinus terebinthifolius	0	0	0	0	0	0	0	0	0	0	0	0	0	0	0	0	0	0	0	0	0	0	0	0	0	0	0	0	0	0	0	0	0	0	0	0	0	0	0	0	0	0	0	0	0	0	0	0	0
Aristaea sp. AYK-2011	0	0	0	0	0	0	0	0	0	0	0	0	0	0	0	0	0	0	0	0	0	0	0	0	0	0	0	0	0	0	0	0	1	0	0	0	0	0	0	0	0	0	0	0	0	0	0	0	0
Cremastobombycia sp. AYK-2011	0	0	0	0	0	0	0	0	0	0	0	0	0	0	0	0	0	0	0	0	0	0	0	0	0	0	0	0	0	0	0	0	0	0	0	0	0	0	0	0	0	0	0	0	0	0	0	0	0
Micrurapteryx salicifoliella	0	0	0	0	0	0	0	0	0	0	0	0	0	0	0	0	0	0	0	0	0	0	0	0	0	0	0	0	0	0	0	0	0	0	0	0	0	0	0	0	0	0	0	0	0	0	0	0	0
Coloceras sp. SLC-2011	0	0	0	0	0	0	0	0	0	0	0	0	0	0	0	0	0	0	0	0	0	0	0	0	0	0	0	0	0	0	0	0	0	0	0	0	0	0	0	0	0	0	0	0	0	0	0	0	0
Synosternus pallidus	0	0	0	0	0	0	0	0	0	0	0	0	0	0	0	0	0	0	0	0	0	0	0	0	0	0	0	0	0	0	0	0	0	0	0	0	0	0	0	0	0	0	0	0	0	0	0	0	0
Escherichia virus N4	0	0	0	0	0	0	0	0	0	0	0	0	0	0	0	0	0	0	0	0	0	0	0	0	0	0	0	0	0	0	0	1	0	0	0	0	0	0	0	0	0	0	0	0	0	0	0	0	0
Blattabacterium sp. (Cryptocercus punctulatus) str. Cpu	0	0	0	0	0	0	0	0	0	0	0	0	0	0	0	0	0	0	0	0	0	0	0	0	0	0	0	0	0	0	0	0	0	0	0	0	0	0	0	0	0	0	0	0	0	0	0	0	0
Bacillus phage Nf	0	0	0	0	0	0	0	0	0	0	0	0	0	0	0	0	0	0	0	0	0	0	0	0	0	0	0	0	0	0	0	0	0	0	0	0	0	0	0	0	0	0	0	0	0	0	0	0	0
Streptomyces oceani	9	16	19	5	12	13	10	11	10	5	2	7	9	5	13	9	4	5	15	5	22	6	21	75	106	163	15	26	22	29	28	35	35	41	8	6	6	6	3	7	8	5	6	9	6	7	18	9	6
Catalinimonas alkaloidigena	8	11	10	8	13	9	4	5	9	11	10	10	13	36	14	21	17	9	32	10	119	51	88	100	104	98	81	91	44	78	48	116	52	69	23	27	15	32	12	33	7	14	19	32	27	9	9	17	22
Volvox ferrisii	0	0	1	0	0	0	0	0	0	0	0	0	0	0	0	0	0	0	0	0	0	0	1	0	0	0	0	0	1	0	0	1	0	0	0	0	0	0	0	0	1	0	0	0	0	0	0	0	0
Termitomyces sp. K1Ag	0	0	0	0	0	0	0	0	0	0	0	0	0	0	0	0	0	1	0	0	0	0	0	0	0	0	0	0	0	0	0	0	0	0	0	0	0	0	0	0	0	0	0	0	0	1	0	0	0
Bacillus virus phi29	0	0	0	0	0	0	0	0	0	0	0	0	0	0	0	0	0	0	0	0	0	0	0	0	0	3	0	0	0	0	0	0	0	0	0	0	0	0	0	0	0	0	0	0	0	0	0	0	0
Janthinobacterium sp. CG3	19	11	17	11	17	8	6	11	12	14	10	16	19	15	14	19	8	11	18	10	88	45	62	53	60	73	44	240	65	76	59	106	63	77	14	22	14	19	20	32	10	16	20	13	14	6	19	20	20
Vespa ducalis	0	0	0	0	0	0	0	0	0	0	0	0	0	0	0	0	0	0	0	0	0	0	0	0	0	0	0	0	0	0	0	0	0	0	0	0	0	0	0	0	0	0	0	0	0	0	0	0	0
dsRNA virus environmental sample	0	0	0	0	0	0	0	0	0	0	0	0	0	0	0	0	0	0	0	0	0	0	0	0	0	0	0	0	0	0	0	0	0	0	0	0	0	0	0	0	0	0	0	0	0	0	0	0	0
Archaeorhizomyces finlayi	0	0	0	0	0	0	0	0	0	0	0	0	0	0	0	0	0	0	0	0	0	0	0	0	0	0	0	0	0	0	0	0	0	0	0	0	0	0	0	0	0	0	0	0	0	0	0	0	0
Cybister sp. CYE1	0	0	0	0	0	0	0	0	0	0	0	0	0	0	0	0	0	0	0	0	0	0	0	0	0	0	0	0	0	0	0	0	0	0	0	0	0	0	0	0	0	0	0	0	0	0	0	0	0
Hydroporus sp. HPE13	0	0	0	0	0	0	0	0	0	0	0	0	0	0	0	0	0	0	0	0	1	0	0	0	0	0	0	0	0	0	0	0	0	0	0	0	0	0	0	0	0	0	0	0	0	0	0	0	0
Hydroporus sp. HPE2	0	0	0	0	0	0	0	0	0	0	0	0	0	0	0	0	0	0	0	0	0	0	0	0	0	0	0	0	0	0	0	0	0	0	0	0	0	0	0	0	0	0	0	0	0	0	0	0	0
Rhodobacter blasticus	11	6	2	6	1	0	1	3	5	6	3	4	1	3	4	0	3	2	8	2	26	16	29	21	11	19	21	35	26	20	24	26	23	35	1	3	3	4	2	6	5	9	5	4	1	2	4	1	4
Talinum paniculatum	0	0	0	0	0	0	0	0	0	0	0	0	0	0	0	0	0	0	0	0	0	0	0	0	0	0	0	0	0	0	0	0	0	0	0	0	0	0	0	0	0	0	0	0	0	0	0	0	0
Amaranthus palmeri	0	0	0	0	0	0	0	0	0	0	0	0	0	0	0	0	0	0	0	0	0	0	0	0	0	0	0	1	0	0	0	0	0	0	0	0	0	0	0	0	0	0	0	0	0	0	0	0	0
Phytohabitans flavus	92	143	123	105	147	93	130	126	103	45	46	65	70	109	122	62	111	82	224	36	206	77	586	1131	2275	631	481	318	140	146	123	421	401	390	109	89	62	134	35	78	56	45	98	82	99	61	171	81	81
Phytohabitans rumicis	112	149	169	129	148	112	141	183	125	48	47	100	78	155	181	79	102	69	238	45	227	102	693	1577	2504	822	394	337	198	243	162	396	456	527	110	127	89	185	39	102	56	56	135	143	128	64	257	120	134
Phytohabitans houttuyneae	87	122	103	80	110	86	82	90	66	39	50	66	58	105	110	79	84	66	220	32	181	95	553	1260	2271	615	340	252	143	189	126	372	366	367	98	95	47	162	42	89	40	63	94	94	91	52	181	79	112
Shigella sp. Sh_2011f	0	0	0	0	0	0	0	0	0	0	0	0	0	0	0	0	0	0	0	0	0	0	0	0	0	0	0	0	0	0	0	0	0	0	0	0	0	0	0	0	0	0	0	0	0	0	0	0	0
Orobdella tsushimensis	0	0	0	0	0	0	0	0	0	0	0	0	0	0	0	0	0	0	0	0	0	0	0	0	0	0	0	0	0	0	0	0	0	0	0	0	0	0	0	0	0	0	0	0	0	0	0	0	0
Yokapox virus	0	0	0	0	0	0	0	0	0	0	0	0	0	0	0	0	0	1	0	0	0	0	0	1	0	0	0	0	1	0	0	0	0	0	0	0	0	0	0	0	0	0	0	0	0	0	0	0	0
Armillaria solidipes	13	2	3	7	5	4	3	2	8	3	4	2	2	6	5	1	2	3	4	5	32	25	24	17	14	21	23	23	26	24	27	17	24	23	1	1	3	4	6	7	5	8	8	2	3	1	4	6	11
Erythrotrichia welwitschii	0	0	0	0	0	0	0	0	0	0	0	0	1	0	0	0	0	0	0	0	0	0	0	0	0	0	0	0	0	0	0	0	0	0	0	0	0	0	0	0	0	0	0	0	0	0	0	0	0
Porphyrostromium japonicum	0	0	0	0	0	0	0	0	0	0	0	0	0	0	0	0	0	0	0	0	0	0	0	0	0	0	0	1	0	1	0	0	0	0	0	0	0	0	0	0	0	0	0	0	0	0	0	0	0
Methylocystis sp. LW5	2	2	0	0	2	2	3	3	1	1	1	0	0	2	1	0	2	1	0	1	12	6	6	4	1	0	5	10	10	8	8	3	6	5	0	0	0	1	0	0	3	1	1	1	0	1	2	1	1
Trepomonas sp. PC1	0	0	0	0	0	0	0	0	0	1	0	0	0	0	0	0	0	0	0	0	1	0	0	0	0	0	0	0	0	0	1	0	0	1	0	0	0	0	0	0	0	0	0	0	0	0	0	0	0
Methylosinus sp. LW2	0	0	0	0	0	0	0	0	0	0	0	0	0	1	0	0	0	0	0	0	0	0	0	0	0	0	0	0	0	0	0	0	0	0	0	0	0	0	0	0	0	0	0	0	0	0	0	0	0
Methylosinus sp. LW3	13	21	19	11	17	4	5	8	11	7	17	9	11	7	11	10	8	11	9	5	71	46	32	22	15	16	31	60	54	62	46	44	69	49	4	4	4	5	17	12	13	12	7	3	0	5	11	24	8
Methylosinus sp. PW1	47	45	62	40	41	37	30	43	28	61	40	29	34	24	36	26	16	29	20	33	311	154	164	66	57	55	75	134	219	292	269	125	236	202	19	17	14	20	39	30	46	39	30	5	23	34	47	49	29
Methylomonas sp. LW13	2	6	1	0	5	1	2	0	1	1	1	1	3	4	2	0	1	1	3	3	11	4	9	12	9	9	7	17	14	14	8	7	7	6	1	3	0	5	2	3	1	1	0	1	3	2	2	2	1
Streptomyces sp. CAI 127	0	1	0	0	1	2	1	1	0	1	0	0	0	1	1	0	0	1	1	0	1	1	1	6	2	9	1	1	0	0	1	3	0	0	2	1	0	0	0	0	0	0	1	0	1	2	0	1	0
Streptomyces sp. KAI 90	0	0	0	0	0	0	0	0	0	0	1	0	0	0	1	1	0	0	1	1	2	1	1	1	2	3	2	0	0	2	0	0	0	2	0	0	0	0	0	1	0	1	0	0	0	0	1	0	0
Glycomyces artemisiae	9	9	6	11	8	7	9	6	10	4	9	5	2	5	7	5	5	5	14	6	27	11	34	52	176	36	11	21	16	13	15	26	22	29	5	8	1	7	2	11	5	5	3	5	4	4	12	3	7
Streptomyces sp. BF-3	2	6	7	4	1	2	2	1	3	2	3	0	1	1	3	2	1	3	3	0	7	1	5	24	20	130	19	2	1	6	1	4	8	6	4	0	0	2	1	2	2	3	1	0	2	2	4	1	3
Rhodanobacter sp. OR87	4	1	1	2	1	3	0	0	1	2	3	4	2	0	2	6	3	0	1	4	5	7	5	4	5	8	6	9	10	5	6	9	11	13	0	1	1	1	2	2	0	2	2	1	0	2	2	4	2
Rhodanobacter sp. OR92	1	1	0	1	1	0	0	0	1	0	0	0	0	1	0	0	1	0	0	0	1	1	2	0	1	0	0	3	1	1	1	3	0	1	1	1	0	0	2	2	0	2	0	0	4	0	0	0	1
Rhodanobacter sp. OR444	2	0	1	2	1	2	1	1	1	2	4	1	3	0	5	1	0	0	2	2	9	7	7	6	7	9	3	3	9	11	10	10	3	6	0	1	0	2	1	0	1	2	0	0	1	5	3	2	1
Pantoea rodasii	6	3	1	17	6	6	5	3	2	1	3	0	4	3	2	2	2	1	1	2	12	4	11	6	6	12	13	14	6	12	8	14	5	16	0	4	1	4	1	0	1	0	0	1	0	1	1	2	1
Pantoea rwandensis	4	2	2	54	6	7	2	8	3	6	1	3	4	2	3	1	1	3	0	1	15	7	13	21	6	11	8	13	9	13	9	7	5	13	1	2	1	2	0	2	1	1	1	0	2	1	4	2	3
Pantoea wallisii	1	2	1	4	1	1	2	0	0	1	2	0	0	0	1	1	2	0	1	1	7	2	7	1	4	2	6	5	6	5	5	10	8	8	1	3	0	3	3	1	2	0	2	2	0	1	1	1	1
Thiolapillus brandeum	4	2	4	1	3	4	2	4	5	1	3	2	5	5	3	4	6	3	3	7	34	26	30	37	24	42	25	30	21	27	27	30	18	32	6	6	3	12	4	6	2	2	5	7	6	1	4	6	9
Acetobacter papayae	8	5	6	4	8	4	3	2	6	1	5	2	3	3	1	3	4	3	2	6	32	11	7	16	10	11	14	18	16	23	13	22	15	5	4	1	3	4	6	2	1	2	5	1	2	5	3	3	3
Acetobacter okinawensis	6	4	2	9	6	1	3	1	3	4	3	5	1	4	5	4	4	4	2	6	30	16	18	8	10	13	21	18	17	22	22	22	21	18	2	8	3	2	9	1	7	11	7	2	3	2	2	3	4
Acetobacter persici	5	7	4	5	7	5	3	1	5	7	4	6	3	1	2	4	6	3	0	6	27	12	14	12	10	11	12	21	17	28	20	25	20	31	7	2	4	1	6	3	3	6	4	1	1	4	3	3	5
Pseudomonas zeshuii	1	3	1	1	0	0	0	0	0	0	0	0	0	0	0	0	2	1	0	1	1	2	7	3	2	3	2	4	1	2	0	1	2	1	0	0	1	1	2	0	0	2	1	0	1	0	1	0	0
Mycobacterium phage AnnaL29	0	0	0	0	0	0	0	0	0	0	0	0	0	0	0	0	0	0	0	0	0	0	0	0	0	0	0	0	0	0	0	0	0	0	0	0	0	0	0	0	0	0	0	0	0	0	0	0	0
Comamonadaceae bacterium NML970147	1	1	0	0	0	0	0	0	0	0	1	0	0	0	0	1	0	0	0	0	2	2	1	2	3	1	2	2	2	3	0	3	0	0	1	1	1	1	0	1	0	0	1	1	2	0	0	0	1
Parvamoeba rugata	0	0	0	0	0	0	0	0	0	0	0	0	0	0	0	0	0	0	0	0	0	0	0	0	0	0	0	0	0	0	0	0	0	0	0	0	1	0	0	0	0	0	0	0	0	0	0	0	0
Syringa emodi	0	0	0	0	0	0	0	0	0	0	0	0	0	0	0	0	0	0	0	0	0	0	0	0	0	0	0	0	0	0	0	0	0	0	0	0	0	0	0	0	0	0	0	0	0	0	0	0	0
Rhizobium laguerreae	33	34	23	15	28	32	15	12	15	22	32	13	20	23	16	19	22	18	35	17	164	76	124	83	70	105	89	136	119	91	93	168	119	121	15	23	18	26	31	34	23	38	23	18	21	9	27	31	31
Fontimonas thermophila	16	11	10	18	24	14	6	5	11	20	16	9	9	19	13	8	6	5	12	8	49	28	21	32	52	62	39	68	40	40	34	71	35	41	8	11	3	15	11	20	9	11	10	10	15	9	4	18	22
Rhodopseudomonas palustris	876	1227	846	675	969	805	630	574	672	851	808	643	571	432	773	1074	548	527	925	647	4361	1924	3056	1556	1389	1263	2439	3639	3605	3241	3504	3997	3869	3513	637	456	361	437	693	593	691	731	725	288	319	389	699	699	638
Opitutus terrae	77	62	53	85	84	85	39	34	41	90	104	125	83	221	96	93	72	51	293	63	368	178	446	330	340	368	197	628	319	297	184	612	232	388	46	154	31	119	92	218	34	61	164	107	189	101	86	261	228
Gymnocypris dobula	0	0	0	0	0	0	0	0	0	0	0	0	0	0	0	0	0	0	0	0	0	0	0	0	0	0	0	0	0	0	0	0	0	0	0	0	0	0	0	0	0	0	0	0	0	0	0	0	0
Dahlia common mosaic virus	0	0	0	0	0	0	0	0	0	0	0	0	0	0	0	0	0	0	0	0	0	0	0	0	0	0	0	0	0	0	0	0	0	0	0	0	0	0	0	0	0	0	0	0	0	0	0	0	0
Agitococcus lubricus	6	4	2	2	3	5	4	3	1	5	2	3	5	3	6	5	3	1	2	3	19	13	13	20	11	19	21	27	23	17	16	25	20	21	1	2	2	3	3	5	0	3	5	2	2	4	3	1	6
Methanosphaera cuniculi	1	1	2	0	0	0	1	1	2	1	1	0	2	0	0	0	0	1	0	0	7	7	2	1	3	1	2	5	6	3	5	4	3	4	1	0	0	0	1	0	1	1	1	2	0	0	0	0	1
Loxopholis ferreirai	0	0	0	0	0	0	0	0	0	0	0	0	0	0	0	0	0	0	0	0	0	0	0	0	0	0	0	0	0	0	0	0	0	0	0	0	0	0	0	0	0	0	0	0	0	0	0	0	0
Leposoma nanodactylus	0	0	0	0	0	0	0	0	0	0	0	0	0	0	0	0	0	0	0	0	1	0	0	0	0	0	0	0	0	0	1	0	0	0	0	0	0	0	0	0	0	0	0	0	0	0	0	0	0
Loxopholis osvaldoi	0	0	0	0	0	0	0	0	0	0	0	0	0	0	0	0	0	0	0	0	0	0	0	0	0	0	0	0	0	0	0	0	0	0	0	0	0	0	0	0	0	0	0	0	0	0	0	0	0
Coniothyrium glycines	0	0	0	0	0	0	0	0	0	0	0	0	0	0	0	0	0	0	0	0	0	0	0	0	2	0	0	0	0	1	0	0	0	0	0	0	0	0	0	0	0	0	0	0	0	0	0	0	0
Plenodomus enteroleucus	0	0	0	0	0	0	0	0	0	0	0	0	0	0	0	0	0	0	0	0	0	0	0	0	0	0	0	0	0	0	0	0	0	0	0	0	0	0	0	0	0	0	0	0	0	0	0	0	0
Prostheceraeus vittatus	0	0	0	0	0	0	0	0	0	0	0	0	0	0	0	0	0	0	0	0	0	0	0	0	0	0	0	0	0	0	0	0	0	0	0	0	0	0	0	0	0	0	0	0	0	0	0	0	0
Leptosphaeria sclerotioides	0	0	0	0	0	0	0	0	0	0	0	0	0	0	0	0	0	0	0	0	0	0	0	0	0	0	0	0	0	0	0	0	0	0	0	0	0	0	0	0	0	0	0	0	0	0	0	0	0
Neoizziella asiatica	0	1	0	0	0	0	0	0	0	0	0	0	0	0	1	0	0	0	0	0	0	0	0	0	0	1	0	1	0	0	0	0	0	0	0	0	0	0	0	1	0	1	0	0	0	0	0	0	0
Dermonema virens	0	0	0	0	0	0	0	0	0	0	0	0	0	1	0	0	1	0	0	0	0	0	0	0	0	0	0	0	0	0	0	1	0	0	0	0	0	0	0	0	0	0	1	0	0	0	0	0	0
Streptococcus oralis subsp. tigurinus	1	0	0	0	0	0	1	0	0	0	0	0	0	0	0	0	0	0	0	0	0	0	0	1	0	0	0	0	0	1	2	0	0	0	0	0	0	0	0	0	0	0	0	0	0	0	1	0	0
Conus andremenezi	0	0	0	0	0	0	0	0	0	0	0	0	0	0	0	0	0	0	0	0	0	0	0	0	0	0	0	0	0	0	0	0	0	0	0	0	0	0	0	0	0	0	0	0	0	0	0	0	0
'Amaranth chlorisis' phytoplasma	0	0	0	0	0	0	0	0	0	0	0	0	0	0	0	0	0	0	0	0	0	0	0	0	0	0	0	0	0	0	0	0	0	0	0	0	0	0	0	0	0	0	0	0	0	0	0	0	0
Gambusia lemaitrei	0	0	0	0	0	0	0	0	0	0	0	0	0	0	0	0	0	0	0	0	0	0	0	0	0	0	0	0	0	0	0	0	0	0	0	0	0	0	0	0	0	0	0	0	0	0	0	0	0
Mycobacterium sp. 164-251	0	0	0	0	0	0	0	0	0	0	0	0	0	0	0	0	0	0	0	0	0	0	0	0	0	0	0	0	0	0	0	0	0	0	0	0	0	0	0	0	0	0	0	0	0	0	0	0	0
Mycobacterium sp. 324-648	0	0	0	0	0	0	0	0	0	0	0	0	0	0	0	0	0	0	0	0	0	0	0	0	0	0	0	0	0	0	0	0	0	0	1	0	0	0	0	0	0	0	0	0	0	0	0	0	0
Lepidodinium chlorophorum	0	0	0	0	0	0	0	0	0	0	0	0	0	0	0	0	0	0	0	0	0	0	0	0	0	0	0	0	0	0	0	0	1	0	0	0	0	0	0	0	0	0	0	0	0	0	0	0	0
Enterococcus plantarum	0	1	1	1	0	0	0	1	0	3	1	0	1	0	3	0	1	0	0	0	4	3	5	4	3	6	3	6	1	2	6	5	4	5	1	3	2	1	1	4	2	0	1	0	1	3	1	2	0
Acilius sulcatus	0	0	0	0	0	0	0	0	0	0	0	0	0	0	0	0	0	0	0	0	0	0	0	0	0	0	0	0	0	0	0	0	0	0	0	0	0	0	0	0	0	0	0	0	0	0	0	0	0
Achaetomium luteum	0	0	0	0	0	0	0	0	0	0	0	0	0	0	0	0	0	0	0	0	0	0	0	0	0	0	0	0	0	0	0	0	0	0	0	0	0	0	0	0	0	0	0	0	0	0	0	0	0
Orectochilus villosus	0	0	0	0	0	0	0	0	0	0	0	0	0	0	0	0	0	0	0	0	0	0	0	0	0	0	0	0	0	0	0	1	0	0	0	0	0	0	0	0	0	0	0	0	0	0	0	0	0
Bacillus virus B103	0	0	0	0	0	0	0	0	0	0	0	0	0	0	0	0	0	0	0	0	0	0	0	0	0	0	0	0	0	0	0	0	0	0	0	0	0	0	0	0	0	0	0	0	0	0	0	0	0
Paracoccus zhejiangensis	7	10	2	5	3	4	2	4	5	1	8	4	7	6	3	5	3	3	9	2	40	13	20	24	18	22	25	28	18	19	18	24	23	37	2	3	6	4	1	9	4	3	8	7	6	0	4	2	4
Pontibacter lucknowensis	3	0	3	0	2	0	0	1	0	2	0	1	0	1	1	1	2	0	6	0	8	4	8	5	12	9	7	8	5	7	2	9	5	3	1	3	1	2	2	3	2	0	2	1	3	0	1	0	5
Micromonospora kangleipakensis	16	25	20	20	25	25	27	22	16	8	9	25	18	28	29	18	9	11	62	8	54	15	181	316	715	352	73	53	30	55	30	74	78	88	32	30	15	31	12	24	20	10	23	27	30	29	60	39	31
Streptomyces muensis	1	0	0	0	0	1	0	0	0	1	1	0	0	1	0	0	0	0	0	0	0	0	1	1	1	0	0	0	1	1	0	0	0	0	1	0	0	0	0	0	0	0	0	0	0	0	0	1	0
Streptomyces hundungensis	12	16	12	14	15	8	7	10	9	2	5	3	8	11	11	7	6	5	17	5	43	16	28	57	58	106	33	31	30	24	32	25	35	28	14	6	10	8	2	10	8	7	4	4	8	2	19	12	6
Pseudorhodobacter antarcticus	6	2	5	2	0	6	2	3	4	2	1	3	1	2	2	1	6	1	6	1	17	12	14	9	9	14	14	18	18	13	16	16	12	29	1	3	3	3	5	5	2	5	3	4	2	0	2	2	2
Liopterus haemorrhoidalis	0	0	0	0	0	0	0	0	0	0	0	0	0	0	0	0	0	0	0	0	0	0	0	0	0	0	0	0	0	0	0	0	0	0	0	0	0	0	0	0	0	0	0	0	0	0	0	0	0
Cybister lateralimarginalis	0	0	0	0	0	0	0	0	0	0	0	0	0	0	0	0	0	0	0	0	0	0	0	0	0	0	0	0	0	0	0	1	0	0	0	0	0	1	0	0	0	0	0	0	0	0	0	0	0
Bradyrhizobium sp. CNX211	0	0	0	0	0	0	0	0	0	0	0	0	0	0	0	0	0	0	0	0	0	0	0	0	0	0	0	0	0	0	0	0	0	0	0	0	0	0	0	0	0	0	0	0	0	0	0	0	0
Pheropsophus jessoensis	0	0	0	0	0	0	0	0	0	0	0	0	0	0	0	0	0	0	0	0	0	0	0	0	0	0	0	0	0	0	0	0	0	0	0	0	0	0	0	0	0	0	0	0	0	0	0	0	0
Meiopriapulus fijiensis	0	0	0	0	0	0	0	0	0	0	0	0	0	0	0	0	0	0	0	0	0	0	0	0	0	0	0	0	0	0	0	0	0	0	0	0	0	0	0	0	0	0	0	0	0	0	0	0	0
Eretes sticticus	0	0	0	0	0	0	0	0	0	0	0	0	0	0	0	0	0	0	0	0	0	0	0	0	0	0	0	0	0	0	0	0	0	0	0	0	0	0	0	0	0	0	0	0	0	0	0	0	0
Sorghum chlorotic spot virus	0	0	0	0	0	0	0	0	0	0	0	0	0	0	0	0	0	0	0	0	0	0	0	0	0	0	0	0	0	0	0	0	0	0	0	0	0	0	0	0	0	0	0	0	0	0	0	0	0
Seleniivibrio woodruffii	3	2	2	0	2	0	2	1	8	2	2	4	4	1	1	3	3	1	1	3	18	9	9	9	8	9	10	12	11	8	8	11	12	10	1	1	1	3	2	3	1	0	0	7	0	3	4	2	2
Staphylococcus sp. HGB0015	0	0	0	0	0	0	0	0	0	0	0	0	0	0	0	0	0	0	0	0	0	0	0	0	0	0	0	0	0	0	0	0	0	0	0	0	0	0	0	0	0	0	0	0	0	0	0	0	0
Paenisporosarcina sp. HGH0030	5	2	0	0	0	0	0	1	3	0	1	2	0	1	2	3	2	0	3	0	6	4	9	9	14	9	7	11	9	4	6	8	4	4	1	0	1	0	0	4	1	1	0	2	5	0	0	0	3
Streptomyces sp. HGB0020	18	14	24	17	26	18	20	43	19	5	5	9	11	7	9	10	6	11	67	6	38	10	220	359	321	104	71	24	21	26	31	26	68	30	9	8	5	17	10	7	3	13	8	7	6	7	22	10	6
Parabacteroides sp. HGS0025	0	0	1	2	0	1	1	0	1	0	0	0	0	0	2	1	0	0	0	0	2	3	3	3	5	4	7	7	4	6	4	5	1	4	1	0	0	0	0	0	1	2	0	4	0	0	2	1	1
Bacteroides sp. HPS0048	0	0	0	0	0	1	0	0	1	0	0	0	0	0	1	0	0	0	1	0	3	1	1	1	1	1	1	3	2	1	2	3	4	5	1	0	0	0	0	0	1	1	0	0	1	0	0	0	2
Coprococcus sp. HPP0074	0	0	0	1	0	0	0	0	0	0	0	0	0	0	0	0	0	0	0	0	0	1	1	1	0	0	0	1	0	0	0	1	1	0	0	0	0	1	0	0	0	0	0	0	0	0	0	0	0
Coprococcus sp. HPP0048	2	0	0	0	0	0	0	0	0	0	0	1	0	0	0	0	0	0	0	0	0	1	1	0	0	0	0	0	0	0	0	0	0	0	0	0	0	0	0	0	0	0	0	0	0	0	0	2	0
Mindarus keteleerifoliae	0	0	0	0	0	0	0	0	1	0	0	0	0	0	0	0	0	0	0	0	0	0	0	0	0	0	0	0	0	0	0	0	0	0	0	0	0	0	0	0	0	0	0	0	0	0	0	0	0
Ternstroemia gymnanthera	0	0	0	0	0	0	0	0	0	0	0	0	0	0	0	0	0	0	0	0	0	0	0	0	0	0	0	0	0	0	0	0	0	0	0	0	0	0	0	0	0	0	0	0	0	0	0	1	0
Ischnura asiatica	0	0	0	0	0	0	0	0	0	0	0	0	0	0	0	0	0	0	0	0	0	0	0	0	0	0	0	0	0	0	0	0	0	0	0	0	0	0	0	0	0	0	0	0	0	0	0	0	0
Myxobacter sp. AL-1	0	0	0	0	0	0	0	0	0	0	0	0	0	0	0	0	0	0	0	0	0	0	0	0	0	0	0	0	0	0	0	0	0	0	0	0	0	0	0	0	0	0	0	0	0	0	0	0	0
Thanatephorus cucumeris	0	0	0	0	0	0	0	0	0	0	0	0	0	0	0	0	0	0	0	0	1	0	0	0	0	0	1	0	0	0	1	0	0	0	0	0	0	0	0	0	0	0	0	0	0	0	0	0	0
Pseudomonas sp. MIACH	0	1	2	4	0	1	0	0	1	1	2	1	2	0	0	1	0	1	2	0	6	3	3	4	5	2	0	1	4	6	5	6	2	5	1	0	1	1	3	2	0	0	0	1	0	0	0	0	2
Aggregatibacter sp. CCUG 36139	0	0	0	0	0	0	0	0	0	0	0	0	0	0	0	0	0	0	0	0	0	0	0	0	0	0	0	0	0	0	0	0	0	0	0	0	0	0	0	0	0	0	1	0	0	0	0	0	0
Streptomyces sp. Z14	0	0	0	0	0	0	0	0	0	0	0	0	0	0	0	0	0	0	0	0	1	0	0	0	0	0	0	0	0	0	0	0	0	0	0	0	0	0	0	0	0	0	0	0	0	0	0	0	0
Serinicoccus profundi	5	2	6	1	1	1	1	5	4	0	4	2	1	3	1	2	2	1	2	1	12	2	10	23	17	9	9	6	5	8	6	8	5	5	1	1	1	2	1	1	2	1	2	3	3	3	1	2	1
actinomycete T-01	0	0	0	0	0	0	0	0	0	0	0	0	0	0	0	0	0	0	0	0	0	0	0	0	0	0	1	0	0	0	0	0	0	0	0	0	0	0	0	0	0	0	0	0	0	0	0	0	0
Haemophilus sputorum	1	4	0	1	6	1	1	1	3	1	2	0	2	0	1	1	2	1	2	0	7	3	3	3	3	4	2	4	7	7	5	6	4	6	0	0	0	1	1	1	1	3	0	1	0	1	1	2	4
Agrocybe salicacicola	0	0	0	0	0	0	0	0	0	0	0	0	0	0	0	0	0	0	0	0	0	0	0	0	0	0	0	0	0	0	0	0	1	0	0	0	0	0	0	0	0	0	0	0	0	0	0	0	0
Paenibacillus sp. HGH0039	0	1	0	0	0	0	0	1	0	0	0	0	0	0	0	0	1	0	0	0	1	1	1	2	1	0	2	2	1	1	0	0	0	1	0	0	0	0	0	0	1	0	0	0	0	0	0	0	0
Haliplus lineatocollis	0	0	0	0	0	0	0	0	0	0	0	0	0	0	0	0	0	0	0	0	0	0	0	0	0	0	0	0	0	0	0	0	0	0	0	0	0	0	0	0	0	0	0	0	0	0	0	0	0
Erucastrum cardaminoides	0	0	0	0	0	0	0	0	0	0	0	0	0	0	0	0	0	0	0	0	0	0	0	0	0	0	0	0	0	0	0	0	0	0	0	0	0	0	0	0	0	0	0	0	0	0	0	0	0
Ensifer sp. AC10d	0	0	0	0	0	0	0	0	0	0	0	0	0	0	0	0	0	0	0	0	0	1	0	0	0	0	1	0	0	0	0	0	1	0	0	0	0	0	0	1	0	0	0	0	0	0	0	0	0
Ensifer sp. AC16b2	0	0	1	0	0	0	0	0	0	0	0	0	1	1	0	1	0	1	0	0	2	1	0	2	0	2	0	1	0	0	0	1	0	0	0	0	1	0	0	0	0	0	0	0	0	0	0	0	1
Hydroporus planus	0	0	0	0	0	0	0	0	0	0	0	0	0	0	0	0	0	0	0	0	0	0	0	0	1	0	0	0	0	0	0	0	0	0	0	0	0	0	0	0	0	0	0	0	0	0	0	0	0
Ensifer sp. AC47c	0	0	0	0	0	0	0	0	0	0	0	0	0	0	0	0	0	0	0	0	0	0	0	0	0	0	0	0	0	0	0	0	0	0	0	0	0	0	0	0	0	0	0	0	0	0	0	0	0
Dyadobacter arcticus	3	5	0	7	4	4	0	1	2	6	5	9	8	30	13	6	9	7	9	4	15	10	24	28	22	40	20	83	21	28	15	82	13	23	2	19	2	8	13	31	0	0	24	30	18	2	3	13	28
Corynebacterium sp. HFH0082	0	0	0	0	0	0	0	0	0	0	0	0	0	0	0	0	0	0	0	0	0	0	1	0	1	0	1	0	0	0	1	0	1	0	0	0	0	0	0	0	0	0	0	0	0	0	0	0	0
Hygrobia hermanni	0	0	0	0	0	0	0	0	0	0	0	0	0	0	0	0	0	0	0	0	0	0	0	0	0	0	0	0	0	0	0	0	1	0	0	0	0	0	0	0	0	0	0	0	0	0	0	0	0
Sipalinus gigas	0	0	0	0	0	0	0	0	0	0	0	0	0	0	0	0	0	0	0	0	0	0	0	0	0	0	0	0	0	0	0	0	0	0	0	0	0	0	0	0	0	0	0	0	0	0	0	0	0
Arcella gibbosa	0	0	0	0	0	0	0	0	0	0	0	0	0	0	0	0	0	0	0	0	0	0	0	0	0	0	0	0	0	0	0	1	0	0	0	0	0	0	1	0	0	0	0	0	0	0	0	0	0
Cryptodifflugia operculata	0	0	0	0	0	0	1	0	0	0	0	0	0	0	0	0	0	0	0	0	0	0	0	0	0	0	0	0	0	0	0	0	0	0	0	1	0	0	0	0	0	0	0	0	0	0	0	0	0
Gocevia fonbrunei	0	0	0	0	0	0	0	0	0	0	0	0	0	0	0	0	0	0	0	0	0	0	0	0	0	0	0	0	0	0	1	0	0	0	0	0	0	0	0	0	0	0	0	0	0	0	0	0	0
Hygrotus confluens	0	0	0	0	0	0	0	0	0	0	0	0	0	0	0	0	0	0	0	0	0	0	0	0	0	0	0	0	0	0	0	0	0	0	0	0	0	0	0	0	0	0	0	0	0	0	0	0	0
Pyxidicula operculata	0	0	0	0	0	0	0	0	0	0	0	0	0	0	0	0	0	0	0	0	0	0	0	0	0	0	0	0	0	0	0	0	0	0	0	0	0	0	0	0	0	0	0	0	0	0	0	0	0
Arcella discoides	0	0	0	0	0	0	0	0	0	0	0	0	0	0	0	0	0	0	0	0	0	0	0	0	0	0	0	0	0	0	0	0	0	0	0	0	0	0	0	0	0	0	0	0	0	0	0	0	0
Hygrotus impressopunctatus	0	0	0	0	0	0	0	0	0	0	0	0	0	0	0	0	0	0	0	0	1	0	0	0	0	0	0	0	0	0	0	0	0	0	0	0	0	0	0	0	0	0	0	0	0	0	0	0	0
Thecamoeba sp. JRG-2011	0	0	0	0	0	0	0	0	0	0	0	0	0	0	0	0	0	0	0	0	0	0	0	0	0	1	0	0	0	0	0	0	0	0	0	0	0	0	0	0	0	0	0	0	0	0	0	0	0
Nilssonia nigricans	0	0	0	0	0	0	0	0	0	0	0	0	0	0	0	0	0	0	0	0	0	0	0	0	0	0	0	0	0	0	0	0	0	0	0	0	0	0	0	0	0	0	0	0	0	0	0	0	0
Candidatus Nitrosotalea devanaterra	5	2	1	1	3	1	8	2	5	467	2	3	2	2	2	1	2	0	1	2	5	1	3	18	5	27	8	7	7	6	6	11	9	8	1	0	2	4	0	0	3	1	1	3	2	0	1	0	2
Rhodopseudomonas sp.	0	0	0	0	0	0	0	0	0	0	0	0	0	0	0	0	0	0	0	0	0	0	0	3	0	0	0	0	1	0	0	0	1	0	0	0	0	0	0	0	0	0	0	0	0	0	0	0	0
Bombus hypocrita sapporensis	0	0	0	0	0	0	0	0	0	0	0	0	0	0	0	0	0	0	0	0	0	0	0	0	0	0	0	0	0	0	0	0	0	0	0	0	0	0	0	0	0	0	0	0	0	0	0	0	0
Meladema coriacea	0	0	0	0	0	0	0	0	0	0	0	0	0	0	0	0	0	0	0	0	0	0	0	0	0	0	0	0	0	0	0	0	0	0	0	0	0	0	0	0	0	0	0	0	0	0	0	0	0
Rhizobium tarimense	0	0	0	0	0	0	0	0	0	0	0	0	0	0	0	0	0	0	0	0	2	0	0	0	0	0	0	1	0	0	0	0	0	0	0	1	0	0	0	0	0	0	0	0	0	0	0	0	0
Ilyonectria robusta	0	0	0	0	0	0	0	0	0	0	0	0	0	0	0	0	0	0	0	0	0	0	0	0	0	0	0	0	0	0	0	0	0	0	0	0	0	0	0	0	0	0	0	0	0	0	0	0	0
Rhantus suturalis	0	0	0	0	0	0	0	0	0	0	0	0	0	0	0	0	0	0	0	0	0	0	0	0	0	0	0	0	0	0	0	0	0	0	0	0	0	0	0	0	0	0	0	0	0	0	0	0	0
Endosymbiont of Durinskia baltica	0	0	0	0	0	0	0	0	0	0	0	0	0	0	0	0	0	0	0	0	0	0	0	0	0	0	0	0	0	0	0	0	0	0	0	0	0	0	0	0	0	0	0	0	0	0	0	0	0
Endosymbiont of Kryptoperidinium foliaceum	0	0	0	0	0	0	0	0	0	0	0	0	0	0	0	0	0	0	0	0	0	0	0	0	0	0	0	0	0	0	0	1	0	0	0	0	0	0	0	0	0	0	0	0	0	0	0	0	0
alpha proteobacterium JNVU TP1	0	0	0	0	0	0	0	0	0	0	0	0	0	0	0	0	0	0	0	0	0	0	0	0	1	0	0	0	0	0	0	0	0	0	0	0	0	0	0	0	0	0	0	0	0	0	0	0	0
Nototriton abscondens	0	0	0	0	0	0	0	0	0	0	0	0	0	0	0	0	0	0	0	0	0	0	0	0	0	0	0	0	0	0	0	0	0	0	0	0	0	0	0	0	0	0	0	0	0	0	0	0	0
Rhizobium mesoamericanum	49	29	17	15	28	19	15	24	15	21	20	15	17	18	21	24	22	11	13	24	324	172	220	169	185	152	174	158	135	160	113	164	154	153	23	23	17	35	10	30	20	35	25	18	16	15	18	18	39
Pseudarcicella hirudinis	10	7	5	13	5	9	1	2	6	12	8	16	18	29	23	20	19	13	16	2	53	30	64	48	42	50	42	130	68	73	38	113	32	62	5	18	3	12	18	32	6	4	36	13	22	13	21	18	32
Dickeya sp. PD 852	0	0	0	0	0	0	0	0	0	0	0	0	0	0	0	0	0	0	0	0	0	0	0	0	0	0	0	0	0	0	0	0	0	0	0	0	0	0	0	0	0	0	0	0	0	0	0	0	0
Mycobacterium phage Arbiter	0	0	0	0	0	0	0	0	0	0	0	0	0	0	0	0	0	0	0	0	0	0	0	0	0	0	0	0	0	0	0	0	0	0	0	0	0	0	0	0	0	0	0	0	0	0	0	0	0
Bothrogonia yunana	0	0	0	0	0	0	0	0	0	0	0	0	0	0	0	0	0	0	0	0	0	0	0	0	0	0	0	0	0	0	0	0	0	0	0	0	0	0	0	0	0	0	0	0	0	0	0	0	0
Leucobacter chromiiresistens	6	8	7	4	9	1	3	4	5	2	2	3	2	3	5	3	3	0	6	2	20	6	18	17	22	18	14	17	22	18	12	14	21	22	2	7	2	6	1	4	4	4	5	5	4	2	4	1	6
Synechococcus phage ACG-2014c	0	0	0	0	0	0	0	0	0	0	0	0	0	0	0	0	0	0	0	0	0	0	0	0	0	0	0	0	0	0	0	0	0	0	0	0	0	0	0	0	0	0	0	0	0	0	0	0	0
Synechococcus phage metaG-MbCM1	0	0	0	0	0	0	0	0	0	0	0	0	0	0	0	0	0	0	0	0	0	0	0	0	0	0	0	0	0	0	0	0	0	0	0	1	0	0	0	0	0	0	0	0	0	0	0	0	0
Blastochloris viridis	70	148	82	56	77	82	58	63	68	66	74	39	40	38	47	61	38	24	50	59	348	137	263	169	156	163	242	267	270	279	274	283	260	279	63	27	32	36	46	52	90	84	43	29	27	27	55	52	58
Thioalkalivibrio denitrificans	8	10	6	8	14	7	7	6	7	11	9	1	11	6	9	11	4	4	8	10	58	29	42	64	32	67	32	49	36	45	42	39	34	42	12	11	7	13	7	14	7	9	10	13	9	5	8	13	12
Citrobacter sp. S-77	0	0	0	0	0	0	1	0	0	0	0	2	0	1	0	0	0	0	0	0	1	0	0	0	0	2	0	1	1	2	0	0	1	3	0	0	0	1	0	0	0	0	1	0	1	0	0	0	0
Leptolyngbya sp. O-77	7	8	7	6	5	6	5	6	6	9	4	3	2	5	7	3	5	5	6	1	43	30	48	47	46	47	35	42	19	43	49	34	36	30	8	7	10	16	7	11	5	8	7	8	5	0	9	10	6
Streptococcus orisasini	0	0	0	0	0	0	0	0	1	1	1	0	0	0	0	1	0	1	0	1	6	4	2	2	1	2	2	3	2	6	3	4	3	2	1	0	1	0	0	2	0	0	2	0	0	0	2	0	0
Thermanaerovibrio velox	1	5	0	0	1	2	2	1	5	2	1	2	0	3	4	0	1	1	2	0	8	6	2	8	12	7	6	8	2	8	8	4	6	10	1	0	1	1	1	3	1	1	1	1	1	1	1	1	0
Thioalkalivibrio paradoxus	8	11	5	3	6	3	8	5	4	4	6	2	4	13	8	6	2	3	5	4	41	26	33	39	34	53	29	36	37	46	35	25	17	32	9	7	5	8	2	9	3	5	5	8	8	3	5	12	5
Bradyrhizobium yuanmingense	408	289	254	188	286	204	176	182	157	280	232	157	115	166	187	379	155	170	266	201	1748	887	1494	593	636	498	899	1328	1380	1102	1180	1363	1657	1345	199	218	145	155	182	165	193	239	236	107	128	84	189	183	236
Pseudomonas sp. P42	0	0	0	0	0	0	0	0	0	0	0	0	0	0	0	0	0	0	0	0	0	0	1	0	0	0	1	0	0	0	0	0	0	0	0	0	0	0	0	0	0	0	0	0	0	0	0	0	0
Burkholderia sp. UYPR1.413	107	20	26	75	49	70	43	11	16	25	35	3	12	3	23	16	29	54	8	7	81	41	105	42	26	37	86	103	67	54	54	130	328	98	34	6	25	13	26	27	10	8	12	4	5	2	2	13	8
Cupriavidus sp. UYPR2.512	12	12	12	9	8	7	3	6	7	12	11	2	3	4	10	7	8	4	5	6	77	40	45	36	30	44	35	39	41	38	41	39	57	37	4	10	3	10	5	21	10	14	11	4	7	3	9	20	10
Cadophora malorum	15	19	10	12	7	7	8	9	8	12	9	5	9	6	12	7	10	5	8	6	46	24	40	28	35	36	50	45	40	57	60	40	49	56	6	8	7	3	10	9	21	10	8	5	11	6	11	10	10
Aquimarina longa	7	4	3	2	2	4	1	0	2	0	1	1	4	3	1	2	5	0	2	1	17	10	18	10	10	15	10	15	14	11	14	21	12	18	1	2	1	3	1	3	2	5	3	2	2	2	4	2	2
Malaciobacter pacificus	1	3	0	2	1	0	3	0	1	1	0	0	0	1	0	2	3	0	0	0	7	4	4	6	4	4	14	9	5	5	7	6	3	4	1	1	0	0	1	0	1	2	0	0	1	1	2	2	0
Hyunsoonleella pacifica	5	1	0	1	0	1	1	3	3	1	1	0	3	1	1	3	2	1	2	0	7	6	7	6	4	6	8	8	3	10	8	9	3	10	0	3	0	1	2	0	1	1	1	2	0	2	2	5	3
Muricauda pacifica	4	4	1	2	1	2	0	1	3	2	1	1	3	4	2	0	3	1	2	1	11	4	9	13	10	16	10	18	17	12	14	14	13	18	1	5	0	2	2	3	2	1	4	0	2	2	0	1	1
Enterovibrio pacificus	6	4	2	6	3	0	1	4	5	2	3	3	3	2	3	1	1	3	4	3	16	12	8	9	9	14	11	15	15	19	31	17	11	24	3	3	2	2	3	2	1	3	3	3	1	2	0	1	6
Arcanobacterium pluranimalium	0	0	0	0	0	0	1	0	0	0	0	1	0	1	0	0	0	0	0	0	1	0	2	0	3	0	0	0	0	0	1	0	0	0	0	0	0	0	0	0	0	0	0	1	0	0	0	0	0
Percocypris tchangi retrodorslis	0	0	0	0	0	0	0	0	0	0	0	0	0	0	0	0	0	0	0	0	0	0	0	0	0	0	0	0	0	0	0	0	0	0	0	0	0	0	0	0	0	0	0	0	0	0	0	0	0
Schizopygopsis stoliczkai	0	0	0	0	0	0	0	0	0	0	0	0	0	0	0	0	0	0	0	0	0	0	0	0	0	0	0	0	1	0	0	0	0	0	0	0	0	0	0	0	0	0	0	0	0	0	0	0	0
Saccharomyces eubayanus	2	1	2	0	1	0	0	0	0	0	0	0	0	0	0	0	1	2	1	0	4	0	1	3	2	3	0	2	1	6	5	4	2	5	0	0	0	0	2	0	0	1	0	0	0	0	2	0	0
Parastacus brasiliensis	0	0	0	0	0	0	0	0	0	0	0	0	0	0	0	0	0	0	0	0	0	0	0	0	0	0	0	0	0	0	0	0	0	0	0	0	0	0	0	0	0	0	0	0	0	0	0	0	0
Fistulobalanus albicostatus	0	0	0	0	0	0	0	0	0	0	0	0	0	0	0	0	0	0	0	0	0	0	0	0	0	0	0	0	0	0	0	0	0	0	0	0	0	0	0	0	1	0	0	0	0	0	0	0	0
Clintonia udensis	0	0	0	0	0	0	0	0	0	0	0	0	0	0	0	0	0	0	0	0	0	0	0	0	0	0	1	0	0	0	0	0	0	0	0	0	0	0	0	0	0	0	0	0	0	0	0	0	0
Methanomassiliicoccus luminyensis	4	6	4	2	1	1	3	2	4	2	4	2	0	1	3	1	2	0	3	1	8	3	5	14	13	10	3	10	7	9	11	5	7	4	2	0	2	12	0	2	1	2	1	0	3	0	0	3	1
Poecilodryas hypoleuca hypoleuca	0	0	0	0	0	0	0	0	0	0	0	0	0	0	0	0	0	0	0	0	0	0	0	0	0	0	0	0	0	0	0	0	0	0	0	0	0	0	0	0	0	0	0	0	0	0	0	0	0
Gammarus roeselii	0	0	0	0	0	0	0	0	0	0	0	0	0	0	0	0	0	0	0	0	0	0	0	0	0	0	1	0	0	0	0	0	0	0	0	0	0	0	0	0	0	0	0	0	0	0	0	0	0
Keunjorong mosaic virus	0	0	0	0	0	0	0	0	0	0	0	0	0	0	0	0	0	0	0	0	0	0	0	0	0	0	0	0	0	0	0	0	0	0	0	0	0	0	0	0	0	0	0	0	0	0	0	0	0
Zele chlorophthalmus	0	0	0	0	0	0	0	0	0	0	0	0	0	0	0	0	0	0	0	0	0	0	0	1	0	0	0	0	0	0	0	0	0	1	0	0	0	0	0	0	0	0	0	0	0	0	0	0	0
Setaria labiatopapillosa	0	0	0	0	0	0	0	0	0	0	0	0	0	0	0	0	0	0	0	0	0	0	0	0	0	0	0	0	0	0	0	0	0	0	0	0	0	0	0	0	0	0	0	0	0	0	0	0	0
Stegana jiajinshanensis	0	0	0	0	0	0	0	0	0	0	0	0	0	0	0	0	0	0	0	0	0	0	0	0	0	0	0	0	0	0	0	0	0	0	0	0	0	0	0	0	0	0	0	0	0	0	0	0	0
Human mastadenovirus B	0	0	0	0	0	0	0	0	0	0	0	0	0	0	0	0	0	0	0	0	0	0	0	0	0	1	0	0	1	0	0	0	1	0	0	0	0	0	0	0	0	0	0	0	0	0	0	0	0
Margattea nimbata	0	0	0	0	0	0	0	0	0	0	0	0	0	0	0	0	0	0	0	0	0	0	0	0	0	0	0	0	0	0	0	0	0	0	0	0	0	0	0	0	0	0	0	0	0	0	0	0	0
Afifella marina	10	9	12	4	8	9	8	7	7	6	9	3	5	10	8	21	15	6	46	5	41	13	70	58	60	39	74	75	33	38	36	74	23	44	6	23	7	19	7	28	4	8	7	22	13	6	15	4	19
Roseomonas soli	0	0	0	0	1	0	0	0	0	0	2	1	1	0	1	0	1	1	0	0	1	2	4	1	3	1	1	4	3	0	1	1	1	1	1	0	0	0	0	0	0	0	1	0	0	0	0	1	0
Microbacterium sp. StLB018	0	0	0	0	0	0	0	0	0	0	0	0	0	0	0	0	0	0	0	0	0	0	0	0	0	0	0	0	0	0	0	0	0	0	0	0	0	0	0	0	0	0	0	0	0	0	0	0	0
Microbacterium murale	5	2	3	4	3	1	1	5	1	2	1	2	0	6	7	2	4	1	6	0	10	7	8	12	23	19	5	9	5	5	18	11	14	15	3	1	0	2	3	7	4	1	1	4	4	1	7	3	3
Microbulbifer sp. JAM-3301	0	0	0	0	0	0	0	0	0	0	0	0	0	0	0	0	0	0	0	0	0	0	0	0	0	0	0	0	0	0	0	0	0	0	0	0	0	0	0	0	0	0	0	0	0	0	0	0	0
Peronosclerospora miscanthi	0	0	0	0	0	0	0	0	0	0	0	0	0	0	0	0	0	0	0	0	0	0	0	0	0	0	0	0	0	0	0	0	0	0	0	0	0	0	0	0	0	0	0	0	0	0	0	0	0
Sibynophis chinensis	0	0	0	0	0	0	0	0	0	0	0	0	0	0	0	1	0	0	0	0	0	0	0	0	0	0	0	0	0	0	0	0	0	0	0	0	0	0	0	0	0	0	0	0	0	0	0	0	0
Dipodomys nelsoni	0	0	0	0	0	0	0	0	0	0	0	0	0	0	0	0	0	0	0	0	0	0	0	0	0	0	0	0	0	0	0	0	0	0	0	0	0	0	0	0	0	0	0	0	0	0	0	0	0
Thermoanaerobacter italicus	0	0	0	0	0	0	0	0	0	2	0	0	2	0	0	0	0	0	0	0	1	0	2	0	0	1	0	1	2	1	3	3	3	1	0	1	0	0	0	1	0	0	1	0	0	1	2	1	1
Garrettia siamensis	0	0	0	0	0	0	0	0	0	0	0	0	0	0	0	0	0	0	0	0	0	0	0	0	0	0	0	0	0	0	0	0	0	0	0	0	0	0	0	0	0	0	0	0	0	0	0	0	0
Candidatus Schneideria nysicola	0	0	0	0	0	0	0	0	0	0	0	0	0	0	0	0	0	0	0	0	0	0	0	0	0	0	0	0	0	0	0	0	0	0	0	0	0	0	0	0	0	0	0	0	0	0	0	0	0
Candidatus Arocatia carayoni	0	0	0	0	0	0	0	0	0	0	0	0	0	0	0	0	0	0	0	0	0	1	0	0	0	0	0	0	0	0	1	0	0	0	0	0	0	0	0	0	0	0	0	0	0	0	0	0	0
Candidatus Rohrkolberia belonochilicola	0	0	0	0	0	0	0	0	0	0	0	0	0	0	0	0	0	0	0	0	0	0	0	0	0	0	0	0	0	0	0	0	0	0	0	0	0	1	0	0	0	0	0	0	0	0	0	0	0
Candidatus Aquiluna sp. IMCC13023	1	1	2	0	0	1	1	1	0	2	0	3	0	1	2	1	0	0	2	2	3	0	2	2	2	1	3	2	6	4	4	2	5	2	0	1	0	2	0	2	0	3	1	1	0	1	0	2	0
Hepatospora eriocheir	3	1	2	5	1	0	1	4	2	4	0	1	1	2	3	1	7	1	2	0	11	5	10	3	5	1	9	10	8	17	15	21	9	7	1	3	0	0	0	3	2	2	1	0	1	1	0	5	0
Enterospora canceri	1	0	0	0	2	3	0	1	1	2	1	0	1	0	0	0	2	1	0	0	9	1	6	5	4	2	2	6	8	5	6	9	5	5	0	1	0	0	1	0	2	2	3	1	1	0	1	1	1
Listeria fleischmannii subsp. coloradonensis	1	0	0	0	0	0	0	1	0	0	0	0	0	0	0	0	0	0	0	0	1	0	0	1	0	0	0	0	1	1	0	0	0	0	0	0	0	0	0	0	0	0	0	0	0	0	0	0	0
Actinomycetales bacterium G021	0	0	0	0	0	0	0	0	0	0	0	0	0	0	0	0	0	0	0	0	0	0	0	0	0	0	0	0	0	0	0	0	0	1	0	0	0	0	0	0	0	0	0	0	0	0	0	0	0
Actinomycetales bacterium G140	0	0	0	0	0	0	0	0	0	0	0	0	0	0	0	0	0	0	0	0	0	0	0	0	0	0	0	0	0	0	0	0	0	0	0	0	0	0	0	0	0	0	0	0	0	0	0	0	0
Nocardiopsis sp. G142	0	0	0	0	0	0	0	0	0	0	0	0	0	0	0	0	0	0	0	0	1	0	0	0	0	0	0	0	0	0	0	1	0	0	0	0	0	0	0	0	0	0	0	0	0	0	0	0	0
Solwaraspora sp. G146	0	0	0	0	0	0	0	0	0	0	0	0	0	0	0	0	0	0	0	0	0	0	0	0	0	0	0	0	0	0	0	0	0	0	0	0	0	0	0	0	0	0	0	0	0	0	0	0	0
Burkholderia sp. DNBP22	0	0	0	0	0	0	0	0	0	0	0	0	0	0	0	0	0	0	0	0	0	0	0	0	0	0	0	0	0	0	0	0	1	0	0	0	0	0	0	0	0	0	0	0	0	0	0	0	0
Paraburkholderia hiiakae	116	27	18	44	36	45	22	14	20	13	22	2	5	3	7	3	10	9	1	10	70	26	28	23	21	24	40	24	47	27	39	39	169	82	5	2	5	3	6	7	9	25	7	2	3	2	2	6	8
Burkholderia sp. YA	0	0	0	0	0	1	0	0	0	0	0	0	0	0	0	0	0	0	0	0	0	0	0	0	0	0	0	0	0	0	0	1	0	0	0	0	0	0	0	0	0	0	0	0	0	0	0	0	0
African cassava mosaic virus	0	0	0	0	1	0	0	0	0	0	0	0	0	0	0	0	0	0	0	0	0	0	0	0	0	0	0	0	0	0	0	0	0	2	0	0	0	0	0	0	0	0	0	0	0	0	0	0	0
Halomonas socia	4	4	0	4	0	0	3	1	3	4	2	3	5	3	3	1	2	2	0	1	15	7	9	9	11	7	9	19	12	17	11	9	10	11	0	0	2	2	3	0	3	4	2	0	2	2	4	4	3
Monosporascus sp. mg162	11	4	5	8	8	6	6	4	7	7	3	4	6	6	8	2	4	3	3	4	31	11	30	18	25	24	30	27	29	26	39	24	20	28	4	7	3	4	4	4	6	5	6	4	5	2	12	14	8
Chloris striate mosaic virus	0	0	0	0	0	0	0	0	0	0	0	0	0	0	0	0	0	0	0	0	0	0	0	0	0	0	0	0	0	0	0	0	0	1	0	0	0	0	0	0	0	0	0	0	0	0	0	0	0
Monelliopsis caryae	0	0	0	0	0	0	0	0	0	0	0	0	0	0	0	0	0	0	0	0	0	0	0	0	0	0	0	0	0	0	0	0	0	0	0	0	0	0	0	0	0	0	0	0	0	0	0	0	0
Anomalurus beecrofti	0	0	0	0	0	0	0	0	0	0	0	0	0	0	0	0	0	0	0	0	0	0	0	0	0	0	0	0	0	0	0	0	0	0	0	0	0	0	0	0	0	0	0	0	0	0	0	0	0
Maize streak virus	0	0	0	0	0	0	0	0	0	0	0	0	0	0	0	0	0	0	0	0	0	0	0	0	0	0	0	0	0	0	0	1	0	0	0	0	0	0	0	0	0	0	0	0	0	0	0	0	0
Hydrogenispora ethanolica	46	9	7	5	4	5	6	4	13	7	11	3	6	8	5	7	2	2	8	5	75	37	52	58	36	68	59	36	36	48	99	33	71	36	4	7	10	22	7	7	10	23	1	6	11	3	10	5	4
Sphingobium boeckii	10	7	12	11	15	20	4	7	3	17	19	16	11	18	13	20	14	21	37	7	64	36	63	31	46	38	31	134	66	38	44	134	72	86	11	20	3	11	19	28	4	7	21	17	18	8	14	20	16
Delftia sp. T3-6	0	0	0	0	0	0	0	0	0	0	0	0	0	0	0	0	0	0	0	0	0	0	0	0	0	0	0	0	0	0	0	0	0	1	0	0	0	0	0	0	0	0	0	0	0	0	0	0	0
Limimonas halophila	6	11	7	22	8	13	4	7	5	12	10	2	6	7	3	7	9	5	9	9	70	26	51	49	29	51	48	53	38	32	46	39	36	42	11	9	9	14	7	6	5	16	6	10	2	3	7	8	9
Pseudoxenodon macrops	0	0	0	0	0	0	0	0	0	0	0	0	0	0	0	0	0	0	0	0	0	0	0	0	0	0	0	0	0	0	0	0	0	0	0	0	0	0	0	0	0	0	0	0	0	1	0	0	0
Peristrophe japonica	0	0	0	0	0	0	0	0	0	0	0	0	0	0	0	0	0	0	0	0	0	0	0	0	0	0	0	0	0	0	0	0	0	0	0	0	0	0	0	0	0	0	0	0	0	0	0	0	0
Haplobothrium globuliforme	0	0	0	0	0	0	0	0	0	0	0	0	0	0	0	0	0	0	0	0	0	0	0	0	0	0	0	0	0	0	0	1	0	0	0	0	0	0	0	0	0	0	0	0	0	0	0	0	0
Dyadobacter jejuensis	4	7	4	5	3	4	1	2	4	1	3	9	1	11	1	7	4	2	8	0	33	16	23	7	21	15	24	32	19	23	21	31	11	25	3	9	4	7	5	10	3	6	4	6	6	4	3	2	8
Ricania marginalis	0	0	0	0	0	0	0	0	0	0	0	0	0	0	0	0	0	0	0	0	0	0	1	0	0	0	0	0	0	0	0	1	0	0	0	0	0	0	0	0	0	0	0	0	0	0	0	0	0
Panicum streak virus	0	0	0	0	0	0	0	0	0	0	0	0	0	0	0	0	0	0	0	0	0	0	0	0	0	0	0	0	0	0	0	0	0	0	0	0	0	0	0	0	0	0	0	0	0	0	0	0	0
Lonsdalea iberica	3	1	0	1	0	0	1	0	1	0	0	0	0	0	0	1	1	1	1	0	6	1	2	1	2	5	6	4	1	7	4	7	4	8	0	1	0	1	1	0	1	1	1	0	1	3	0	2	4
Lonsdalea britannica	1	3	1	0	2	1	1	1	1	0	3	1	3	0	3	1	0	2	1	0	8	4	5	5	8	6	4	12	8	8	9	10	7	7	1	2	0	1	1	2	3	2	0	2	2	0	1	1	2
Comamonas serinivorans	8	12	6	6	10	3	3	6	8	7	9	7	3	8	12	7	1	3	10	2	44	16	29	24	32	37	19	29	27	38	34	37	20	24	6	6	1	8	6	10	7	7	7	3	6	2	2	9	2
Holospora curviuscula	1	1	1	1	1	2	1	0	3	2	0	2	0	1	2	0	2	0	1	3	7	4	2	6	4	7	6	8	3	7	10	8	3	10	0	1	0	0	2	2	3	1	1	1	1	1	0	1	1
Squash leaf curl virus	0	0	0	0	0	0	0	0	0	0	0	0	0	0	0	0	0	0	0	0	0	0	0	0	0	0	0	0	0	0	0	0	0	0	0	0	0	0	0	0	0	0	0	0	0	0	0	0	0
Magnetospirillum fulvum	8	9	9	11	5	8	8	5	9	5	5	4	7	4	6	7	3	3	7	6	55	20	31	33	17	17	28	27	33	41	47	32	22	34	3	2	3	4	5	9	8	6	2	5	2	9	4	6	6
Anaerobranca gottschalkii	0	0	0	1	1	0	1	1	2	1	2	1	0	2	1	0	0	2	0	1	7	2	6	8	4	8	7	3	3	5	3	7	10	6	0	3	1	0	2	0	1	1	0	1	1	0	1	2	2
Tomato yellow leaf curl virus	0	0	0	0	0	0	0	0	0	0	0	0	0	0	0	0	0	0	0	0	0	0	0	0	0	0	0	1	0	0	0	0	0	0	0	0	0	0	0	0	0	0	0	0	0	0	0	0	0
Wheat dwarf virus	0	0	0	0	0	0	0	0	0	0	0	0	0	0	0	0	0	0	0	0	0	0	0	0	0	0	0	0	0	0	0	0	0	0	0	0	0	0	0	0	0	0	0	0	0	0	0	0	0
Sugarcane streak virus	0	0	0	0	0	0	0	0	0	0	0	0	0	0	0	0	0	0	0	0	0	0	0	0	0	0	0	0	0	0	0	0	0	0	0	0	0	0	0	0	0	0	0	0	0	0	0	0	0
Bean golden mosaic virus	0	0	0	0	0	0	0	0	0	0	0	0	0	0	0	0	0	0	0	0	0	0	0	0	0	0	0	0	0	0	0	0	0	0	0	0	0	0	0	0	0	0	0	0	0	0	0	0	0
Magnetospirillum molischianum	1	3	0	4	4	4	0	2	7	2	6	0	2	2	2	2	5	2	3	5	19	10	12	10	8	12	11	26	13	16	16	12	15	10	3	7	3	0	2	1	0	4	3	6	2	2	7	3	0
Sterna hirundo	0	0	0	0	0	0	0	0	0	0	0	0	0	0	0	0	0	0	0	0	0	0	0	0	0	0	0	0	0	0	0	0	0	0	0	0	0	0	0	0	0	0	0	0	0	0	0	0	0
Beet curly top virus	0	1	0	0	0	0	0	0	0	0	0	0	0	0	0	0	0	0	0	0	1	0	0	0	0	0	0	0	0	0	0	0	0	1	0	0	0	0	0	0	0	0	0	0	0	0	0	0	0
Potamogeton berchtoldii	0	0	0	0	0	0	0	0	0	0	0	0	0	0	0	0	0	0	0	0	0	0	0	0	0	0	0	0	0	0	0	0	0	0	0	0	0	0	0	0	0	0	0	0	0	0	0	0	0
Neoscytalidium dimidiatum	0	0	0	0	0	0	0	0	0	0	0	0	0	0	0	0	0	0	0	0	0	0	0	0	0	0	0	0	0	0	0	0	0	0	0	0	0	0	0	0	0	0	0	0	0	0	0	0	0
Sinomicrobium pectinilyticum	7	3	3	4	5	2	1	3	2	2	3	3	1	5	6	1	4	2	4	0	10	5	26	18	17	12	13	28	11	24	11	25	16	17	0	4	3	6	4	8	2	4	5	5	7	0	1	6	13
Pseudomonas sp. 19-rlim	0	0	0	0	0	0	0	0	0	0	0	0	0	1	0	0	0	0	0	0	1	1	1	0	0	0	1	0	0	0	1	0	2	0	0	0	0	0	0	0	0	0	0	0	0	0	0	0	0
Chlamydomonas sp. HS-5	0	0	0	0	0	0	0	0	0	0	0	0	0	0	0	0	0	0	0	0	0	0	0	0	0	0	0	0	0	0	0	0	0	0	0	0	0	0	0	0	0	0	0	0	0	0	0	0	0
Bacillus virus G	1	0	0	0	0	1	0	0	2	1	0	0	1	0	0	0	0	0	0	0	2	0	0	1	2	0	1	2	2	2	4	1	2	1	0	0	0	0	0	0	0	0	0	0	0	0	0	0	0
Mycobacterium phage BarrelRoll	0	0	0	0	0	0	0	0	0	0	0	0	0	0	0	0	0	0	0	0	0	0	0	0	0	0	0	0	0	0	0	0	0	0	0	1	0	0	0	0	0	0	0	0	0	0	0	0	0
Variovorax sp. HH01	0	0	0	0	0	0	0	0	0	0	0	0	0	3	0	0	1	0	0	0	0	0	1	0	0	2	0	1	1	2	0	0	0	0	0	3	0	1	0	1	0	0	3	2	1	0	0	0	1
Sphaerhylaeus sp. PK-2011	0	0	0	0	0	0	0	0	0	0	0	0	0	0	0	0	0	0	0	0	0	0	0	0	0	0	0	0	0	0	0	0	0	0	0	0	0	0	0	0	0	1	0	0	0	0	0	0	0
Escherichia virus phiX174	0	0	0	0	0	0	0	0	0	0	0	0	0	0	0	0	0	0	0	0	0	0	0	0	0	0	0	0	0	0	0	0	0	0	0	0	0	0	0	0	0	0	0	0	0	0	0	0	0
Corynebacterium falsenii	3	3	5	3	9	4	4	4	8	3	6	4	0	4	4	2	3	2	5	1	11	7	20	17	17	21	19	13	21	16	21	14	17	16	1	1	1	5	2	6	2	4	4	5	2	3	6	7	4
Thelepus plagiostoma	0	0	0	0	0	0	0	0	0	0	0	0	0	0	0	0	0	0	0	0	0	0	0	0	0	0	0	0	0	0	0	0	0	0	0	0	0	0	0	0	0	0	0	0	0	0	0	0	0
Pararhodospirillum photometricum	52	57	33	30	38	42	38	24	28	42	37	31	28	26	33	36	28	38	43	28	256	115	182	155	123	131	164	206	149	181	128	178	177	203	29	32	41	50	30	52	28	50	28	27	25	15	27	37	34
halophilic archaeon J07HX64	2	1	2	0	0	1	0	0	3	0	5	1	0	1	1	1	0	0	0	2	10	2	7	8	4	5	2	6	1	4	7	4	5	10	3	2	2	1	0	0	2	2	1	2	0	0	1	1	1
halophilic archaeon J07HB67	7	2	1	2	2	1	0	0	2	2	1	0	2	1	0	1	0	1	2	1	6	2	8	3	4	6	7	7	2	3	17	7	4	5	0	1	1	3	0	2	1	1	1	3	1	1	3	1	2
Populus koreana	0	0	0	0	0	0	0	0	0	0	0	0	0	0	0	0	0	0	0	0	0	0	0	0	0	0	0	0	0	0	0	0	0	0	0	0	0	0	0	0	0	0	0	0	0	0	0	0	0
Merrilliodendron megacarpum	0	0	0	0	0	0	0	0	0	0	0	0	0	0	0	0	0	0	0	0	0	0	1	0	0	0	0	0	0	0	0	0	0	0	0	0	0	0	0	0	0	0	0	0	0	0	0	0	0
Ladigesocypris ghigii	0	0	0	0	0	0	0	0	0	0	0	0	0	0	0	0	0	0	0	0	0	0	0	0	0	0	0	0	0	0	0	0	0	0	0	0	0	0	0	0	0	0	0	0	0	0	0	0	0
Gluconacetobacter entanii	8	5	3	2	3	7	3	3	8	3	9	1	4	1	4	5	3	4	2	0	28	11	9	4	3	3	9	17	24	14	28	16	13	26	4	0	4	2	4	3	1	9	2	3	2	0	1	3	2
Prasoxylon alliaceum	0	0	0	0	0	0	0	0	0	0	0	0	0	0	0	0	0	0	0	0	0	0	0	0	0	0	0	0	0	0	0	0	0	0	0	0	0	0	0	0	0	0	0	0	0	0	0	0	0
Fritillaria cirrhosa	0	0	0	0	0	0	0	0	0	0	0	0	0	0	0	0	0	0	0	0	0	0	0	0	0	0	0	1	0	0	0	0	0	0	0	0	0	0	0	0	0	0	0	0	0	0	0	0	0
Fritillaria thunbergii	0	0	0	0	0	0	0	0	0	0	0	0	0	0	0	1	0	0	0	0	0	0	0	0	0	0	0	0	0	0	0	0	0	0	0	0	0	0	0	0	0	0	0	0	0	0	0	0	0
Wrightia laevis	0	0	0	0	0	0	0	0	0	0	0	0	0	0	0	0	0	0	0	0	0	0	0	0	0	0	0	0	0	0	0	0	0	0	0	0	0	0	0	0	0	0	0	0	0	0	0	0	0
Cryptotermes declivis	0	0	0	0	0	0	0	0	0	0	0	0	0	0	0	0	0	0	0	0	0	0	0	0	0	0	0	0	0	0	0	0	0	0	0	0	0	0	0	0	0	0	0	0	0	0	0	0	0
Alcaligenes sp. O-1	1	0	0	0	0	0	0	0	0	1	0	0	0	0	0	0	0	0	0	0	3	0	0	1	0	0	0	1	0	1	0	0	0	2	0	0	0	0	0	1	0	0	0	0	0	0	0	0	0
Gekko athymus	0	0	0	0	0	0	0	0	0	0	0	0	0	0	0	0	0	0	0	0	0	0	0	0	0	0	0	0	0	0	0	0	0	0	0	0	0	0	0	0	0	0	0	0	0	0	0	0	0
Allofrancisella frigidaquae	1	0	0	1	1	1	1	0	0	0	0	0	0	0	1	1	0	0	0	0	1	1	1	2	1	0	1	1	0	2	0	1	0	1	0	1	0	2	0	0	0	1	0	1	0	0	0	1	0
Francisella sp. 10HP82-10	0	0	0	0	0	0	0	0	0	0	0	0	0	0	0	0	0	0	0	0	0	0	0	0	0	0	0	0	0	0	1	0	0	0	0	0	0	0	0	0	0	0	0	0	0	0	0	0	0
Allofrancisella inopinata	0	2	0	0	0	0	0	0	1	0	2	1	1	0	0	0	1	0	2	1	0	3	4	5	0	6	2	4	2	4	3	1	3	5	0	0	0	0	0	0	2	3	0	0	0	0	0	1	1
Helianthemum songaricum	0	0	0	0	0	0	0	0	0	0	0	0	0	0	0	0	0	0	0	0	0	0	0	0	0	0	0	0	0	0	1	0	0	0	0	0	0	0	0	0	0	0	0	0	0	0	0	0	0
Armillaria fuscipes	0	0	0	0	0	0	0	0	0	0	0	0	0	0	0	0	0	0	0	0	0	0	0	0	0	0	0	0	0	0	0	0	0	0	0	0	0	0	0	0	0	0	0	0	0	0	0	0	0
Mesorhizobium norvegicum	7	1	2	0	2	3	0	1	1	2	1	0	1	4	0	4	2	1	1	1	32	19	9	7	4	5	8	13	5	9	20	10	17	7	2	1	0	0	2	2	0	2	2	1	7	1	4	2	1
Mesorhizobium sp. 10.2.3	2	1	0	0	0	0	0	0	2	2	0	0	0	2	1	0	0	0	1	0	2	0	2	3	1	2	1	3	1	1	0	3	2	5	0	4	1	1	0	1	1	0	1	0	2	0	0	2	1
Hemichloris antarctica	0	0	0	0	0	0	0	0	0	0	0	0	0	0	0	0	0	0	0	0	0	0	0	0	0	0	0	1	0	0	0	0	0	0	0	0	0	0	0	0	0	0	0	0	0	0	0	0	0
Rhodospirillum rubrum	11	12	17	14	15	10	12	13	7	13	10	9	10	6	12	11	5	10	14	12	104	40	53	42	37	39	41	66	53	66	52	69	56	65	1	7	15	9	11	12	9	9	5	8	5	8	15	14	8
Gemmobacter megaterium	7	9	2	7	6	6	2	3	5	3	5	5	5	7	5	7	6	3	5	7	31	19	30	25	25	26	23	27	29	24	24	26	18	30	4	7	7	4	4	3	2	12	6	6	7	2	4	5	6
Mastigamoeba balamuthi	0	0	0	1	1	0	0	0	0	0	0	0	0	0	0	0	0	0	0	0	0	0	0	0	0	0	1	0	0	2	1	0	1	0	0	0	0	0	0	0	0	0	0	1	0	0	0	0	0
Timmia austriaca	0	0	0	0	0	0	0	0	0	0	0	0	0	0	0	0	0	0	0	0	0	0	0	0	1	0	0	0	0	0	0	0	0	0	0	0	0	0	0	0	0	0	0	0	0	0	0	0	0
Ambulyx dohertyi	0	0	0	0	0	0	0	0	0	0	0	0	0	0	0	0	0	0	0	0	0	0	0	0	0	0	0	0	0	0	0	0	0	1	0	0	0	0	0	0	0	0	0	0	0	0	0	0	0
Compsulyx cochereaui	0	0	0	0	0	0	0	0	0	0	0	0	0	0	0	0	0	0	0	0	0	0	0	0	0	0	0	0	0	1	0	0	0	0	0	0	0	0	0	0	0	0	0	0	0	0	0	0	0
Dahira obliquifascia	0	0	0	0	0	0	0	0	0	0	0	0	0	0	0	0	0	0	0	0	0	0	0	0	0	0	0	0	0	0	0	0	0	0	0	0	0	0	0	0	0	0	0	0	0	0	0	0	0
Sediminibacterium goheungense	6	2	2	6	1	7	0	4	3	6	2	16	13	21	19	10	10	5	27	3	28	15	52	44	54	43	36	109	25	66	24	98	16	42	10	12	7	15	9	29	5	5	28	22	19	2	6	6	18
Burkholderia sp. MSMB175	0	0	0	0	1	0	0	0	0	0	0	0	0	0	0	0	0	0	0	0	1	1	0	0	0	0	1	0	0	0	0	0	0	0	0	0	0	0	0	0	0	0	0	0	0	0	0	0	0
Pseudochauhanea macrorchis	0	0	0	0	0	0	0	0	0	0	0	0	0	0	0	0	0	0	0	0	1	0	1	0	0	0	0	0	0	0	0	0	0	0	0	1	0	0	0	0	0	0	0	0	0	0	0	0	0
Anabaena sp. FACHB-709	0	0	0	0	0	0	0	0	0	0	0	0	0	0	0	0	0	0	0	0	0	0	0	1	0	0	0	0	0	0	0	1	0	1	1	0	0	0	0	0	0	0	0	0	1	0	0	0	0
Rhodothalassium salexigens	5	4	6	4	6	4	2	0	6	5	2	3	4	2	5	7	2	3	5	3	17	17	20	16	19	10	19	26	24	16	24	22	11	17	5	2	4	2	2	5	4	2	2	8	4	2	3	2	4
Siphonaria gigas	0	0	0	0	0	0	0	0	0	0	0	0	0	0	0	0	0	0	0	0	0	1	0	0	0	0	0	0	0	0	0	0	0	0	0	0	0	0	0	0	0	0	0	0	0	0	0	0	0
Aspergillus foetidus dsRNA mycovirus	0	0	0	0	0	0	0	0	0	0	0	0	0	0	0	0	0	0	0	0	0	1	0	0	0	0	0	0	0	0	0	0	0	0	0	0	0	0	0	0	0	0	0	0	0	0	0	0	0
Aspergillus foetidus slow virus 1	0	0	0	1	0	0	0	0	0	0	0	0	0	0	0	0	0	0	0	0	1	0	0	0	0	0	0	0	0	0	0	0	0	0	0	0	0	0	0	0	0	0	0	0	0	0	0	0	0
Mesorhizobium sp. AL-13-Alenquer	0	0	0	0	0	0	0	0	0	0	0	0	0	0	0	0	0	0	0	0	0	0	0	0	0	0	0	0	0	0	0	0	0	0	0	0	0	0	0	0	0	0	0	0	0	0	0	0	0
Actibacterium mucosum	6	1	2	2	5	1	0	4	7	5	3	1	1	7	1	4	4	3	3	3	23	17	24	16	8	28	25	18	16	17	17	22	18	16	1	1	1	3	5	9	2	10	2	5	4	3	3	6	5
Bartonella sp. No.07	0	0	0	0	0	0	0	0	0	0	0	0	0	0	0	0	0	0	0	0	0	0	0	0	0	0	0	0	0	0	0	0	0	0	0	0	0	0	0	0	0	0	0	0	0	0	0	0	0
Bartonella sp. No.16	0	0	0	0	0	0	0	0	0	0	0	0	0	0	0	0	0	0	0	0	0	0	0	0	0	0	0	0	0	0	0	0	0	0	0	0	0	0	0	0	0	0	0	0	0	0	0	0	0
Aquimarina agarilytica	4	1	1	1	0	1	1	2	6	3	3	1	1	5	2	1	4	1	2	2	14	6	9	7	10	10	7	16	9	10	11	12	5	10	0	2	3	1	3	4	2	2	0	8	1	1	4	3	3
Leucophlebia lineata	0	0	0	0	0	0	0	0	0	0	0	0	0	0	0	0	0	0	0	0	0	0	0	0	0	0	0	0	0	0	0	0	0	0	0	0	0	0	0	0	0	0	0	0	0	0	0	0	0
Eulophus pennicornis	0	0	0	0	0	0	0	0	0	0	0	0	0	0	0	0	0	0	0	0	0	0	1	0	0	0	0	0	0	0	0	0	0	0	0	0	0	0	0	0	0	0	0	0	0	0	0	0	0
Chaetomium olivaceum	0	0	0	0	0	0	0	0	0	0	0	0	0	0	0	0	0	0	0	0	0	0	0	0	1	0	0	0	0	0	1	0	0	0	0	0	0	0	0	0	0	0	0	0	0	0	0	0	0
Phytophthora cf. porri 1 FM-2011	0	0	0	0	0	0	0	0	0	0	0	0	0	0	0	0	0	0	0	0	0	0	0	0	0	0	0	1	0	0	0	0	0	0	0	0	0	0	0	0	0	0	0	0	0	0	0	0	0
Pseudomonas virus phi6	0	0	0	0	0	0	0	0	0	0	0	0	0	0	0	0	0	0	0	0	0	0	0	0	0	0	0	0	0	0	0	0	0	0	0	0	0	0	0	0	0	0	0	0	0	0	0	0	0
Rhodovibrio salinarum	11	9	7	6	4	7	4	1	3	7	4	9	3	5	6	7	7	4	8	8	40	24	40	55	37	53	58	53	29	39	30	45	35	41	6	4	7	11	3	15	4	7	4	8	6	3	6	6	3
Naemorhedus baileyi	0	0	0	0	0	0	0	0	0	0	0	0	0	0	0	0	0	0	0	0	0	0	0	0	0	0	0	0	0	0	0	0	0	0	0	0	0	0	0	0	0	0	0	0	0	0	0	0	0
Rusa timorensis	0	0	0	0	0	0	0	0	0	0	0	1	0	0	0	0	0	0	0	0	0	0	0	0	0	0	0	0	0	0	0	0	0	0	0	0	0	0	0	0	0	0	0	0	0	0	0	0	0
Protambulyx ockendeni	0	0	0	0	0	0	0	0	0	0	0	0	0	0	0	0	0	0	0	0	0	0	1	0	0	0	0	0	0	0	0	0	0	0	0	0	0	0	0	0	0	0	0	0	0	0	0	0	0
Psilogramma menephron	0	0	0	0	0	0	0	0	0	0	0	0	0	0	0	0	0	0	0	0	0	0	0	0	0	0	0	0	0	0	0	0	0	0	0	0	0	0	0	0	0	0	0	0	0	0	0	0	0
Rhodoprasina callantha	0	0	0	0	0	0	0	0	0	0	0	0	0	0	0	0	0	0	0	0	0	0	0	0	0	0	0	0	0	0	0	0	0	0	0	0	0	0	0	0	0	0	0	0	0	0	0	0	0
Coprothermobacter platensis	1	0	0	2	1	1	1	1	0	0	1	2	0	1	0	0	1	0	3	0	8	2	3	6	3	3	2	3	5	6	5	7	4	3	2	1	0	1	1	0	0	0	2	0	0	1	0	3	1
Acanthiza chrysorrhoa	0	0	0	0	0	0	0	0	0	0	0	0	0	0	0	0	0	0	0	0	0	0	0	0	0	0	0	0	0	0	0	0	0	0	0	0	0	0	0	0	0	0	0	0	0	0	0	0	0
Corvus coronoides	0	0	0	0	0	0	0	0	0	0	0	0	0	0	0	0	0	0	0	0	0	0	0	0	0	0	0	0	0	0	0	0	0	0	0	0	0	0	0	0	0	0	0	0	0	0	0	0	0
Theretra oldenlandiae	0	0	0	0	0	0	0	0	0	0	0	0	0	0	0	0	0	0	0	0	0	0	0	0	0	0	0	0	0	0	0	1	0	0	0	0	0	0	0	0	0	0	0	0	0	0	0	0	0
Philemon corniculatus	0	0	0	0	0	0	0	0	0	0	0	0	0	0	0	0	0	0	0	0	1	0	0	0	0	0	0	0	0	0	0	0	0	0	0	0	0	0	0	0	0	0	0	0	0	0	0	0	0
Abrocoma bennettii	0	0	0	0	0	0	0	0	0	0	0	0	0	0	0	0	0	0	0	0	0	0	0	0	0	0	0	0	0	0	0	0	0	1	0	0	0	0	0	0	0	0	0	0	0	0	0	0	0
Dinomys branickii	0	0	0	0	0	0	0	0	0	0	0	0	0	0	0	0	0	0	0	0	0	0	0	0	0	0	0	0	0	0	0	0	0	0	0	0	0	0	0	0	0	0	0	0	0	0	0	0	0
Ammophila sabulosa	0	0	0	0	0	0	0	0	0	0	0	0	0	0	0	0	0	0	0	0	0	0	0	0	1	0	0	0	0	0	0	1	0	0	0	0	0	0	0	0	0	0	0	0	0	0	0	0	0
Hoplammophila armata	0	0	0	0	0	0	0	0	0	0	0	0	0	0	0	0	0	0	0	0	0	0	0	0	0	0	0	0	1	0	0	0	0	0	0	0	0	0	0	0	0	0	0	0	0	0	0	0	0
Petromyscus sp. RWM-2011	0	0	0	0	0	0	0	0	0	0	0	0	0	0	0	0	0	0	0	0	0	0	0	0	0	0	0	0	0	0	0	0	0	0	0	0	0	0	0	0	0	0	0	0	0	0	0	0	0
Bradyrhizobium sp. R-37824	0	0	0	0	0	0	0	0	0	0	0	0	0	0	0	1	0	0	0	0	0	0	0	0	0	0	0	0	0	1	0	0	0	0	0	0	0	0	0	0	0	0	0	0	0	0	0	0	0
Bradyrhizobium sp. R-38065	0	0	0	1	0	0	0	0	0	0	0	0	0	0	0	0	0	0	0	0	0	0	0	1	1	0	0	0	0	0	0	1	1	1	0	0	0	0	0	0	0	0	0	0	0	0	0	0	0
Nitrosarchaeum koreense	1	0	0	0	1	0	1	0	1	0	1	0	0	0	1	0	0	0	0	1	1	0	1	8	1	8	3	1	3	1	2	2	0	0	1	0	0	1	0	0	1	0	1	1	1	0	2	1	4
Chrysoperla calocedrii	0	0	0	0	0	0	0	0	0	0	0	0	0	0	0	0	0	0	0	0	0	0	0	0	0	0	0	0	1	0	0	0	0	0	0	0	0	0	0	0	0	0	0	0	0	0	0	0	0
Herrania umbratica	8	6	7	7	3	6	6	4	10	5	3	4	3	5	4	1	2	2	6	3	39	15	29	21	10	13	32	36	39	39	42	36	31	33	5	2	5	5	5	10	10	9	7	2	4	2	8	5	8
Thermoactinospora rubra	35	82	62	53	47	48	72	73	38	21	20	11	31	22	49	12	17	18	58	10	65	28	95	199	259	130	88	74	74	81	56	64	135	134	21	13	33	33	15	24	25	28	29	21	12	23	98	48	19
Apostasia shenzhenica	24	18	21	16	17	13	8	7	26	16	8	10	7	15	23	8	11	7	8	12	108	47	68	48	39	49	72	63	76	80	86	60	61	87	3	12	7	12	11	21	15	21	9	10	13	10	11	9	18
Theobroma grandiflorum	0	0	0	0	0	0	0	0	0	0	0	0	0	0	0	0	0	0	0	0	0	0	0	0	0	0	0	0	0	0	0	0	0	0	0	0	0	0	0	0	0	0	0	0	0	0	0	0	0
Halastavi arva RNA virus	0	0	0	0	0	0	0	0	0	0	0	0	0	0	0	0	0	0	0	0	1	0	0	0	0	0	0	0	0	0	0	0	0	0	0	0	0	0	0	0	0	0	0	0	0	0	0	0	0
Turritella bacillum	0	0	0	0	0	0	0	0	0	0	0	0	1	0	0	0	0	0	0	0	0	0	0	0	1	0	0	0	0	0	0	0	0	0	0	0	0	0	0	0	0	0	0	0	0	0	0	0	0
Sanghuangporus baumii	26	12	10	12	10	4	7	6	15	11	4	11	5	13	18	11	8	3	12	4	94	44	40	37	50	55	63	58	70	79	70	65	50	58	6	7	5	7	7	12	19	15	10	8	9	9	8	10	8
Rhodovibrio sodomensis	2	0	1	0	2	2	1	1	1	2	1	1	1	2	0	0	1	0	0	2	14	3	8	5	3	3	2	8	2	5	3	3	2	5	0	2	0	1	0	2	1	4	1	0	2	0	3	2	2
Porodaedalea pini	0	1	0	0	0	0	0	0	0	0	0	0	0	0	0	0	0	0	0	0	0	0	0	0	0	1	1	1	1	1	0	3	0	0	0	0	0	0	0	0	0	0	0	0	0	0	0	0	0
Mycobacterium virus Alma	0	0	0	0	0	0	0	0	0	0	0	0	0	0	0	0	0	0	0	0	0	0	0	0	0	0	0	0	0	0	0	0	0	0	0	0	0	0	0	0	0	0	0	0	0	0	0	0	0
Mycobacterium virus Babsiella	0	0	1	0	0	0	0	0	0	0	0	0	0	0	0	0	0	0	0	0	1	0	0	0	0	0	0	0	0	1	0	1	0	2	0	0	0	0	0	1	0	0	0	0	1	0	0	0	0
Mycobacterium virus Billknuckles	0	0	0	0	0	0	0	0	0	0	0	0	0	0	0	0	0	0	0	0	0	0	0	0	0	0	0	0	0	0	0	0	0	0	0	0	0	0	0	0	0	0	0	0	0	0	0	0	0
Mycobacterium virus Bruns	0	0	0	0	0	0	0	0	0	0	0	0	0	0	0	0	0	0	0	0	0	0	0	0	0	0	0	0	0	0	0	0	0	0	0	0	0	0	0	0	0	0	0	0	0	0	0	0	0
Mycobacterium virus Courthouse	0	0	0	0	0	0	0	0	0	0	0	0	0	0	0	0	0	0	0	0	0	0	0	0	0	0	0	0	0	0	0	0	0	0	0	0	0	0	0	0	0	0	0	0	0	0	0	0	0
Mycobacterium phage Dori	0	0	0	0	0	0	0	0	0	0	0	0	0	1	0	0	0	0	0	0	0	0	0	0	0	0	0	0	0	1	0	0	0	1	0	1	0	0	0	0	0	0	0	0	0	1	0	0	0
Mycobacterium virus Kugel	0	0	0	0	0	0	0	0	0	0	0	0	0	0	0	0	0	0	0	0	0	0	0	0	0	0	0	0	0	0	0	0	0	0	0	0	0	0	1	0	0	0	1	1	0	0	0	0	0
Mycobacterium virus SG4	0	0	0	0	0	0	0	0	0	0	0	0	0	0	0	0	0	0	0	0	0	0	0	0	0	0	0	0	0	0	0	1	0	0	0	0	0	0	0	0	0	0	0	0	0	0	0	0	0
Mycobacterium virus Firecracker	0	0	0	0	0	0	0	0	0	0	0	0	0	0	0	0	0	0	0	0	0	0	0	1	0	3	0	0	0	0	0	0	2	2	0	0	0	0	0	1	0	0	0	0	0	0	0	0	0
Amoebozoa sp. SZA19	0	0	0	0	0	0	0	0	0	0	0	0	0	0	0	0	0	0	0	0	0	0	0	0	0	0	0	0	0	0	0	0	0	0	0	0	0	0	0	0	0	0	0	0	0	0	0	0	0
Pinnularia borealis	0	0	0	0	0	0	0	0	0	0	0	0	0	0	0	0	0	0	0	0	1	0	0	0	0	0	0	0	0	0	0	0	0	0	0	0	0	0	0	0	0	0	0	0	0	0	0	0	0
Chrysosporium merdarium	0	0	0	0	0	0	0	0	0	0	0	1	0	0	0	0	0	0	0	0	0	0	1	0	0	0	0	0	0	0	0	0	0	0	0	0	0	0	0	0	0	0	0	0	0	0	0	0	0
Winogradskyella jejuensis	0	2	1	6	1	3	0	0	1	2	0	0	0	0	0	2	0	0	0	3	5	2	7	4	3	5	4	11	4	5	4	4	8	7	1	1	0	0	0	1	3	2	2	0	1	0	1	0	1
Winogradskyella eckloniae	0	0	0	0	0	0	0	0	0	1	0	1	0	0	0	0	0	0	0	0	1	0	1	1	4	3	0	3	0	1	0	2	0	2	0	0	0	2	0	0	0	0	0	1	1	0	0	0	0
Nilaparvata lugens	33	18	15	17	11	11	10	17	29	11	7	11	8	10	12	14	15	6	13	8	112	45	64	52	57	56	54	76	73	81	98	66	61	88	8	12	10	13	11	16	18	23	5	15	11	8	8	16	17
Ovine astrovirus OAstV-2/Hungary/2009	0	0	0	0	0	0	0	0	0	0	0	0	0	0	0	0	0	0	0	0	0	0	0	0	0	0	0	0	0	0	0	0	0	0	0	0	0	0	0	0	0	0	0	0	0	0	0	0	0
Dickeya solani	3	3	3	2	3	0	2	0	2	1	0	1	0	0	2	0	2	0	0	1	15	5	8	6	5	4	3	9	9	9	11	9	8	5	1	1	2	2	2	4	3	0	2	2	1	0	2	1	2
Bradyrhizobium sp. DcE3.5	0	0	0	0	0	0	0	0	0	0	0	0	0	0	0	0	0	0	0	0	0	0	0	0	0	0	0	0	0	0	0	0	0	0	0	0	0	0	0	0	0	0	0	0	0	0	0	0	0
Bradyrhizobium sp. Lppb8	0	0	0	0	0	0	0	0	0	0	1	0	0	1	2	1	0	0	0	0	0	0	0	0	0	0	0	4	2	0	2	1	2	2	0	0	0	0	2	0	0	0	0	0	0	0	1	1	0
Bradyrhizobium sp. cvg10	0	0	0	0	0	0	0	0	0	0	0	0	0	0	0	0	0	0	0	0	0	0	0	0	0	0	0	0	1	0	0	0	0	0	0	0	0	0	0	0	0	0	0	0	0	0	0	0	0
Clitoria mariana	0	0	0	0	0	0	0	0	0	0	0	0	0	0	0	0	0	0	0	0	0	0	0	0	0	0	0	0	0	0	0	0	0	0	0	0	0	0	0	0	0	0	0	0	0	0	0	0	0
Acinetobacter ursingii	2	3	2	3	6	0	1	2	2	3	6	0	2	4	1	4	2	3	1	2	28	9	14	13	10	14	16	21	14	17	23	20	17	25	6	1	1	1	2	5	4	4	4	5	5	6	4	0	2
Bryoria tenuis	0	0	0	0	0	0	0	0	0	0	0	0	0	0	0	0	0	0	0	0	0	0	0	0	0	1	0	0	0	0	0	0	0	0	0	0	0	0	0	0	0	0	0	0	0	0	0	0	0
Acinetobacter schindleri	2	0	1	2	1	1	0	1	2	1	0	0	0	0	0	0	0	0	2	0	4	4	4	5	3	1	2	1	4	10	5	6	2	6	0	0	0	0	0	2	1	0	1	1	2	2	0	1	0
Cyrtodactylus sermowaiensis	0	0	0	0	0	0	0	0	0	0	0	0	0	0	0	0	0	0	0	0	0	0	0	0	0	0	0	0	0	0	0	0	0	0	0	0	0	0	0	0	0	0	0	0	0	0	0	0	0
Licuala paludosa	0	0	0	0	0	0	0	0	0	0	0	0	0	0	0	1	0	0	0	0	0	0	0	0	0	0	0	0	0	0	0	0	0	0	0	0	0	0	0	0	0	0	0	0	0	0	0	0	0
Spirosoma linguale	6	8	7	4	6	10	5	5	4	10	9	4	1	10	7	6	7	6	15	6	24	18	35	21	39	29	19	55	18	35	24	59	21	26	4	7	4	5	6	17	2	7	15	9	3	7	5	7	11
Actinoplanes sp. MN07-A0325	0	0	0	0	0	0	0	0	0	0	0	0	0	0	0	0	0	0	0	0	0	0	0	0	1	0	0	0	0	0	0	0	0	0	0	0	0	0	0	0	0	0	0	0	0	0	0	0	0
Actinoplanes sp. MN07-A0326	1	0	0	0	0	1	0	0	0	0	1	0	0	0	0	0	0	0	0	0	0	0	0	0	0	1	1	0	0	0	0	0	0	1	0	0	0	0	0	1	0	1	0	0	0	0	1	0	1
Actinoplanes sp. MN07-A0329	0	0	0	0	0	0	0	0	0	0	0	0	0	0	0	1	0	0	0	0	0	0	0	0	0	0	0	0	0	0	0	0	0	0	0	0	0	0	0	0	0	0	0	0	0	0	0	0	0
Actinoplanes sp. MN07-A0335	0	1	0	0	1	0	0	0	0	0	0	0	0	0	0	0	0	0	0	0	0	0	0	1	0	0	0	0	1	1	0	1	0	0	0	0	0	0	1	0	0	0	1	0	0	0	0	0	0
Actinoplanes sp. MN07-A0344	0	0	0	0	0	0	0	0	0	0	0	0	0	0	0	0	0	0	0	0	0	0	0	0	0	0	1	0	0	0	0	0	0	0	0	0	0	0	0	0	0	0	0	0	0	0	0	0	0
Actinoplanes sp. MN07-A0345	0	1	0	1	0	0	0	0	0	0	0	0	0	0	0	0	0	0	2	0	0	0	1	0	1	0	0	0	0	0	0	0	0	0	0	0	0	0	0	0	0	0	0	0	0	0	0	0	0
Actinoplanes sp. MN07-A0349	0	0	0	0	0	0	0	0	0	0	0	0	0	0	0	0	0	0	0	0	1	0	1	0	0	0	0	1	0	0	0	0	0	0	0	0	0	0	0	0	0	0	0	0	0	0	0	0	0
Actinoplanes sp. MN07-A0351	0	0	0	0	0	0	0	0	0	0	0	0	0	0	0	0	0	0	1	0	0	0	0	0	0	0	0	0	0	0	0	0	0	0	0	0	0	0	0	0	0	0	0	0	0	0	0	0	0
Actinoplanes sp. MN07-A0359	0	0	0	0	0	0	0	0	0	0	0	0	0	0	0	0	0	0	0	0	0	0	0	0	0	0	0	0	0	0	0	0	0	0	0	0	0	0	0	0	0	0	0	0	0	0	0	0	0
Actinoplanes sp. MN07-A0360	0	0	0	0	0	1	0	0	0	0	0	0	0	0	0	0	0	0	1	0	0	0	0	0	0	0	0	0	0	0	0	0	0	0	0	0	0	0	0	0	0	0	1	0	0	0	0	0	0
Actinoplanes sp. MN07-A0362	0	0	0	0	0	0	0	0	0	0	0	0	0	0	0	0	0	0	1	0	0	0	0	0	0	0	0	0	0	0	0	1	1	0	0	0	0	0	0	0	0	0	0	0	0	0	0	0	0
Actinoplanes sp. MN07-A0363	0	0	0	0	0	0	0	0	0	0	0	0	0	0	0	0	0	0	0	0	0	0	0	0	0	0	0	0	0	0	0	0	0	0	0	0	0	0	0	0	0	1	0	0	0	0	0	0	0
Actinoplanes sp. MN07-A0364	0	0	0	0	1	0	0	0	0	0	0	0	0	0	0	0	0	0	0	0	0	0	0	0	0	0	0	0	0	0	0	0	0	0	0	0	0	0	0	1	0	0	0	0	0	0	0	0	0
Actinoplanes sp. MN07-A0367	0	0	0	0	0	0	0	0	0	0	0	0	0	0	0	0	0	0	0	0	0	0	0	0	0	0	0	0	0	0	0	0	0	0	0	0	0	0	0	0	0	0	0	0	0	0	0	0	0
Actinoplanes sp. MN07-A0369	0	0	0	0	0	0	0	0	0	0	0	0	0	0	0	0	0	0	0	0	0	0	0	0	0	0	0	0	0	0	0	0	0	0	0	0	0	0	1	0	0	0	0	0	0	0	0	0	0
Actinoplanes sp. MN07-A0373	0	0	0	0	0	0	0	0	0	0	0	0	0	0	0	0	0	0	0	0	0	0	0	0	0	0	0	0	0	0	0	0	0	0	0	0	0	0	0	0	0	0	0	0	0	0	0	0	0
Actinoplanes sp. MN07-A0361	0	0	0	0	0	0	0	0	0	0	0	0	0	0	0	1	0	0	0	0	0	0	0	0	0	0	0	0	0	0	0	0	0	0	0	0	0	0	0	0	0	0	0	0	0	0	0	0	0
Actinoplanes sp. MN07-A0365	0	0	1	0	0	0	0	0	0	0	0	0	0	0	0	0	0	0	0	0	0	0	1	0	0	0	0	0	0	0	0	0	0	0	0	0	0	0	0	0	0	0	0	0	0	0	0	0	0
Rickettsiella tipulae	0	0	0	0	0	0	0	0	0	0	0	0	0	0	0	0	0	0	0	0	0	0	0	0	0	0	0	0	0	0	0	1	0	0	0	0	0	0	0	0	0	0	0	0	0	0	0	0	0
Austrarchaea sp. WA	0	0	0	0	0	0	0	0	0	0	0	0	0	0	0	0	0	0	0	0	0	0	0	0	0	0	0	0	0	0	0	0	0	0	0	0	0	0	0	0	0	0	0	0	0	0	0	0	0
Laupala cerasina	0	0	0	0	0	0	0	0	0	1	0	0	0	0	0	0	0	0	0	0	0	0	0	0	0	0	0	0	0	0	0	0	0	0	0	0	0	0	0	0	0	0	0	0	0	0	0	0	0
Sebdenia sp. 1 GWS-2011	0	0	0	0	0	0	0	0	0	0	0	0	0	0	0	0	0	0	0	0	0	1	0	0	0	0	0	0	0	0	0	0	0	0	0	0	0	0	0	0	0	0	0	0	0	0	0	0	0
Burkholderia sp. BR-2000194762	0	0	0	0	0	0	0	0	0	0	0	0	0	0	0	0	0	0	0	0	0	0	0	0	0	0	0	0	0	0	0	0	0	0	0	0	1	0	0	0	0	0	0	0	0	0	0	0	0
Candidatus Burkholderia pumila	4	5	7	14	6	24	8	0	0	4	5	1	3	1	2	7	2	1	2	4	13	6	11	7	8	3	15	11	6	18	11	14	36	9	1	1	3	2	2	5	3	2	2	1	1	2	1	6	1
Candidatus Burkholderia brachyanthoides	15	4	1	5	7	18	5	0	5	2	4	1	4	1	4	3	6	2	1	2	7	5	6	11	9	8	11	10	13	13	10	22	37	15	4	1	3	3	6	7	3	4	3	1	4	4	1	4	0
Burkholderia sp. PS13	0	0	0	0	0	0	0	0	0	0	0	0	0	0	0	0	0	0	0	0	0	0	0	0	0	0	0	0	0	0	0	0	0	0	0	0	0	0	0	0	0	0	0	0	0	0	0	0	0
Burkholderia sp. PS7	0	0	0	0	0	0	0	0	0	0	0	0	0	0	0	0	0	0	0	0	0	0	0	0	0	0	0	0	0	0	0	0	0	0	0	0	0	0	0	0	0	0	0	0	0	0	0	0	0
Burkholderia sp. SD1760	0	0	0	0	0	0	0	0	0	0	0	0	0	0	0	0	0	0	0	0	0	0	0	0	0	0	0	0	0	0	0	0	0	0	0	0	0	0	0	0	0	0	0	0	0	0	0	0	0
Burkholderia sp. SD1793	0	0	0	0	0	0	0	0	0	0	0	0	0	0	0	0	0	0	0	0	0	0	0	0	0	0	0	0	0	0	0	0	0	0	0	0	0	0	0	0	0	0	0	0	0	0	0	0	0
Burkholderia sp. SD2299	0	0	0	0	0	0	0	0	0	0	0	0	0	0	0	0	0	0	0	0	0	0	0	0	0	0	0	0	0	0	0	1	0	0	0	0	0	0	0	0	0	0	0	0	0	0	0	0	0
Burkholderia sp. SD2414	0	0	0	0	0	0	0	0	0	0	0	0	0	0	0	0	0	0	0	0	0	0	1	0	0	0	0	0	0	0	0	0	0	0	0	0	0	0	0	0	0	0	0	0	0	0	0	0	0
Tetraogallus himalayensis	0	0	0	0	0	0	0	0	0	0	0	0	0	0	0	0	0	0	0	0	0	0	0	0	0	0	0	0	0	0	0	0	0	0	0	0	0	0	0	0	0	0	0	0	0	0	0	0	0
Candidatus Burkholderia humilis	40	10	11	33	17	49	8	6	3	4	7	1	4	2	4	11	8	11	15	7	23	8	43	12	7	15	32	28	21	15	21	27	108	20	5	4	3	3	9	14	3	7	2	2	4	3	4	9	5
Alnus cordata	0	0	0	0	0	0	0	0	0	0	0	0	0	0	0	0	0	0	0	0	0	0	0	0	0	0	0	0	0	0	0	0	0	0	0	0	0	0	0	0	0	0	0	0	0	0	0	0	0
Nakamurella panacisegetis	39	39	46	57	60	65	41	63	35	50	32	114	74	87	218	44	33	37	104	12	54	33	94	179	231	128	78	175	94	191	56	180	276	230	32	40	29	39	74	163	23	23	172	35	42	76	151	54	103
Alnus japonica	0	0	0	0	0	0	0	0	0	0	0	0	0	0	0	0	0	0	0	0	0	0	0	0	1	0	0	0	0	0	0	0	0	0	0	0	0	0	0	0	0	0	0	0	0	0	0	0	0
Alnus subcordata	0	0	0	0	0	0	0	0	0	0	0	0	0	0	0	0	0	0	0	0	0	0	0	0	0	0	0	0	0	0	0	0	0	0	0	0	0	0	0	0	0	0	0	0	0	0	0	0	0
Pachycephus cruentatus	0	0	0	0	0	0	0	0	0	0	0	0	0	0	0	0	0	0	0	0	0	0	0	0	0	0	0	1	0	0	0	0	0	0	0	0	0	0	0	0	0	0	0	0	0	0	0	0	0
Syrista parreyssii	0	0	0	0	0	0	1	0	0	0	0	0	0	0	0	0	0	0	0	0	0	0	0	0	0	0	0	0	0	0	0	0	0	1	0	0	0	0	0	0	0	0	0	0	0	0	0	0	0
Bathygobius coalitus	0	0	0	0	0	0	0	0	0	0	0	0	0	0	0	0	0	0	0	0	0	0	0	0	0	0	0	0	0	0	0	0	0	0	0	0	0	0	0	0	0	0	0	0	0	0	0	0	0
Hydrocolus stagnalis	0	0	0	0	0	0	0	0	0	0	0	0	0	0	0	0	0	0	0	0	0	0	0	0	0	0	0	0	0	0	0	0	0	0	1	0	0	0	0	0	0	0	0	0	0	0	0	0	0
Hydroporus sanfilippoi	0	0	0	0	0	0	0	0	0	0	0	0	0	0	0	0	0	0	0	0	0	0	0	0	0	0	0	0	0	0	0	0	0	1	0	0	0	0	0	0	0	0	0	0	0	0	0	0	0
Candidatus Rickettsia colombianensi	0	0	0	1	0	1	0	0	0	0	0	0	0	0	0	0	0	0	0	0	1	0	0	0	0	1	4	1	0	0	1	0	2	2	0	0	0	0	0	0	0	1	0	0	0	0	0	0	0
Nocardiopsis sp. FU 40	0	1	0	0	0	0	0	0	0	0	0	0	0	0	0	0	0	0	2	0	0	2	0	0	1	1	1	0	0	0	1	0	0	1	0	0	0	0	0	0	0	0	0	0	0	0	1	0	1
Alishewanella longhuensis	4	1	0	2	2	3	1	3	1	8	2	3	1	2	5	2	5	3	2	3	14	9	14	9	13	11	5	16	13	17	20	17	4	12	2	1	2	4	0	2	4	6	0	4	1	3	4	2	5
Astragalus onobrychis	0	0	0	0	0	0	0	0	0	0	0	0	0	0	0	0	0	0	0	0	0	0	0	0	0	0	0	0	0	0	0	0	0	0	0	0	0	0	0	0	0	0	0	0	0	0	0	0	1
Reaumuria trigyna	0	0	0	0	0	0	0	0	0	0	1	0	0	0	0	0	0	0	0	0	0	0	0	0	0	0	0	0	0	0	0	1	0	0	0	0	0	0	0	0	0	0	0	0	0	0	0	0	0
Cryptocephalus androgyne	0	0	0	0	0	0	0	0	0	0	0	0	0	0	0	0	0	0	0	0	0	0	0	0	0	0	0	0	0	0	0	0	0	0	0	0	0	0	0	0	0	0	0	0	0	0	0	0	0
Cryptocephalus aureolus	0	0	0	0	0	0	0	0	0	0	0	0	0	0	0	0	0	0	0	0	0	0	0	0	0	0	0	0	0	0	0	0	0	0	0	0	0	0	0	0	0	0	0	0	0	0	0	0	0
Cryptocephalus cantabricus	0	0	0	0	0	0	0	0	0	0	0	0	0	0	0	0	0	0	0	0	0	0	0	0	0	0	0	0	0	0	0	0	0	0	0	0	0	0	0	0	0	0	0	0	0	0	0	0	0
Cryptocephalus cynarae	0	0	0	0	0	0	0	0	0	0	0	0	0	0	0	0	0	0	0	0	0	0	0	0	0	0	0	0	0	0	0	0	0	0	0	0	0	0	0	0	0	0	0	0	0	0	0	0	0
Cryptocephalus ocellatus	0	0	0	0	0	0	0	0	0	0	0	0	0	0	0	0	0	0	0	0	0	0	0	0	0	0	0	0	0	0	0	0	0	0	0	0	0	0	0	0	0	0	0	0	0	0	0	0	0
Cryptocephalus rugicollis	0	0	0	0	0	0	0	0	0	0	0	0	0	0	0	0	0	0	0	0	0	0	0	0	0	0	1	0	0	0	0	0	0	0	0	0	0	0	0	0	0	0	0	0	0	0	0	0	0
Cryptocephalus tibialis	0	0	0	0	0	0	0	0	0	0	0	0	0	0	0	0	0	0	0	0	0	0	0	0	0	0	0	0	0	0	0	0	0	0	0	0	0	0	0	0	0	0	0	0	0	0	0	0	0
Challia fletcheri	0	0	0	0	0	0	0	0	0	0	1	0	0	0	0	0	0	0	0	0	0	0	0	0	0	0	0	0	0	0	0	0	0	0	0	0	0	0	0	0	0	0	0	0	0	0	0	0	0
bacterium enrichment culture clone g13	0	0	0	0	0	0	0	0	0	0	1	0	0	0	0	0	0	0	0	0	0	1	0	0	0	0	1	0	0	0	0	0	0	1	0	0	0	0	0	0	0	0	0	1	2	0	0	0	0
Casinycteris argynnis	0	0	0	0	0	0	0	0	0	0	0	0	0	0	0	0	0	0	0	0	0	0	0	0	0	0	0	0	0	0	0	1	0	0	0	0	0	0	0	0	0	0	0	0	0	0	0	0	0
Phytophthora boehmeriae	11	15	5	9	8	7	4	5	8	7	9	5	9	9	7	3	6	4	4	4	52	27	25	30	28	36	33	44	33	41	48	33	36	45	2	5	8	9	7	10	12	11	5	5	1	2	3	6	8
uncultured bacterium CSL1	1	4	1	1	2	1	0	0	0	2	3	0	3	0	1	0	2	0	1	0	8	4	4	1	1	0	3	5	1	7	1	7	2	7	1	0	1	0	1	1	0	0	1	1	2	0	2	2	1
uncultured bacterium CSL11	2	0	0	0	0	0	0	0	0	1	0	0	0	1	0	3	0	0	2	1	30	8	14	19	8	27	5	18	9	20	1	9	7	11	0	2	0	4	0	11	0	0	1	7	0	0	6	0	5
uncultured bacterium CSL12	2	3	5	0	0	0	0	0	1	3	0	3	1	12	8	2	1	2	4	2	32	13	17	17	15	26	20	18	19	31	19	15	17	13	0	10	2	1	0	9	0	5	2	6	11	0	0	1	13
uncultured bacterium CSL132	0	0	0	0	0	0	0	0	0	0	0	2	0	11	1	1	0	2	3	1	3	2	6	16	15	25	3	11	3	7	0	6	1	12	0	6	0	6	0	10	0	0	5	5	12	0	3	0	10
uncultured bacterium CSL142	0	1	0	1	1	2	0	0	2	2	3	3	0	6	1	1	1	0	3	0	8	2	6	5	5	10	4	8	5	10	3	11	3	7	1	2	3	4	4	3	0	1	1	6	0	2	1	5	3
uncultured bacterium CSL144	19	8	10	3	10	8	6	9	8	7	10	3	14	1	3	1	2	1	1	11	102	55	30	4	4	8	18	12	32	10	36	11	24	31	3	2	9	0	5	1	11	40	0	0	1	4	8	3	1
uncultured bacterium CSLC2	0	0	0	0	0	0	0	0	0	0	0	0	0	0	0	0	0	0	0	0	0	0	0	1	0	1	0	0	1	0	0	1	0	0	0	1	0	0	2	1	0	0	0	0	0	0	0	0	0
uncultured bacterium CSLC3	0	0	0	0	0	0	0	0	0	0	0	1	0	1	0	0	0	0	0	0	0	1	3	6	3	6	1	5	0	1	0	2	0	2	1	1	0	3	0	2	0	0	0	0	2	0	0	0	8
uncultured bacterium CSLD10	9	11	9	4	5	8	4	3	9	12	11	17	12	3	11	3	5	4	5	4	80	52	24	2	5	7	8	30	42	28	24	40	30	38	1	1	9	1	8	5	3	8	8	2	0	4	7	21	6
uncultured bacterium CSLF42	3	1	2	1	0	2	0	0	0	1	0	4	1	3	2	0	0	0	1	0	1	3	1	4	3	2	3	5	4	8	2	4	3	3	0	1	0	1	1	3	0	0	3	2	1	0	0	6	3
uncultured bacterium CSLF43	6	5	3	5	6	1	0	2	2	4	7	3	2	1	3	6	3	1	7	3	48	28	24	3	6	3	4	15	16	11	13	15	10	12	5	0	11	3	9	0	2	2	2	0	0	2	2	12	1
uncultured bacterium CSLG10	7	20	13	6	13	14	3	2	8	10	7	8	5	0	8	6	3	2	8	6	80	46	21	11	9	9	5	32	28	25	24	26	16	13	2	3	4	3	8	5	4	10	6	1	3	7	3	7	3
uncultured bacterium CSLG7	11	13	11	8	11	9	4	6	10	15	23	11	9	5	18	10	6	5	4	12	84	48	32	13	8	12	16	35	41	24	28	31	21	37	5	1	5	7	14	10	4	12	8	1	4	11	4	23	11
Simulium verecundum	0	0	0	0	0	0	0	0	0	0	0	0	0	0	0	0	0	0	0	0	0	0	0	0	0	0	0	0	0	0	0	0	0	0	0	0	0	0	0	0	0	0	0	0	0	0	0	0	0
Stegana sp. 8 HWC-2011	0	0	0	0	0	0	0	0	0	0	0	0	0	0	0	0	0	0	0	0	0	0	0	0	0	0	0	0	0	0	0	0	0	0	0	0	0	0	0	0	1	0	0	0	0	0	0	0	0
Euphorbia flavicoma	0	0	0	0	0	0	0	0	0	0	0	0	0	0	0	0	0	0	0	0	0	0	0	0	0	0	0	0	0	1	0	0	0	0	0	0	0	0	0	0	0	0	0	0	0	0	0	0	0
Pachyrhizus erosus	0	0	0	0	0	0	0	0	0	0	0	0	0	0	1	0	0	0	0	0	0	0	0	0	0	0	0	0	0	0	0	0	0	0	0	0	0	0	0	0	0	0	0	0	0	0	0	0	0
Haliotis asinina	0	0	0	0	0	0	0	0	0	0	0	0	0	0	1	0	0	0	0	0	0	0	0	0	0	0	0	0	0	0	0	0	0	0	0	0	0	0	0	0	0	0	0	0	0	0	0	0	0
Dryophytes japonicus	0	0	0	0	0	0	0	0	0	0	0	0	0	0	0	0	0	0	0	0	0	0	0	0	0	0	0	0	0	0	0	0	0	0	0	0	0	0	0	0	0	1	0	0	0	0	0	0	0
Rana amurensis	0	0	0	0	0	0	0	0	0	0	0	0	0	0	0	0	0	0	0	0	0	0	0	0	0	0	0	0	0	0	0	0	0	0	0	0	0	0	0	0	0	0	0	0	0	0	0	0	0
Linckia laevigata	0	0	0	0	0	0	0	0	0	0	0	0	0	0	0	0	0	0	0	0	0	0	0	0	0	0	0	0	0	0	0	0	0	0	0	0	0	0	0	0	0	0	0	0	0	0	0	0	0
Cullen australasicum	0	0	0	0	0	0	0	0	0	0	0	0	0	0	0	0	0	0	0	0	0	0	0	0	0	0	0	0	0	0	0	0	0	0	0	0	0	0	0	0	0	0	0	0	0	0	0	0	0
Rickettsia monacensis	0	0	0	0	0	0	0	0	0	0	0	0	0	0	1	0	0	0	0	0	1	0	1	0	0	0	0	0	0	2	0	0	0	0	0	0	1	0	0	1	0	0	0	0	0	0	0	0	0
Planoglabratella opercularis	1	0	0	0	0	0	0	0	1	0	0	0	0	0	0	0	0	0	0	0	0	0	0	1	0	0	0	0	0	0	0	0	0	0	0	0	0	0	0	0	0	0	0	0	0	0	0	0	0
Legionella sp. 99-113	0	0	0	0	0	0	0	0	0	0	0	0	0	0	0	0	0	0	0	0	0	0	0	0	0	0	0	0	0	1	0	0	0	1	0	0	0	0	0	0	0	0	0	0	0	0	0	0	0
Legionella sp. D1541	0	0	0	0	0	0	0	0	0	0	0	0	0	0	1	0	0	0	0	0	0	0	0	0	0	0	0	0	0	0	0	0	0	0	0	0	0	0	0	0	0	0	0	0	0	0	0	0	0
Legionella sp. D2863	0	0	0	0	0	0	0	0	0	0	0	0	0	0	0	0	0	0	0	0	0	0	0	0	0	0	0	0	0	0	1	0	0	0	0	0	0	0	0	0	0	0	0	0	0	0	0	0	0
Legionella sp. D4088	0	0	0	0	0	0	0	0	0	0	0	0	0	0	0	0	0	0	0	0	0	0	0	0	0	0	0	0	0	0	0	0	0	0	0	0	0	0	0	0	0	0	0	0	0	0	0	1	0
Legionella sp. D4522	0	0	0	0	0	0	0	0	0	0	0	0	0	0	0	0	0	0	0	0	0	0	0	0	0	0	0	0	0	0	0	0	0	0	0	0	0	0	0	0	0	0	0	0	0	0	0	0	0
Legionella sp. FA-3a	0	0	0	0	0	0	0	0	0	0	0	0	0	0	0	0	0	0	0	0	0	0	0	0	0	0	0	0	0	0	0	0	0	0	0	0	0	0	0	0	0	0	0	0	0	0	0	0	0
Legionella sp. KR-14	0	0	0	0	0	0	0	0	0	0	0	0	0	0	0	0	0	0	0	0	0	0	0	0	0	0	0	0	1	0	0	0	0	2	0	0	0	0	0	0	0	0	0	0	0	0	0	0	0
Legionella sp. MT-53	0	0	0	0	0	0	0	0	0	0	0	0	0	0	0	0	0	0	0	0	0	0	0	0	0	0	0	0	0	0	0	0	0	0	0	0	0	0	0	0	0	0	0	0	0	0	0	0	0
Acinetobacter sp. ED23-35	1	0	0	0	0	0	0	0	0	0	0	0	0	0	0	0	0	0	0	0	0	0	0	0	0	0	0	0	0	0	0	0	0	1	0	0	0	0	0	0	0	0	0	0	0	0	0	0	0
Andropogon gayanus	0	0	0	0	0	0	0	0	0	0	0	0	0	0	0	0	0	0	0	0	0	0	0	0	0	0	0	0	0	0	0	0	0	0	0	0	0	0	0	0	0	0	0	0	0	0	0	0	0
Mnesithea lepidura	0	0	0	0	0	0	0	0	0	0	0	0	0	0	0	0	0	0	0	0	0	0	0	0	0	0	0	0	0	1	0	0	0	0	0	0	0	0	0	0	0	0	0	0	0	0	0	0	0
Frankia sp. EaI7	0	0	0	0	0	0	0	0	0	0	0	0	0	0	0	0	0	0	0	0	0	0	0	0	0	0	0	0	0	0	0	0	0	0	0	0	0	0	0	0	0	0	0	0	0	0	0	0	0
Hemarthria compressa	0	0	0	0	0	0	0	0	0	0	0	0	0	0	0	0	0	0	0	0	0	0	0	0	0	0	0	1	0	0	0	0	0	0	0	0	0	0	0	0	0	0	0	0	0	0	0	0	0
Phacelurus huillensis	0	0	0	0	0	0	0	0	0	0	0	0	0	0	0	0	0	0	0	0	0	0	0	0	0	0	0	0	0	0	0	0	0	0	0	0	0	0	0	0	0	0	0	0	0	0	0	0	0
Desulfacinum hydrothermale	1	5	4	4	5	2	5	3	8	3	4	3	1	5	7	4	4	2	7	2	31	16	24	29	27	42	24	30	26	24	26	25	17	22	6	5	2	16	3	8	8	6	3	8	2	2	3	5	6
Aspergillus bombycis	8	5	2	2	5	0	3	2	7	6	5	2	4	1	3	3	3	4	3	4	26	9	15	20	8	23	25	19	31	28	24	22	23	18	1	4	4	3	6	3	7	8	3	2	6	3	3	3	3
Dolichospermum circinale	6	4	10	6	0	6	5	5	8	3	5	2	2	6	7	6	3	2	4	2	33	18	24	15	27	22	28	23	18	36	24	26	14	24	5	4	4	5	2	5	9	2	5	5	3	3	4	7	4
Anabaenopsis circularis	8	11	5	4	2	7	3	3	9	6	4	8	3	6	7	4	1	5	8	3	52	19	41	32	33	28	30	23	23	30	24	26	25	18	5	6	9	9	5	3	3	3	5	6	4	5	4	0	6
Vaucheria litorea	0	0	0	0	0	1	0	0	0	0	0	0	0	0	0	0	0	0	0	0	0	0	2	0	0	0	1	0	0	0	0	1	0	0	0	0	0	0	1	0	0	0	0	0	0	0	0	0	0
Equine foamy virus	0	0	0	0	0	0	0	0	0	0	0	0	0	0	0	0	0	0	0	0	1	0	0	0	0	0	0	0	0	0	0	0	0	0	0	0	0	0	0	0	0	0	0	0	0	0	0	0	0
Osteoglossum bicirrhosum	0	0	0	0	0	0	0	0	0	0	0	0	0	0	0	0	0	0	0	0	0	0	0	0	0	0	0	0	0	0	0	0	0	0	0	0	0	0	0	0	0	0	0	0	0	0	0	0	0
Ambloplites rupestris	0	0	0	0	0	0	0	0	0	0	0	0	0	0	0	0	0	0	0	0	0	0	0	0	0	0	0	0	0	0	0	0	0	1	0	0	0	0	0	0	0	0	0	0	0	0	0	0	0
Hippocampus abdominalis	0	0	0	0	0	0	0	0	0	0	0	0	0	0	0	0	0	0	0	0	0	0	0	0	0	0	0	0	0	0	0	0	0	0	0	0	0	0	0	0	0	0	0	0	0	0	0	0	0
Hippocampus camelopardalis	0	0	0	0	0	0	0	0	0	0	0	0	0	0	0	0	0	0	0	0	0	0	0	0	0	0	0	0	0	0	0	0	0	0	0	0	0	0	0	0	0	0	0	0	0	0	0	0	0
Hippocampus comes	28	26	13	13	12	10	15	16	18	12	11	13	14	9	18	10	8	7	11	18	92	47	73	62	61	57	78	72	73	81	122	94	66	79	10	10	10	7	16	17	16	24	12	14	12	8	12	19	19
Hippocampus erectus	0	0	0	0	0	0	0	0	0	0	0	0	0	0	0	0	0	0	0	0	0	0	0	0	0	0	0	1	0	0	0	0	0	0	0	0	0	0	0	0	0	0	0	0	0	0	0	0	0
[truncated: 89,838 more rows]
[truncated: 124 more columns]
